# Supplementary material for: Characterizing miRNA editing patterns in 5 types of cells using single-cell small RNA sequencing data
Source: Front Bioinform. 2026 Apr 9;6:1719535. doi: 10.3389/fbinf.2026.1719535 (PMC13102661; doi:10.3389/fbinf.2026.1719535)
Supplement: Supplementary file 2 [file DataSheet2.zip]

Archive with 21 entries (21 files):
- Table S1 The information of small RNA sequencing profiles.xlsx
- Table S10 The source data of Figure3.xlsx
- Table S11 The source data of Figure4.xlsx
- Table S12 The source data of Figure5.xlsx
- Table S13 The source data of Figure6.xlsx
- Table S14 The source data of FigureS1.xlsx
- Table S15 The source data of FigureS2.xlsx
- Table S16 The source data of FigureS3.xlsx
- Table S17 The source data of FigureS4.xlsx
- Table S18 The source data of FigureS5.xlsx
- Table S19 The source data of FigureS6.xlsx
- Table S2 The details of 566 significantly ME sites-v2.xlsx
- Table S20 The source data of FigureS7-v2.xlsx
- Table S21 The source data of FigureS8-v2.xlsx
- Table S3 The cell specific editing sites.xlsx
- Table S4 The std of 566 editing sites in 5 types of cells.xlsx
- Table S5 The significantly different-level editing sites.xlsx
- Table S6 The correlation between the  enzymes and ME sites.xlsx
- Table S7 The details of 703 ME sites in Leuk cells.xlsx
- Table S8 The source data of Figure1.xlsx
- Table S9 The source data of Figure2.xlsx
