# Supplementary material for: Characterizing miRNA editing patterns in 5 types of cells using single-cell small RNA sequencing data
Source: Front Bioinform. 2026 Apr 9;6:1719535. doi: 10.3389/fbinf.2026.1719535 (PMC13102661; doi:10.3389/fbinf.2026.1719535)
Supplement: Supplementary file 2 [file DataSheet2.zip › Table S1 The information of small RNA sequencing profiles.xlsx]

## Sheet: S1.1
Table S1.1 The information of 448 single-cell small RNA sequence profiles analyzed in this study.
No.	Run	AvgSpotLen	Experiment	Organism	Sample Name	Reference (Pubmed ID of Original Publication)	cell_line	source_name	Cell_type	No.of Raw Reads	No. of valid reads	adapter-seq	Assay Type
1	SRR3495523	43	SRX1755271	Homo sapiens	GSM2149376	PMID:27798564	JM3_10	Glioblastoma	GBM	2579221	689036	TGGAATTCTCGG	small RNA seq
2	SRR3495524	43	SRX1755272	Homo sapiens	GSM2149377	PMID:27798564	JM3_11	Glioblastoma	GBM	2529805	672300	TGGAATTCTCGG	small RNA seq
3	SRR3495525	43	SRX1755273	Homo sapiens	GSM2149378	PMID:27798564	JM3_12	Glioblastoma	GBM	3481381	910501	TGGAATTCTCGG	small RNA seq
4	SRR3495526	43	SRX1755274	Homo sapiens	GSM2149379	PMID:27798564	JM3_13	Glioblastoma	GBM	3660526	1042585	TGGAATTCTCGG	small RNA seq
5	SRR3495527	43	SRX1755275	Homo sapiens	GSM2149380	PMID:27798564	JM3_14	Glioblastoma	GBM	3016842	817825	TGGAATTCTCGG	small RNA seq
6	SRR3495528	43	SRX1755276	Homo sapiens	GSM2149381	PMID:27798564	JM3_15	Glioblastoma	GBM	3101613	996104	TGGAATTCTCGG	small RNA seq
7	SRR3495529	43	SRX1755277	Homo sapiens	GSM2149382	PMID:27798564	JM3_16	Glioblastoma	GBM	1849398	608932	TGGAATTCTCGG	small RNA seq
8	SRR3495530	43	SRX1755278	Homo sapiens	GSM2149383	PMID:27798564	JM3_17	Glioblastoma	GBM	1719464	570591	TGGAATTCTCGG	small RNA seq
9	SRR3495531	43	SRX1755279	Homo sapiens	GSM2149384	PMID:27798564	JM3_18	Glioblastoma	GBM	3323446	1003695	TGGAATTCTCGG	small RNA seq
10	SRR3495532	43	SRX1755280	Homo sapiens	GSM2149385	PMID:27798564	JM3_19	Glioblastoma	GBM	3784303	1326737	TGGAATTCTCGG	small RNA seq
11	SRR3495533	43	SRX1755281	Homo sapiens	GSM2149386	PMID:27798564	JM3_1	Glioblastoma	GBM	1645228	495546	TGGAATTCTCGG	small RNA seq
12	SRR3495534	43	SRX1755282	Homo sapiens	GSM2149387	PMID:27798564	JM3_20	Glioblastoma	GBM	2515716	821457	TGGAATTCTCGG	small RNA seq
13	SRR3495535	43	SRX1755283	Homo sapiens	GSM2149388	PMID:27798564	JM3_21	Glioblastoma	GBM	3226593	1045217	TGGAATTCTCGG	small RNA seq
14	SRR3495536	43	SRX1755284	Homo sapiens	GSM2149389	PMID:27798564	JM3_22	Glioblastoma	GBM	3777613	1127300	TGGAATTCTCGG	small RNA seq
15	SRR3495537	43	SRX1755285	Homo sapiens	GSM2149390	PMID:27798564	JM3_23	Glioblastoma	GBM	3614206	914516	TGGAATTCTCGG	small RNA seq
16	SRR3495538	43	SRX1755286	Homo sapiens	GSM2149391	PMID:27798564	JM3_24	Glioblastoma	GBM	3668401	1119302	TGGAATTCTCGG	small RNA seq
17	SRR3495539	43	SRX1755287	Homo sapiens	GSM2149392	PMID:27798564	JM3_2	Glioblastoma	GBM	3670656	1126433	TGGAATTCTCGG	small RNA seq
18	SRR3495540	43	SRX1755288	Homo sapiens	GSM2149393	PMID:27798564	JM3_3	Glioblastoma	GBM	5636331	1528372	TGGAATTCTCGG	small RNA seq
19	SRR3495541	43	SRX1755289	Homo sapiens	GSM2149394	PMID:27798564	JM3_4	Glioblastoma	GBM	6924953	1836276	TGGAATTCTCGG	small RNA seq
20	SRR3495542	43	SRX1755290	Homo sapiens	GSM2149395	PMID:27798564	JM3_5	Glioblastoma	GBM	12818895	1443329	TGGAATTCTCGG	small RNA seq
21	SRR3495543	43	SRX1755291	Homo sapiens	GSM2149396	PMID:27798564	JM3_6	Glioblastoma	GBM	7352588	1945858	TGGAATTCTCGG	small RNA seq
22	SRR3495544	43	SRX1755292	Homo sapiens	GSM2149397	PMID:27798564	JM3_7	Glioblastoma	GBM	11943382	1045653	TGGAATTCTCGG	small RNA seq
23	SRR3495546	43	SRX1755294	Homo sapiens	GSM2149399	PMID:27798564	JM3_9	Glioblastoma	GBM	1566869	448055	TGGAATTCTCGG	small RNA seq
24	SRR3495786	51	SRX1755534	Homo sapiens	GSM2149639	PMID:27798564	51_JM3_10	Glioblastoma	GBM	3047389	363236	TGGAATTCTCGG	small RNA seq
25	SRR3495787	51	SRX1755535	Homo sapiens	GSM2149640	PMID:27798564	51_JM3_11	Glioblastoma	GBM	2747350	498497	TGGAATTCTCGG	small RNA seq
26	SRR3495788	51	SRX1755536	Homo sapiens	GSM2149641	PMID:27798564	51_JM3_12	Glioblastoma	GBM	2736629	287312	TGGAATTCTCGG	small RNA seq
27	SRR3495789	51	SRX1755537	Homo sapiens	GSM2149642	PMID:27798564	51_JM3_13	Glioblastoma	GBM	2343163	219211	TGGAATTCTCGG	small RNA seq
28	SRR3495791	51	SRX1755539	Homo sapiens	GSM2149644	PMID:27798564	51_JM3_15	Glioblastoma	GBM	2188338	195423	TGGAATTCTCGG	small RNA seq
29	SRR3495792	51	SRX1755540	Homo sapiens	GSM2149645	PMID:27798564	51_JM3_16	Glioblastoma	GBM	4012069	374592	TGGAATTCTCGG	small RNA seq
30	SRR3495793	51	SRX1755541	Homo sapiens	GSM2149646	PMID:27798564	51_JM3_4	Glioblastoma	GBM	2743203	287618	TGGAATTCTCGG	small RNA seq
31	SRR3495794	51	SRX1755542	Homo sapiens	GSM2149647	PMID:27798564	51_JM3_5	Glioblastoma	GBM	2735262	371927	TGGAATTCTCGG	small RNA seq
32	SRR3495795	51	SRX1755543	Homo sapiens	GSM2149648	PMID:27798564	51_JM3_6	Glioblastoma	GBM	4978280	774762	TGGAATTCTCGG	small RNA seq
33	SRR3495796	51	SRX1755544	Homo sapiens	GSM2149649	PMID:27798564	51_JM3_7	Glioblastoma	GBM	2498023	250751	TGGAATTCTCGG	small RNA seq
34	SRR3495797	51	SRX1755545	Homo sapiens	GSM2149650	PMID:27798564	51_JM3_8	Glioblastoma	GBM	1747129	161113	TGGAATTCTCGG	small RNA seq
35	SRR3495798	51	SRX1755546	Homo sapiens	GSM2149651	PMID:27798564	51_JM3_9	Glioblastoma	GBM	2503966	290196	TGGAATTCTCGG	small RNA seq
36	SRR3495547	43	SRX1755295	Homo sapiens	GSM2149400	PMID:27798564	KS4_10	Glioblastoma	GBM	3507625	1062494	TGGAATTCTCGG	small RNA seq
37	SRR3495548	43	SRX1755296	Homo sapiens	GSM2149401	PMID:27798564	KS4_11	Glioblastoma	GBM	4764250	1444904	TGGAATTCTCGG	small RNA seq
38	SRR3495549	43	SRX1755297	Homo sapiens	GSM2149402	PMID:27798564	KS4_12	Glioblastoma	GBM	4663192	1414659	TGGAATTCTCGG	small RNA seq
39	SRR3495550	43	SRX1755298	Homo sapiens	GSM2149403	PMID:27798564	KS4_13	Glioblastoma	GBM	3725967	1299863	TGGAATTCTCGG	small RNA seq
40	SRR3495551	43	SRX1755299	Homo sapiens	GSM2149404	PMID:27798564	KS4_14	Glioblastoma	GBM	5091270	1534077	TGGAATTCTCGG	small RNA seq
41	SRR3495552	43	SRX1755300	Homo sapiens	GSM2149405	PMID:27798564	KS4_15	Glioblastoma	GBM	5511633	1508704	TGGAATTCTCGG	small RNA seq
42	SRR3495553	43	SRX1755301	Homo sapiens	GSM2149406	PMID:27798564	KS4_16	Glioblastoma	GBM	3531278	1222216	TGGAATTCTCGG	small RNA seq
43	SRR3495554	43	SRX1755302	Homo sapiens	GSM2149407	PMID:27798564	KS4_17	Glioblastoma	GBM	2496992	752266	TGGAATTCTCGG	small RNA seq
44	SRR3495555	43	SRX1755303	Homo sapiens	GSM2149408	PMID:27798564	KS4_18	Glioblastoma	GBM	5226515	1457083	TGGAATTCTCGG	small RNA seq
45	SRR3495556	43	SRX1755304	Homo sapiens	GSM2149409	PMID:27798564	KS4_19	Glioblastoma	GBM	3880903	1325477	TGGAATTCTCGG	small RNA seq
46	SRR3495557	43	SRX1755305	Homo sapiens	GSM2149410	PMID:27798564	KS4_1	Glioblastoma	GBM	2657412	772489	TGGAATTCTCGG	small RNA seq
47	SRR3495558	43	SRX1755306	Homo sapiens	GSM2149411	PMID:27798564	KS4_20	Glioblastoma	GBM	4881098	1430193	TGGAATTCTCGG	small RNA seq
48	SRR3495559	43	SRX1755307	Homo sapiens	GSM2149412	PMID:27798564	KS4_21	Glioblastoma	GBM	4742849	1409240	TGGAATTCTCGG	small RNA seq
49	SRR3495560	43	SRX1755308	Homo sapiens	GSM2149413	PMID:27798564	KS4_22	Glioblastoma	GBM	4842649	1408014	TGGAATTCTCGG	small RNA seq
50	SRR3495561	43	SRX1755309	Homo sapiens	GSM2149414	PMID:27798564	KS4_23	Glioblastoma	GBM	4034327	1145395	TGGAATTCTCGG	small RNA seq
51	SRR3495562	43	SRX1755310	Homo sapiens	GSM2149415	PMID:27798564	KS4_24	Glioblastoma	GBM	3383431	1135207	TGGAATTCTCGG	small RNA seq
52	SRR3495563	43	SRX1755311	Homo sapiens	GSM2149416	PMID:27798564	KS4_2	Glioblastoma	GBM	3917716	1187120	TGGAATTCTCGG	small RNA seq
53	SRR3495564	43	SRX1755312	Homo sapiens	GSM2149417	PMID:27798564	KS4_3	Glioblastoma	GBM	3830571	1062950	TGGAATTCTCGG	small RNA seq
54	SRR3495565	43	SRX1755313	Homo sapiens	GSM2149418	PMID:27798564	KS4_4	Glioblastoma	GBM	4304495	1312049	TGGAATTCTCGG	small RNA seq
55	SRR3495566	43	SRX1755314	Homo sapiens	GSM2149419	PMID:27798564	KS4_5	Glioblastoma	GBM	4260822	1249408	TGGAATTCTCGG	small RNA seq
56	SRR3495567	43	SRX1755315	Homo sapiens	GSM2149420	PMID:27798564	KS4_6	Glioblastoma	GBM	3822192	1183824	TGGAATTCTCGG	small RNA seq
57	SRR3495568	43	SRX1755316	Homo sapiens	GSM2149421	PMID:27798564	KS4_7	Glioblastoma	GBM	4038343	1320307	TGGAATTCTCGG	small RNA seq
58	SRR3495570	43	SRX1755318	Homo sapiens	GSM2149423	PMID:27798564	KS4_9	Glioblastoma	GBM	2476394	735553	TGGAATTCTCGG	small RNA seq
59	SRR3495571	43	SRX1755319	Homo sapiens	GSM2149424	PMID:27798564	KS4_D_10	Glioblastoma	GBM	3983100	1191567	TGGAATTCTCGG	small RNA seq
60	SRR3495572	43	SRX1755320	Homo sapiens	GSM2149425	PMID:27798564	KS4_D_11	Glioblastoma	GBM	2692178	761504	TGGAATTCTCGG	small RNA seq
61	SRR3495573	43	SRX1755321	Homo sapiens	GSM2149426	PMID:27798564	KS4_D_12	Glioblastoma	GBM	4707763	1310590	TGGAATTCTCGG	small RNA seq
62	SRR3495574	43	SRX1755322	Homo sapiens	GSM2149427	PMID:27798564	KS4_D_13	Glioblastoma	GBM	3789918	1244620	TGGAATTCTCGG	small RNA seq
63	SRR3495575	43	SRX1755323	Homo sapiens	GSM2149428	PMID:27798564	KS4_D_14	Glioblastoma	GBM	3908182	1072935	TGGAATTCTCGG	small RNA seq
64	SRR3495576	43	SRX1755324	Homo sapiens	GSM2149429	PMID:27798564	KS4_D_15	Glioblastoma	GBM	3572813	939088	TGGAATTCTCGG	small RNA seq
65	SRR3495577	43	SRX1755325	Homo sapiens	GSM2149430	PMID:27798564	KS4_D_16	Glioblastoma	GBM	2052586	727692	TGGAATTCTCGG	small RNA seq
66	SRR3495578	43	SRX1755326	Homo sapiens	GSM2149431	PMID:27798564	KS4_D_17	Glioblastoma	GBM	2536055	757393	TGGAATTCTCGG	small RNA seq
67	SRR3495579	43	SRX1755327	Homo sapiens	GSM2149432	PMID:27798564	KS4_D_18	Glioblastoma	GBM	3720654	1037557	TGGAATTCTCGG	small RNA seq
68	SRR3495580	43	SRX1755328	Homo sapiens	GSM2149433	PMID:27798564	KS4_D_19	Glioblastoma	GBM	2922242	1236297	TGGAATTCTCGG	small RNA seq
69	SRR3495581	43	SRX1755329	Homo sapiens	GSM2149434	PMID:27798564	KS4_D_1	Glioblastoma	GBM	2839443	808695	TGGAATTCTCGG	small RNA seq
70	SRR3495582	43	SRX1755330	Homo sapiens	GSM2149435	PMID:27798564	KS4_D_20	Glioblastoma	GBM	3056537	1136329	TGGAATTCTCGG	small RNA seq
71	SRR3495583	43	SRX1755331	Homo sapiens	GSM2149436	PMID:27798564	KS4_D_21	Glioblastoma	GBM	3252045	1120459	TGGAATTCTCGG	small RNA seq
72	SRR3495584	43	SRX1755332	Homo sapiens	GSM2149437	PMID:27798564	KS4_D_22	Glioblastoma	GBM	7661469	1800828	TGGAATTCTCGG	small RNA seq
73	SRR3495585	43	SRX1755333	Homo sapiens	GSM2149438	PMID:27798564	KS4_D_23	Glioblastoma	GBM	2738948	878987	TGGAATTCTCGG	small RNA seq
74	SRR3495586	43	SRX1755334	Homo sapiens	GSM2149439	PMID:27798564	KS4_D_24	Glioblastoma	GBM	2822275	934094	TGGAATTCTCGG	small RNA seq
75	SRR3495587	43	SRX1755335	Homo sapiens	GSM2149440	PMID:27798564	KS4_D_2	Glioblastoma	GBM	4386220	1283010	TGGAATTCTCGG	small RNA seq
76	SRR3495588	43	SRX1755336	Homo sapiens	GSM2149441	PMID:27798564	KS4_D_3	Glioblastoma	GBM	4054597	1240663	TGGAATTCTCGG	small RNA seq
77	SRR3495589	43	SRX1755337	Homo sapiens	GSM2149442	PMID:27798564	KS4_D_4	Glioblastoma	GBM	3593113	1176919	TGGAATTCTCGG	small RNA seq
78	SRR3495590	43	SRX1755338	Homo sapiens	GSM2149443	PMID:27798564	KS4_D_5	Glioblastoma	GBM	3584539	1112038	TGGAATTCTCGG	small RNA seq
79	SRR3495591	43	SRX1755339	Homo sapiens	GSM2149444	PMID:27798564	KS4_D_6	Glioblastoma	GBM	4531520	1359072	TGGAATTCTCGG	small RNA seq
80	SRR3495592	43	SRX1755340	Homo sapiens	GSM2149445	PMID:27798564	KS4_D_7	Glioblastoma	GBM	3341226	1134057	TGGAATTCTCGG	small RNA seq
81	SRR3495593	43	SRX1755341	Homo sapiens	GSM2149446	PMID:27798564	KS4_D_8	Glioblastoma	GBM	3152499	1103611	TGGAATTCTCGG	small RNA seq
82	SRR3495594	43	SRX1755342	Homo sapiens	GSM2149447	PMID:27798564	KS4_D_9	Glioblastoma	GBM	2471124	882683	TGGAATTCTCGG	small RNA seq
83	SRR3495815	51	SRX1755563	Homo sapiens	GSM2149668	PMID:27798564	51_KS4_10	Glioblastoma	GBM	3348020	389774	TGGAATTCTCGG	small RNA seq
84	SRR3495816	51	SRX1755564	Homo sapiens	GSM2149669	PMID:27798564	51_KS4_11	Glioblastoma	GBM	3272420	357228	TGGAATTCTCGG	small RNA seq
85	SRR3495817	51	SRX1755565	Homo sapiens	GSM2149670	PMID:27798564	51_KS4_12	Glioblastoma	GBM	2983942	354927	TGGAATTCTCGG	small RNA seq
86	SRR3495818	51	SRX1755566	Homo sapiens	GSM2149671	PMID:27798564	51_KS4_13	Glioblastoma	GBM	2447273	288855	TGGAATTCTCGG	small RNA seq
87	SRR3495819	51	SRX1755567	Homo sapiens	GSM2149672	PMID:27798564	51_KS4_14	Glioblastoma	GBM	2557618	286338	TGGAATTCTCGG	small RNA seq
88	SRR3495820	51	SRX1755568	Homo sapiens	GSM2149673	PMID:27798564	51_KS4_15	Glioblastoma	GBM	2381213	288383	TGGAATTCTCGG	small RNA seq
89	SRR3495821	51	SRX1755569	Homo sapiens	GSM2149674	PMID:27798564	51_KS4_16	Glioblastoma	GBM	2050156	199871	TGGAATTCTCGG	small RNA seq
90	SRR3495822	51	SRX1755570	Homo sapiens	GSM2149675	PMID:27798564	51_KS4_4	Glioblastoma	GBM	4962666	614873	TGGAATTCTCGG	small RNA seq
91	SRR3495823	51	SRX1755571	Homo sapiens	GSM2149676	PMID:27798564	51_KS4_5	Glioblastoma	GBM	2737945	502009	TGGAATTCTCGG	small RNA seq
92	SRR3495824	51	SRX1755572	Homo sapiens	GSM2149677	PMID:27798564	51_KS4_6	Glioblastoma	GBM	3004379	312870	TGGAATTCTCGG	small RNA seq
93	SRR3495825	51	SRX1755573	Homo sapiens	GSM2149678	PMID:27798564	51_KS4_7	Glioblastoma	GBM	3411604	366133	TGGAATTCTCGG	small RNA seq
94	SRR3495826	51	SRX1755574	Homo sapiens	GSM2149679	PMID:27798564	51_KS4_8	Glioblastoma	GBM	2164513	186652	TGGAATTCTCGG	small RNA seq
95	SRR3495827	51	SRX1755575	Homo sapiens	GSM2149680	PMID:27798564	51_KS4_9	Glioblastoma	GBM	2723070	312363	TGGAATTCTCGG	small RNA seq
96	SRR3495595	43	SRX1755343	Homo sapiens	GSM2149448	PMID:27798564	JM4_10	Glioblastoma	GBM	3240855	944208	TGGAATTCTCGG	small RNA seq
97	SRR3495596	43	SRX1755344	Homo sapiens	GSM2149449	PMID:27798564	JM4_11	Glioblastoma	GBM	7833499	1560703	TGGAATTCTCGG	small RNA seq
98	SRR3495597	43	SRX1755345	Homo sapiens	GSM2149450	PMID:27798564	JM4_12	Glioblastoma	GBM	5636752	1584461	TGGAATTCTCGG	small RNA seq
99	SRR3495603	43	SRX1755351	Homo sapiens	GSM2149456	PMID:27798564	JM4_18	Glioblastoma	GBM	4740490	998867	TGGAATTCTCGG	small RNA seq
100	SRR3495605	43	SRX1755353	Homo sapiens	GSM2149458	PMID:27798564	JM4_1	Glioblastoma	GBM	2361484	694368	TGGAATTCTCGG	small RNA seq
101	SRR3495606	43	SRX1755354	Homo sapiens	GSM2149459	PMID:27798564	JM4_20	Glioblastoma	GBM	4922908	1078888	TGGAATTCTCGG	small RNA seq
102	SRR3495608	43	SRX1755356	Homo sapiens	GSM2149461	PMID:27798564	JM4_22	Glioblastoma	GBM	5336158	1355899	TGGAATTCTCGG	small RNA seq
103	SRR3495609	43	SRX1755357	Homo sapiens	GSM2149462	PMID:27798564	JM4_23	Glioblastoma	GBM	4570100	1061621	TGGAATTCTCGG	small RNA seq
104	SRR3495610	43	SRX1755358	Homo sapiens	GSM2149463	PMID:27798564	JM4_24	Glioblastoma	GBM	4689965	1067469	TGGAATTCTCGG	small RNA seq
105	SRR3495614	43	SRX1755362	Homo sapiens	GSM2149467	PMID:27798564	JM4_5	Glioblastoma	GBM	3089302	945114	TGGAATTCTCGG	small RNA seq
106	SRR3495616	43	SRX1755364	Homo sapiens	GSM2149469	PMID:27798564	JM4_7	Glioblastoma	GBM	3036667	991022	TGGAATTCTCGG	small RNA seq
107	SRR3495617	43	SRX1755365	Homo sapiens	GSM2149470	PMID:27798564	JM4_8	Glioblastoma	GBM	3049474	801545	TGGAATTCTCGG	small RNA seq
108	SRR3495618	43	SRX1755366	Homo sapiens	GSM2149471	PMID:27798564	JM4_9	Glioblastoma	GBM	4154391	1234086	TGGAATTCTCGG	small RNA seq
109	SRR3495619	43	SRX1755367	Homo sapiens	GSM2149472	PMID:27798564	JM4_D_10	Glioblastoma	GBM	6738537	1087349	TGGAATTCTCGG	small RNA seq
110	SRR3495621	43	SRX1755369	Homo sapiens	GSM2149474	PMID:27798564	JM4_D_12	Glioblastoma	GBM	5216591	1314308	TGGAATTCTCGG	small RNA seq
111	SRR3495623	43	SRX1755371	Homo sapiens	GSM2149476	PMID:27798564	JM4_D_14	Glioblastoma	GBM	5222675	1218178	TGGAATTCTCGG	small RNA seq
112	SRR3495625	43	SRX1755373	Homo sapiens	GSM2149478	PMID:27798564	JM4_D_16	Glioblastoma	GBM	3698713	953233	TGGAATTCTCGG	small RNA seq
113	SRR3495626	43	SRX1755374	Homo sapiens	GSM2149479	PMID:27798564	JM4_D_17	Glioblastoma	GBM	4765876	1435163	TGGAATTCTCGG	small RNA seq
114	SRR3495627	43	SRX1755375	Homo sapiens	GSM2149480	PMID:27798564	JM4_D_18	Glioblastoma	GBM	3092805	819669	TGGAATTCTCGG	small RNA seq
115	SRR3495628	43	SRX1755376	Homo sapiens	GSM2149481	PMID:27798564	JM4_D_19	Glioblastoma	GBM	3687283	1171582	TGGAATTCTCGG	small RNA seq
116	SRR3495631	43	SRX1755379	Homo sapiens	GSM2149484	PMID:27798564	JM4_D_21	Glioblastoma	GBM	4993986	1152886	TGGAATTCTCGG	small RNA seq
117	SRR3495632	43	SRX1755380	Homo sapiens	GSM2149485	PMID:27798564	JM4_D_22	Glioblastoma	GBM	3672166	1130360	TGGAATTCTCGG	small RNA seq
118	SRR3495633	43	SRX1755381	Homo sapiens	GSM2149486	PMID:27798564	JM4_D_23	Glioblastoma	GBM	3295333	1021549	TGGAATTCTCGG	small RNA seq
119	SRR3495634	43	SRX1755382	Homo sapiens	GSM2149487	PMID:27798564	JM4_D_24	Glioblastoma	GBM	3073939	888391	TGGAATTCTCGG	small RNA seq
120	SRR3495639	43	SRX1755387	Homo sapiens	GSM2149492	PMID:27798564	JM4_D_6	Glioblastoma	GBM	3089187	786825	TGGAATTCTCGG	small RNA seq
121	SRR3495640	43	SRX1755388	Homo sapiens	GSM2149493	PMID:27798564	JM4_D_7	Glioblastoma	GBM	4484897	1092796	TGGAATTCTCGG	small RNA seq
122	SRR3495641	43	SRX1755389	Homo sapiens	GSM2149494	PMID:27798564	JM4_D_8	Glioblastoma	GBM	2136792	608661	TGGAATTCTCGG	small RNA seq
123	SRR3495642	43	SRX1755390	Homo sapiens	GSM2149495	PMID:27798564	JM4_D_9	Glioblastoma	GBM	2301599	641463	TGGAATTCTCGG	small RNA seq
124	SRR3495799	51	SRX1755547	Homo sapiens	GSM2149652	PMID:27798564	51_JM4_10	Glioblastoma	GBM	9327484	1607027	TGGAATTCTCGG	small RNA seq
125	SRR3495800	51	SRX1755548	Homo sapiens	GSM2149653	PMID:27798564	51_JM4_11	Glioblastoma	GBM	7051085	811417	TGGAATTCTCGG	small RNA seq
126	SRR3495801	51	SRX1755549	Homo sapiens	GSM2149654	PMID:27798564	51_JM4_12	Glioblastoma	GBM	9318307	1311654	TGGAATTCTCGG	small RNA seq
127	SRR3495803	51	SRX1755551	Homo sapiens	GSM2149656	PMID:27798564	51_JM4_14	Glioblastoma	GBM	7453438	848585	TGGAATTCTCGG	small RNA seq
128	SRR3495805	51	SRX1755553	Homo sapiens	GSM2149658	PMID:27798564	51_JM4_16	Glioblastoma	GBM	4813562	804905	TGGAATTCTCGG	small RNA seq
129	SRR3495806	51	SRX1755554	Homo sapiens	GSM2149659	PMID:27798564	51_JM4_1	Glioblastoma	GBM	3630865	419941	TGGAATTCTCGG	small RNA seq
130	SRR3495807	51	SRX1755555	Homo sapiens	GSM2149660	PMID:27798564	51_JM4_2	Glioblastoma	GBM	4098865	517721	TGGAATTCTCGG	small RNA seq
131	SRR3495809	51	SRX1755557	Homo sapiens	GSM2149662	PMID:27798564	51_JM4_4	Glioblastoma	GBM	4312399	434917	TGGAATTCTCGG	small RNA seq
132	SRR3495810	51	SRX1755558	Homo sapiens	GSM2149663	PMID:27798564	51_JM4_5	Glioblastoma	GBM	2437874	425683	TGGAATTCTCGG	small RNA seq
133	SRR3495814	51	SRX1755562	Homo sapiens	GSM2149667	PMID:27798564	51_JM4_9	Glioblastoma	GBM	2792987	325022	TGGAATTCTCGG	small RNA seq
134	SRR3495643	43	SRX1755391	Homo sapiens	GSM2149496	PMID:27798564	U87_10	Glioblastoma	GBM	5153715	340185	TGGAATTCTCGG	small RNA seq
135	SRR3495644	43	SRX1755392	Homo sapiens	GSM2149497	PMID:27798564	U87_11	Glioblastoma	GBM	8074655	310305	TGGAATTCTCGG	small RNA seq
136	SRR3495645	43	SRX1755393	Homo sapiens	GSM2149498	PMID:27798564	U87_12	Glioblastoma	GBM	6069183	324098	TGGAATTCTCGG	small RNA seq
137	SRR3495646	43	SRX1755394	Homo sapiens	GSM2149499	PMID:27798564	U87_13	Glioblastoma	GBM	8343174	517473	TGGAATTCTCGG	small RNA seq
138	SRR3495647	43	SRX1755395	Homo sapiens	GSM2149500	PMID:27798564	U87_14	Glioblastoma	GBM	4666568	264753	TGGAATTCTCGG	small RNA seq
139	SRR3495648	43	SRX1755396	Homo sapiens	GSM2149501	PMID:27798564	U87_15	Glioblastoma	GBM	5025890	339171	TGGAATTCTCGG	small RNA seq
140	SRR3495649	43	SRX1755397	Homo sapiens	GSM2149502	PMID:27798564	U87_16	Glioblastoma	GBM	3392500	155109	TGGAATTCTCGG	small RNA seq
141	SRR3495650	43	SRX1755398	Homo sapiens	GSM2149503	PMID:27798564	U87_17	Glioblastoma	GBM	3035230	156460	TGGAATTCTCGG	small RNA seq
142	SRR3495651	43	SRX1755399	Homo sapiens	GSM2149504	PMID:27798564	U87_18	Glioblastoma	GBM	3192614	191916	TGGAATTCTCGG	small RNA seq
143	SRR3495652	43	SRX1755400	Homo sapiens	GSM2149505	PMID:27798564	U87_19	Glioblastoma	GBM	4507925	539387	TGGAATTCTCGG	small RNA seq
144	SRR3495654	43	SRX1755402	Homo sapiens	GSM2149507	PMID:27798564	U87_20	Glioblastoma	GBM	4786498	207230	TGGAATTCTCGG	small RNA seq
145	SRR3495655	43	SRX1755403	Homo sapiens	GSM2149508	PMID:27798564	U87_21	Glioblastoma	GBM	3224094	154109	TGGAATTCTCGG	small RNA seq
146	SRR3495658	43	SRX1755406	Homo sapiens	GSM2149511	PMID:27798564	U87_24	Glioblastoma	GBM	3814359	207190	TGGAATTCTCGG	small RNA seq
147	SRR3495659	43	SRX1755407	Homo sapiens	GSM2149512	PMID:27798564	U87_2	Glioblastoma	GBM	4215794	209441	TGGAATTCTCGG	small RNA seq
148	SRR3495660	43	SRX1755408	Homo sapiens	GSM2149513	PMID:27798564	U87_3	Glioblastoma	GBM	6498849	378620	TGGAATTCTCGG	small RNA seq
149	SRR3495661	43	SRX1755409	Homo sapiens	GSM2149514	PMID:27798564	U87_4	Glioblastoma	GBM	5124679	325401	TGGAATTCTCGG	small RNA seq
150	SRR3495662	43	SRX1755410	Homo sapiens	GSM2149515	PMID:27798564	U87_5	Glioblastoma	GBM	5844244	315141	TGGAATTCTCGG	small RNA seq
151	SRR3495663	43	SRX1755411	Homo sapiens	GSM2149516	PMID:27798564	U87_6	Glioblastoma	GBM	5996297	374362	TGGAATTCTCGG	small RNA seq
152	SRR3495664	43	SRX1755412	Homo sapiens	GSM2149517	PMID:27798564	U87_7	Glioblastoma	GBM	3232072	169414	TGGAATTCTCGG	small RNA seq
153	SRR3495665	43	SRX1755413	Homo sapiens	GSM2149518	PMID:27798564	U87_8	Glioblastoma	GBM	3142665	162879	TGGAATTCTCGG	small RNA seq
154	SRR3495864	51	SRX1755612	Homo sapiens	GSM2149717	PMID:27798564	51_U87_10	Glioblastoma	GBM	4552568	299455	TGGAATTCTCGG	small RNA seq
155	SRR3495865	51	SRX1755613	Homo sapiens	GSM2149718	PMID:27798564	51_U87_11	Glioblastoma	GBM	4339956	512245	TGGAATTCTCGG	small RNA seq
156	SRR3495866	51	SRX1755614	Homo sapiens	GSM2149719	PMID:27798564	51_U87_12	Glioblastoma	GBM	3178570	262614	TGGAATTCTCGG	small RNA seq
157	SRR3495867	51	SRX1755615	Homo sapiens	GSM2149720	PMID:27798564	51_U87_1	Glioblastoma	GBM	4750439	330218	TGGAATTCTCGG	small RNA seq
158	SRR3495868	51	SRX1755616	Homo sapiens	GSM2149721	PMID:27798564	51_U87_2	Glioblastoma	GBM	5443965	452392	TGGAATTCTCGG	small RNA seq
159	SRR3495869	51	SRX1755617	Homo sapiens	GSM2149722	PMID:27798564	51_U87_3	Glioblastoma	GBM	8881060	761146	TGGAATTCTCGG	small RNA seq
160	SRR3495870	51	SRX1755618	Homo sapiens	GSM2149723	PMID:27798564	51_U87_4	Glioblastoma	GBM	3180756	249476	TGGAATTCTCGG	small RNA seq
161	SRR3495871	51	SRX1755619	Homo sapiens	GSM2149724	PMID:27798564	51_U87_5	Glioblastoma	GBM	4981679	304964	TGGAATTCTCGG	small RNA seq
162	SRR3495872	51	SRX1755620	Homo sapiens	GSM2149725	PMID:27798564	51_U87_6	Glioblastoma	GBM	6726276	441268	TGGAATTCTCGG	small RNA seq
163	SRR3495873	51	SRX1755621	Homo sapiens	GSM2149726	PMID:27798564	51_U87_7	Glioblastoma	GBM	3362661	243702	TGGAATTCTCGG	small RNA seq
164	SRR3495874	51	SRX1755622	Homo sapiens	GSM2149727	PMID:27798564	51_U87_8	Glioblastoma	GBM	5069818	429176	TGGAATTCTCGG	small RNA seq
165	SRR3495875	51	SRX1755623	Homo sapiens	GSM2149728	PMID:27798564	51_U87_9	Glioblastoma	GBM	4121898	314927	TGGAATTCTCGG	small RNA seq
166	SRR7124069	50	SRX4045138	Homo sapiens	GSM3132059	PMID:30626865	K562	Leukemia	Leuk	6050908	434681	TGGAATTCTC	ncRNA-Seq
167	SRR7124070	50	SRX4045139	Homo sapiens	GSM3132060	PMID:30626865	K562	Leukemia	Leuk	7517368	712733	TGGAATTCTC	ncRNA-Seq
168	SRR7124071	50	SRX4045140	Homo sapiens	GSM3132061	PMID:30626865	K562	Leukemia	Leuk	6965718	715763	TGGAATTCTC	ncRNA-Seq
169	SRR7124072	50	SRX4045141	Homo sapiens	GSM3132062	PMID:30626865	K562	Leukemia	Leuk	5753706	612003	TGGAATTCTC	ncRNA-Seq
170	SRR7124073	50	SRX4045142	Homo sapiens	GSM3132063	PMID:30626865	K562	Leukemia	Leuk	5099511	613401	TGGAATTCTC	ncRNA-Seq
171	SRR7124075	50	SRX4045144	Homo sapiens	GSM3132065	PMID:30626865	K562	Leukemia	Leuk	10034871	926598	TGGAATTCTC	ncRNA-Seq
172	SRR7124076	50	SRX4045145	Homo sapiens	GSM3132066	PMID:30626865	K562	Leukemia	Leuk	3941679	375607	TGGAATTCTC	ncRNA-Seq
173	SRR7124077	50	SRX4045146	Homo sapiens	GSM3132067	PMID:30626865	K562	Leukemia	Leuk	3765626	325590	TGGAATTCTC	ncRNA-Seq
174	SRR7124078	50	SRX4045147	Homo sapiens	GSM3132068	PMID:30626865	K562	Leukemia	Leuk	5558590	552239	TGGAATTCTC	ncRNA-Seq
175	SRR7124079	50	SRX4045148	Homo sapiens	GSM3132069	PMID:30626865	K562	Leukemia	Leuk	6910515	514527	TGGAATTCTC	ncRNA-Seq
176	SRR7124080	50	SRX4045149	Homo sapiens	GSM3132070	PMID:30626865	K562	Leukemia	Leuk	5530772	392286	TGGAATTCTC	ncRNA-Seq
177	SRR7124081	50	SRX4045150	Homo sapiens	GSM3132071	PMID:30626865	K562	Leukemia	Leuk	9468553	903259	TGGAATTCTC	ncRNA-Seq
178	SRR7124082	50	SRX4045151	Homo sapiens	GSM3132072	PMID:30626865	K562	Leukemia	Leuk	7651187	655362	TGGAATTCTC	ncRNA-Seq
179	SRR7124083	50	SRX4045152	Homo sapiens	GSM3132073	PMID:30626865	K562	Leukemia	Leuk	5898463	541335	TGGAATTCTC	ncRNA-Seq
180	SRR7124084	50	SRX4045153	Homo sapiens	GSM3132074	PMID:30626865	K562	Leukemia	Leuk	3414150	271884	TGGAATTCTC	ncRNA-Seq
181	SRR7124085	50	SRX4045154	Homo sapiens	GSM3132075	PMID:30626865	K562	Leukemia	Leuk	10861997	578797	TGGAATTCTC	ncRNA-Seq
182	SRR7124086	50	SRX4045155	Homo sapiens	GSM3132076	PMID:30626865	K562	Leukemia	Leuk	9681964	640755	TGGAATTCTC	ncRNA-Seq
183	SRR7124087	50	SRX4045156	Homo sapiens	GSM3132077	PMID:30626865	K562	Leukemia	Leuk	17556546	1471868	TGGAATTCTC	ncRNA-Seq
184	SRR7124088	50	SRX4045157	Homo sapiens	GSM3132078	PMID:30626865	K562	Leukemia	Leuk	17566742	1670212	TGGAATTCTC	ncRNA-Seq
185	SRR3495505	43	SRX1755253	Homo sapiens	GSM2149358	PMID:27798564	HEK293T	HEK292T cell line	HEK293FT	2810783	883531	TGGAATTCTCGG	small RNA seq
186	SRR3495506	43	SRX1755254	Homo sapiens	GSM2149359	PMID:27798564	HEK293T	HEK292T cell line	HEK293FT	2405272	820267	TGGAATTCTCGG	small RNA seq
187	SRR3495507	43	SRX1755255	Homo sapiens	GSM2149360	PMID:27798564	HEK293T	HEK292T cell line	HEK293FT	2421323	675142	TGGAATTCTCGG	small RNA seq
188	SRR3495508	43	SRX1755256	Homo sapiens	GSM2149361	PMID:27798564	HEK293T	HEK292T cell line	HEK293FT	1998964	556617	TGGAATTCTCGG	small RNA seq
189	SRR3495509	43	SRX1755257	Homo sapiens	GSM2149362	PMID:27798564	HEK293T	HEK292T cell line	HEK293FT	2537333	828069	TGGAATTCTCGG	small RNA seq
190	SRR3495510	43	SRX1755258	Homo sapiens	GSM2149363	PMID:27798564	HEK293T	HEK292T cell line	HEK293FT	2394987	676177	TGGAATTCTCGG	small RNA seq
191	SRR3495511	43	SRX1755259	Homo sapiens	GSM2149364	PMID:27798564	HEK293T	HEK292T cell line	HEK293FT	3077698	847588	TGGAATTCTCGG	small RNA seq
192	SRR3495512	43	SRX1755260	Homo sapiens	GSM2149365	PMID:27798564	HEK293T	HEK292T cell line	HEK293FT	1854159	463558	TGGAATTCTCGG	small RNA seq
193	SRR3495513	43	SRX1755261	Homo sapiens	GSM2149366	PMID:27798564	HEK293T	HEK292T cell line	HEK293FT	2007414	539821	TGGAATTCTCGG	small RNA seq
194	SRR3495514	43	SRX1755262	Homo sapiens	GSM2149367	PMID:27798564	HEK293T	HEK292T cell line	HEK293FT	2384285	583657	TGGAATTCTCGG	small RNA seq
195	SRR3495515	43	SRX1755263	Homo sapiens	GSM2149368	PMID:27798564	HEK293T	HEK292T cell line	HEK293FT	1546556	449190	TGGAATTCTCGG	small RNA seq
196	SRR3495516	43	SRX1755264	Homo sapiens	GSM2149369	PMID:27798564	HEK293T	HEK292T cell line	HEK293FT	5323753	783639	TGGAATTCTCGG	small RNA seq
197	SRR3495517	43	SRX1755265	Homo sapiens	GSM2149370	PMID:27798564	HEK293T	HEK292T cell line	HEK293FT	3234058	927288	TGGAATTCTCGG	small RNA seq
198	SRR3495518	43	SRX1755266	Homo sapiens	GSM2149371	PMID:27798564	HEK293T	HEK292T cell line	HEK293FT	3026478	948308	TGGAATTCTCGG	small RNA seq
199	SRR3495519	43	SRX1755267	Homo sapiens	GSM2149372	PMID:27798564	HEK293T	HEK292T cell line	HEK293FT	2990974	758318	TGGAATTCTCGG	small RNA seq
200	SRR3495520	43	SRX1755268	Homo sapiens	GSM2149373	PMID:27798564	HEK293T	HEK292T cell line	HEK293FT	19358185	454692	TGGAATTCTCGG	small RNA seq
201	SRR3495521	43	SRX1755269	Homo sapiens	GSM2149374	PMID:27798564	HEK293T	HEK292T cell line	HEK293FT	2805302	799173	TGGAATTCTCGG	small RNA seq
202	SRR3495522	43	SRX1755270	Homo sapiens	GSM2149375	PMID:27798564	HEK293T	HEK292T cell line	HEK293FT	2738650	847207	TGGAATTCTCGG	small RNA seq
203	SRR3495667	43	SRX1755415	Homo sapiens	GSM2149520	PMID:27798564	HEK293T	HEK292T cell line	HEK293FT	3054497	551124	TGGAATTCTCGG	small RNA seq
204	SRR3495668	43	SRX1755416	Homo sapiens	GSM2149521	PMID:27798564	HEK293T	HEK292T cell line	HEK293FT	4701090	857847	TGGAATTCTCGG	small RNA seq
205	SRR3495669	43	SRX1755417	Homo sapiens	GSM2149522	PMID:27798564	HEK293T	HEK292T cell line	HEK293FT	8198383	1750262	TGGAATTCTCGG	small RNA seq
206	SRR3495670	43	SRX1755418	Homo sapiens	GSM2149523	PMID:27798564	HEK293T	HEK292T cell line	HEK293FT	4441082	821602	TGGAATTCTCGG	small RNA seq
207	SRR3495671	43	SRX1755419	Homo sapiens	GSM2149524	PMID:27798564	HEK293T	HEK292T cell line	HEK293FT	4205322	779867	TGGAATTCTCGG	small RNA seq
208	SRR3495672	43	SRX1755420	Homo sapiens	GSM2149525	PMID:27798564	HEK293T	HEK292T cell line	HEK293FT	4969943	861611	TGGAATTCTCGG	small RNA seq
209	SRR3495673	43	SRX1755421	Homo sapiens	GSM2149526	PMID:27798564	HEK293T	HEK292T cell line	HEK293FT	6808201	2514150	TGGAATTCTCGG	small RNA seq
210	SRR3495674	43	SRX1755422	Homo sapiens	GSM2149527	PMID:27798564	HEK293T	HEK292T cell line	HEK293FT	6296682	2322422	TGGAATTCTCGG	small RNA seq
211	SRR3495675	43	SRX1755423	Homo sapiens	GSM2149528	PMID:27798564	HEK293T	HEK292T cell line	HEK293FT	6480042	1797774	TGGAATTCTCGG	small RNA seq
212	SRR3495676	43	SRX1755424	Homo sapiens	GSM2149529	PMID:27798564	HEK293T	HEK292T cell line	HEK293FT	642260	210751	TGGAATTCTCGG	small RNA seq
213	SRR3495677	43	SRX1755425	Homo sapiens	GSM2149530	PMID:27798564	HEK293T	HEK292T cell line	HEK293FT	7576630	3149098	TGGAATTCTCGG	small RNA seq
214	SRR3495678	43	SRX1755426	Homo sapiens	GSM2149531	PMID:27798564	HEK293T	HEK292T cell line	HEK293FT	5539544	1981859	TGGAATTCTCGG	small RNA seq
215	SRR3495679	43	SRX1755427	Homo sapiens	GSM2149532	PMID:27798564	HEK293T	HEK292T cell line	HEK293FT	3790176	1623683	TGGAATTCTCGG	small RNA seq
216	SRR3495680	43	SRX1755428	Homo sapiens	GSM2149533	PMID:27798564	HEK293T	HEK292T cell line	HEK293FT	3415049	1214559	TGGAATTCTCGG	small RNA seq
217	SRR3495681	43	SRX1755429	Homo sapiens	GSM2149534	PMID:27798564	HEK293T	HEK292T cell line	HEK293FT	5117114	1843245	TGGAATTCTCGG	small RNA seq
218	SRR3495682	43	SRX1755430	Homo sapiens	GSM2149535	PMID:27798564	HEK293T	HEK292T cell line	HEK293FT	6744798	2653450	TGGAATTCTCGG	small RNA seq
219	SRR3495683	43	SRX1755431	Homo sapiens	GSM2149536	PMID:27798564	HEK293T	HEK292T cell line	HEK293FT	3199269	1081755	TGGAATTCTCGG	small RNA seq
220	SRR3495684	43	SRX1755432	Homo sapiens	GSM2149537	PMID:27798564	HEK293T	HEK292T cell line	HEK293FT	3767044	1423120	TGGAATTCTCGG	small RNA seq
221	SRR3495685	43	SRX1755433	Homo sapiens	GSM2149538	PMID:27798564	HEK293T	HEK292T cell line	HEK293FT	5782589	200250	TGGAATTCTCGG	small RNA seq
222	SRR3495686	43	SRX1755434	Homo sapiens	GSM2149539	PMID:27798564	HEK293T	HEK292T cell line	HEK293FT	6341182	187364	TGGAATTCTCGG	small RNA seq
223	SRR3495687	43	SRX1755435	Homo sapiens	GSM2149540	PMID:27798564	HEK293T	HEK292T cell line	HEK293FT	5499675	180825	TGGAATTCTCGG	small RNA seq
224	SRR3495688	43	SRX1755436	Homo sapiens	GSM2149541	PMID:27798564	HEK293T	HEK292T cell line	HEK293FT	6050535	324753	TGGAATTCTCGG	small RNA seq
225	SRR3495689	43	SRX1755437	Homo sapiens	GSM2149542	PMID:27798564	HEK293T	HEK292T cell line	HEK293FT	3969848	228036	TGGAATTCTCGG	small RNA seq
226	SRR3495690	43	SRX1755438	Homo sapiens	GSM2149543	PMID:27798564	HEK293T	HEK292T cell line	HEK293FT	5827823	307907	TGGAATTCTCGG	small RNA seq
227	SRR3495691	43	SRX1755439	Homo sapiens	GSM2149544	PMID:27798564	HEK293T	HEK292T cell line	HEK293FT	4697355	241220	TGGAATTCTCGG	small RNA seq
228	SRR3495692	43	SRX1755440	Homo sapiens	GSM2149545	PMID:27798564	HEK293T	HEK292T cell line	HEK293FT	5390082	307159	TGGAATTCTCGG	small RNA seq
229	SRR3495693	43	SRX1755441	Homo sapiens	GSM2149546	PMID:27798564	HEK293T	HEK292T cell line	HEK293FT	4986876	251618	TGGAATTCTCGG	small RNA seq
230	SRR3495694	43	SRX1755442	Homo sapiens	GSM2149547	PMID:27798564	HEK293T	HEK292T cell line	HEK293FT	5466646	188697	TGGAATTCTCGG	small RNA seq
231	SRR3495695	43	SRX1755443	Homo sapiens	GSM2149548	PMID:27798564	HEK293T	HEK292T cell line	HEK293FT	5868054	206657	TGGAATTCTCGG	small RNA seq
232	SRR3495696	43	SRX1755444	Homo sapiens	GSM2149549	PMID:27798564	HEK293T	HEK292T cell line	HEK293FT	5299243	190594	TGGAATTCTCGG	small RNA seq
233	SRR3495697	43	SRX1755445	Homo sapiens	GSM2149550	PMID:27798564	HEK293T	HEK292T cell line	HEK293FT	5237500	256718	TGGAATTCTCGG	small RNA seq
234	SRR3495698	43	SRX1755446	Homo sapiens	GSM2149551	PMID:27798564	HEK293T	HEK292T cell line	HEK293FT	4389943	250651	TGGAATTCTCGG	small RNA seq
235	SRR3495699	43	SRX1755447	Homo sapiens	GSM2149552	PMID:27798564	HEK293T	HEK292T cell line	HEK293FT	5074128	277589	TGGAATTCTCGG	small RNA seq
236	SRR3495700	43	SRX1755448	Homo sapiens	GSM2149553	PMID:27798564	HEK293T	HEK292T cell line	HEK293FT	5008319	272408	TGGAATTCTCGG	small RNA seq
237	SRR3495701	43	SRX1755449	Homo sapiens	GSM2149554	PMID:27798564	HEK293T	HEK292T cell line	HEK293FT	5148009	275830	TGGAATTCTCGG	small RNA seq
238	SRR3495702	43	SRX1755450	Homo sapiens	GSM2149555	PMID:27798564	HEK293T	HEK292T cell line	HEK293FT	5544665	379565	TGGAATTCTCGG	small RNA seq
239	SRR3495774	51	SRX1755522	Homo sapiens	GSM2149627	PMID:27798564	HEK293T	HEK292T cell line	HEK293FT	3968880	350867	TGGAATTCTCGG	small RNA seq
240	SRR3495775	51	SRX1755523	Homo sapiens	GSM2149628	PMID:27798564	HEK293T	HEK292T cell line	HEK293FT	3106673	327582	TGGAATTCTCGG	small RNA seq
241	SRR3495776	51	SRX1755524	Homo sapiens	GSM2149629	PMID:27798564	HEK293T	HEK292T cell line	HEK293FT	1422820	137570	TGGAATTCTCGG	small RNA seq
242	SRR3495777	51	SRX1755525	Homo sapiens	GSM2149630	PMID:27798564	HEK293T	HEK292T cell line	HEK293FT	3298749	265098	TGGAATTCTCGG	small RNA seq
243	SRR3495778	51	SRX1755526	Homo sapiens	GSM2149631	PMID:27798564	HEK293T	HEK292T cell line	HEK293FT	7159366	779537	TGGAATTCTCGG	small RNA seq
244	SRR3495779	51	SRX1755527	Homo sapiens	GSM2149632	PMID:27798564	HEK293T	HEK292T cell line	HEK293FT	4266511	528905	TGGAATTCTCGG	small RNA seq
245	SRR3495780	51	SRX1755528	Homo sapiens	GSM2149633	PMID:27798564	HEK293T	HEK292T cell line	HEK293FT	2427407	202123	TGGAATTCTCGG	small RNA seq
246	SRR3495781	51	SRX1755529	Homo sapiens	GSM2149634	PMID:27798564	HEK293T	HEK292T cell line	HEK293FT	3542386	256788	TGGAATTCTCGG	small RNA seq
247	SRR3495782	51	SRX1755530	Homo sapiens	GSM2149635	PMID:27798564	HEK293T	HEK292T cell line	HEK293FT	4123803	384410	TGGAATTCTCGG	small RNA seq
248	SRR3495783	51	SRX1755531	Homo sapiens	GSM2149636	PMID:27798564	HEK293T	HEK292T cell line	HEK293FT	3819346	368655	TGGAATTCTCGG	small RNA seq
249	SRR3495784	51	SRX1755532	Homo sapiens	GSM2149637	PMID:27798564	HEK293T	HEK292T cell line	HEK293FT	4030518	376097	TGGAATTCTCGG	small RNA seq
250	SRR3495785	51	SRX1755533	Homo sapiens	GSM2149638	PMID:27798564	HEK293T	HEK292T cell line	HEK293FT	3480554	310915	TGGAATTCTCGG	small RNA seq
251	SRR3495336	43	SRX1755084	Homo sapiens	GSM2149190	PMID:27798564	primedcell_10	Embryonic stem cells	ES	4136433	280364	TGGAATTCTCGG	small RNA seq
252	SRR3495337	43	SRX1755085	Homo sapiens	GSM2149191	PMID:27798564	primedcell_11	Embryonic stem cells	ES	3504758	235367	TGGAATTCTCGG	small RNA seq
253	SRR3495338	43	SRX1755086	Homo sapiens	GSM2149192	PMID:27798564	primedcell_12	Embryonic stem cells	ES	4058960	290171	TGGAATTCTCGG	small RNA seq
254	SRR3495339	43	SRX1755087	Homo sapiens	GSM2149193	PMID:27798564	primedcell_13	Embryonic stem cells	ES	4483571	336505	TGGAATTCTCGG	small RNA seq
255	SRR3495340	43	SRX1755088	Homo sapiens	GSM2149194	PMID:27798564	primedcell_14	Embryonic stem cells	ES	3995792	297132	TGGAATTCTCGG	small RNA seq
256	SRR3495341	43	SRX1755089	Homo sapiens	GSM2149195	PMID:27798564	primedcell_15	Embryonic stem cells	ES	5054569	321081	TGGAATTCTCGG	small RNA seq
257	SRR3495342	43	SRX1755090	Homo sapiens	GSM2149196	PMID:27798564	primedcell_16	Embryonic stem cells	ES	3939831	279496	TGGAATTCTCGG	small RNA seq
258	SRR3495343	43	SRX1755091	Homo sapiens	GSM2149197	PMID:27798564	primedcell_17	Embryonic stem cells	ES	2953469	205722	TGGAATTCTCGG	small RNA seq
259	SRR3495344	43	SRX1755092	Homo sapiens	GSM2149198	PMID:27798564	primedcell_18	Embryonic stem cells	ES	4177488	281274	TGGAATTCTCGG	small RNA seq
260	SRR3495345	43	SRX1755093	Homo sapiens	GSM2149199	PMID:27798564	primedcell_19	Embryonic stem cells	ES	4913496	411142	TGGAATTCTCGG	small RNA seq
261	SRR3495346	43	SRX1755094	Homo sapiens	GSM2149200	PMID:27798564	primedcell_1	Embryonic stem cells	ES	3125072	207191	TGGAATTCTCGG	small RNA seq
262	SRR3495347	43	SRX1755095	Homo sapiens	GSM2149201	PMID:27798564	primedcell_20	Embryonic stem cells	ES	3858039	263169	TGGAATTCTCGG	small RNA seq
263	SRR3495348	43	SRX1755096	Homo sapiens	GSM2149202	PMID:27798564	primedcell_21	Embryonic stem cells	ES	4037019	286602	TGGAATTCTCGG	small RNA seq
264	SRR3495349	43	SRX1755097	Homo sapiens	GSM2149203	PMID:27798564	primedcell_22	Embryonic stem cells	ES	3802373	253579	TGGAATTCTCGG	small RNA seq
265	SRR3495350	43	SRX1755098	Homo sapiens	GSM2149204	PMID:27798564	primedcell_23	Embryonic stem cells	ES	3223739	199931	TGGAATTCTCGG	small RNA seq
266	SRR3495351	43	SRX1755099	Homo sapiens	GSM2149205	PMID:27798564	primedcell_24	Embryonic stem cells	ES	3432624	240093	TGGAATTCTCGG	small RNA seq
267	SRR3495352	43	SRX1755100	Homo sapiens	GSM2149206	PMID:27798564	primedcell_25	Embryonic stem cells	ES	2869463	200801	TGGAATTCTCGG	small RNA seq
268	SRR3495353	43	SRX1755101	Homo sapiens	GSM2149207	PMID:27798564	primedcell_26	Embryonic stem cells	ES	3895599	292850	TGGAATTCTCGG	small RNA seq
269	SRR3495354	43	SRX1755102	Homo sapiens	GSM2149208	PMID:27798564	primedcell_27	Embryonic stem cells	ES	4139483	296247	TGGAATTCTCGG	small RNA seq
270	SRR3495355	43	SRX1755103	Homo sapiens	GSM2149209	PMID:27798564	primedcell_28	Embryonic stem cells	ES	4257511	295627	TGGAATTCTCGG	small RNA seq
271	SRR3495356	43	SRX1755104	Homo sapiens	GSM2149210	PMID:27798564	primedcell_29	Embryonic stem cells	ES	3824545	261450	TGGAATTCTCGG	small RNA seq
272	SRR3495357	43	SRX1755105	Homo sapiens	GSM2149211	PMID:27798564	primedcell_2	Embryonic stem cells	ES	4062105	270605	TGGAATTCTCGG	small RNA seq
273	SRR3495358	43	SRX1755106	Homo sapiens	GSM2149212	PMID:27798564	primedcell_30	Embryonic stem cells	ES	4213825	299814	TGGAATTCTCGG	small RNA seq
274	SRR3495359	43	SRX1755107	Homo sapiens	GSM2149213	PMID:27798564	primedcell_31	Embryonic stem cells	ES	4236800	296986	TGGAATTCTCGG	small RNA seq
275	SRR3495360	43	SRX1755108	Homo sapiens	GSM2149214	PMID:27798564	primedcell_32	Embryonic stem cells	ES	4132907	287273	TGGAATTCTCGG	small RNA seq
276	SRR3495361	43	SRX1755109	Homo sapiens	GSM2149215	PMID:27798564	primedcell_33	Embryonic stem cells	ES	4020718	249024	TGGAATTCTCGG	small RNA seq
277	SRR3495362	43	SRX1755110	Homo sapiens	GSM2149216	PMID:27798564	primedcell_34	Embryonic stem cells	ES	4138313	267605	TGGAATTCTCGG	small RNA seq
278	SRR3495364	43	SRX1755111	Homo sapiens	GSM2149217	PMID:27798564	primedcell_35	Embryonic stem cells	ES	5257116	347433	TGGAATTCTCGG	small RNA seq
279	SRR3495365	43	SRX1755112	Homo sapiens	GSM2149218	PMID:27798564	primedcell_36	Embryonic stem cells	ES	5160744	334225	TGGAATTCTCGG	small RNA seq
280	SRR3495366	43	SRX1755113	Homo sapiens	GSM2149219	PMID:27798564	primedcell_37	Embryonic stem cells	ES	4566688	499082	TGGAATTCTCGG	small RNA seq
281	SRR3495367	43	SRX1755114	Homo sapiens	GSM2149220	PMID:27798564	primedcell_38	Embryonic stem cells	ES	4726091	298469	TGGAATTCTCGG	small RNA seq
282	SRR3495368	43	SRX1755115	Homo sapiens	GSM2149221	PMID:27798564	primedcell_39	Embryonic stem cells	ES	6402540	418522	TGGAATTCTCGG	small RNA seq
283	SRR3495369	43	SRX1755116	Homo sapiens	GSM2149222	PMID:27798564	primedcell_3	Embryonic stem cells	ES	3582643	245561	TGGAATTCTCGG	small RNA seq
284	SRR3495370	43	SRX1755117	Homo sapiens	GSM2149223	PMID:27798564	primedcell_40	Embryonic stem cells	ES	3253852	216544	TGGAATTCTCGG	small RNA seq
285	SRR3495371	43	SRX1755118	Homo sapiens	GSM2149224	PMID:27798564	primedcell_41	Embryonic stem cells	ES	3808250	340021	TGGAATTCTCGG	small RNA seq
286	SRR3495372	43	SRX1755119	Homo sapiens	GSM2149225	PMID:27798564	primedcell_42	Embryonic stem cells	ES	6183015	353240	TGGAATTCTCGG	small RNA seq
287	SRR3495373	43	SRX1755120	Homo sapiens	GSM2149226	PMID:27798564	primedcell_43	Embryonic stem cells	ES	7425153	216191	TGGAATTCTCGG	small RNA seq
288	SRR3495374	43	SRX1755121	Homo sapiens	GSM2149227	PMID:27798564	primedcell_44	Embryonic stem cells	ES	5989854	363480	TGGAATTCTCGG	small RNA seq
289	SRR3495375	43	SRX1755122	Homo sapiens	GSM2149228	PMID:27798564	primedcell_45	Embryonic stem cells	ES	5521430	321623	TGGAATTCTCGG	small RNA seq
290	SRR3495376	43	SRX1755123	Homo sapiens	GSM2149229	PMID:27798564	primedcell_46	Embryonic stem cells	ES	5520723	340361	TGGAATTCTCGG	small RNA seq
291	SRR3495377	43	SRX1755124	Homo sapiens	GSM2149230	PMID:27798564	primedcell_47	Embryonic stem cells	ES	5226391	334849	TGGAATTCTCGG	small RNA seq
292	SRR3495378	43	SRX1755125	Homo sapiens	GSM2149231	PMID:27798564	primedcell_48	Embryonic stem cells	ES	5591377	407649	TGGAATTCTCGG	small RNA seq
293	SRR3495379	43	SRX1755126	Homo sapiens	GSM2149232	PMID:27798564	primedcell_4	Embryonic stem cells	ES	3317181	209479	TGGAATTCTCGG	small RNA seq
294	SRR3495380	43	SRX1755127	Homo sapiens	GSM2149233	PMID:27798564	primedcell_5	Embryonic stem cells	ES	3285618	223205	TGGAATTCTCGG	small RNA seq
295	SRR3495381	43	SRX1755128	Homo sapiens	GSM2149234	PMID:27798564	primedcell_6	Embryonic stem cells	ES	4178505	256605	TGGAATTCTCGG	small RNA seq
296	SRR3495382	43	SRX1755129	Homo sapiens	GSM2149235	PMID:27798564	primedcell_7	Embryonic stem cells	ES	3933757	258972	TGGAATTCTCGG	small RNA seq
297	SRR3495383	43	SRX1755130	Homo sapiens	GSM2149236	PMID:27798564	primedcell_8	Embryonic stem cells	ES	4053698	246443	TGGAATTCTCGG	small RNA seq
298	SRR3495384	43	SRX1755131	Homo sapiens	GSM2149237	PMID:27798564	primedcell_9	Embryonic stem cells	ES	2851959	195307	TGGAATTCTCGG	small RNA seq
299	SRR3495385	43	SRX1755132	Homo sapiens	GSM2149238	PMID:27798564	primedcell_49	Embryonic stem cells	ES	2313050	972308	TGGAATTCTCGG	small RNA seq
300	SRR3495386	43	SRX1755133	Homo sapiens	GSM2149239	PMID:27798564	primedcell_50	Embryonic stem cells	ES	3701643	1390873	TGGAATTCTCGG	small RNA seq
301	SRR3495387	43	SRX1755134	Homo sapiens	GSM2149240	PMID:27798564	primedcell_51	Embryonic stem cells	ES	3390989	1154819	TGGAATTCTCGG	small RNA seq
302	SRR3495389	43	SRX1755137	Homo sapiens	GSM2149242	PMID:27798564	primedcell_53	Embryonic stem cells	ES	2109848	746392	TGGAATTCTCGG	small RNA seq
303	SRR3495390	43	SRX1755138	Homo sapiens	GSM2149243	PMID:27798564	primedcell_54	Embryonic stem cells	ES	4416814	1701356	TGGAATTCTCGG	small RNA seq
304	SRR3495391	43	SRX1755139	Homo sapiens	GSM2149244	PMID:27798564	primedcell_55	Embryonic stem cells	ES	4236263	1566069	TGGAATTCTCGG	small RNA seq
305	SRR3495392	43	SRX1755140	Homo sapiens	GSM2149245	PMID:27798564	primedcell_56	Embryonic stem cells	ES	4751870	787047	TGGAATTCTCGG	small RNA seq
306	SRR3495393	43	SRX1755141	Homo sapiens	GSM2149246	PMID:27798564	primedcell_57	Embryonic stem cells	ES	1993277	784838	TGGAATTCTCGG	small RNA seq
307	SRR3495394	43	SRX1755142	Homo sapiens	GSM2149247	PMID:27798564	primedcell_58	Embryonic stem cells	ES	3615505	1104776	TGGAATTCTCGG	small RNA seq
308	SRR3495395	43	SRX1755143	Homo sapiens	GSM2149248	PMID:27798564	primedcell_59	Embryonic stem cells	ES	2807326	1035501	TGGAATTCTCGG	small RNA seq
309	SRR3495396	43	SRX1755144	Homo sapiens	GSM2149249	PMID:27798564	primedcell_60	Embryonic stem cells	ES	2863972	1228684	TGGAATTCTCGG	small RNA seq
310	SRR3495397	43	SRX1755145	Homo sapiens	GSM2149250	PMID:27798564	primedcell_61	Embryonic stem cells	ES	5213462	1646258	TGGAATTCTCGG	small RNA seq
311	SRR3495398	43	SRX1755146	Homo sapiens	GSM2149251	PMID:27798564	primedcell_62	Embryonic stem cells	ES	3095339	1083203	TGGAATTCTCGG	small RNA seq
312	SRR3495399	43	SRX1755147	Homo sapiens	GSM2149252	PMID:27798564	primedcell_63	Embryonic stem cells	ES	4172528	1526762	TGGAATTCTCGG	small RNA seq
313	SRR3495400	43	SRX1755148	Homo sapiens	GSM2149253	PMID:27798564	primedcell_64	Embryonic stem cells	ES	5589877	1809359	TGGAATTCTCGG	small RNA seq
314	SRR3495401	43	SRX1755149	Homo sapiens	GSM2149254	PMID:27798564	primedcell_65	Embryonic stem cells	ES	5089763	2009516	TGGAATTCTCGG	small RNA seq
315	SRR3495402	43	SRX1755150	Homo sapiens	GSM2149255	PMID:27798564	primedcell_66	Embryonic stem cells	ES	2437639	927703	TGGAATTCTCGG	small RNA seq
316	SRR3495403	43	SRX1755151	Homo sapiens	GSM2149256	PMID:27798564	primedcell_67	Embryonic stem cells	ES	3647578	1053540	TGGAATTCTCGG	small RNA seq
317	SRR3495404	43	SRX1755152	Homo sapiens	GSM2149257	PMID:27798564	primedcell_68	Embryonic stem cells	ES	4417613	1067646	TGGAATTCTCGG	small RNA seq
318	SRR3495405	43	SRX1755153	Homo sapiens	GSM2149258	PMID:27798564	primedcell_69	Embryonic stem cells	ES	11603962	1006103	TGGAATTCTCGG	small RNA seq
319	SRR3495406	43	SRX1755154	Homo sapiens	GSM2149259	PMID:27798564	primedcell_70	Embryonic stem cells	ES	12079910	650885	TGGAATTCTCGG	small RNA seq
320	SRR3495407	43	SRX1755155	Homo sapiens	GSM2149260	PMID:27798564	primedcell_71	Embryonic stem cells	ES	1893672	607171	TGGAATTCTCGG	small RNA seq
321	SRR3495408	43	SRX1755156	Homo sapiens	GSM2149261	PMID:27798564	primedcell_72	Embryonic stem cells	ES	8058313	917749	TGGAATTCTCGG	small RNA seq
322	SRR3495409	43	SRX1755157	Homo sapiens	GSM2149262	PMID:27798564	primedcell_73	Embryonic stem cells	ES	3177495	1237339	TGGAATTCTCGG	small RNA seq
323	SRR3495410	43	SRX1755158	Homo sapiens	GSM2149263	PMID:27798564	primedcell_74	Embryonic stem cells	ES	2771410	1122325	TGGAATTCTCGG	small RNA seq
324	SRR3495411	43	SRX1755159	Homo sapiens	GSM2149264	PMID:27798564	primedcell_75	Embryonic stem cells	ES	2492673	947169	TGGAATTCTCGG	small RNA seq
325	SRR3495412	43	SRX1755160	Homo sapiens	GSM2149265	PMID:27798564	primedcell_76	Embryonic stem cells	ES	2526090	909769	TGGAATTCTCGG	small RNA seq
326	SRR3495413	43	SRX1755161	Homo sapiens	GSM2149266	PMID:27798564	primedcell_77	Embryonic stem cells	ES	1731590	723064	TGGAATTCTCGG	small RNA seq
327	SRR3495414	43	SRX1755162	Homo sapiens	GSM2149267	PMID:27798564	primedcell_78	Embryonic stem cells	ES	2007331	822034	TGGAATTCTCGG	small RNA seq
328	SRR3495415	43	SRX1755163	Homo sapiens	GSM2149268	PMID:27798564	primedcell_79	Embryonic stem cells	ES	2453361	993203	TGGAATTCTCGG	small RNA seq
329	SRR3495416	43	SRX1755164	Homo sapiens	GSM2149269	PMID:27798564	primedcell_80	Embryonic stem cells	ES	2947891	1222277	TGGAATTCTCGG	small RNA seq
330	SRR3495417	43	SRX1755165	Homo sapiens	GSM2149270	PMID:27798564	primedcell_81	Embryonic stem cells	ES	4915770	1060538	TGGAATTCTCGG	small RNA seq
331	SRR3495418	43	SRX1755166	Homo sapiens	GSM2149271	PMID:27798564	primedcell_82	Embryonic stem cells	ES	44424292	761481	TGGAATTCTCGG	small RNA seq
332	SRR3495419	43	SRX1755167	Homo sapiens	GSM2149272	PMID:27798564	primedcell_83	Embryonic stem cells	ES	2608728	977656	TGGAATTCTCGG	small RNA seq
333	SRR3495420	43	SRX1755168	Homo sapiens	GSM2149273	PMID:27798564	primedcell_84	Embryonic stem cells	ES	2089917	834832	TGGAATTCTCGG	small RNA seq
334	SRR3495852	51	SRX1755600	Homo sapiens	GSM2149705	PMID:27798564	51_primed2_10	Embryonic stem cells	ES	2410377	278492	TGGAATTCTCGG	small RNA seq
335	SRR3495853	51	SRX1755601	Homo sapiens	GSM2149706	PMID:27798564	51_primed2_11	Embryonic stem cells	ES	3715603	580156	TGGAATTCTCGG	small RNA seq
336	SRR3495854	51	SRX1755602	Homo sapiens	GSM2149707	PMID:27798564	51_primed2_12	Embryonic stem cells	ES	2307776	256629	TGGAATTCTCGG	small RNA seq
337	SRR3495855	51	SRX1755603	Homo sapiens	GSM2149708	PMID:27798564	51_primed2_1	Embryonic stem cells	ES	2656944	286272	TGGAATTCTCGG	small RNA seq
338	SRR3495856	51	SRX1755604	Homo sapiens	GSM2149709	PMID:27798564	51_primed2_2	Embryonic stem cells	ES	2406429	296927	TGGAATTCTCGG	small RNA seq
339	SRR3495857	51	SRX1755605	Homo sapiens	GSM2149710	PMID:27798564	51_primed2_3	Embryonic stem cells	ES	3268165	660287	TGGAATTCTCGG	small RNA seq
340	SRR3495858	51	SRX1755606	Homo sapiens	GSM2149711	PMID:27798564	51_primed2_4	Embryonic stem cells	ES	2193608	285238	TGGAATTCTCGG	small RNA seq
341	SRR3495859	51	SRX1755607	Homo sapiens	GSM2149712	PMID:27798564	51_primed2_5	Embryonic stem cells	ES	2159030	274575	TGGAATTCTCGG	small RNA seq
342	SRR3495860	51	SRX1755608	Homo sapiens	GSM2149713	PMID:27798564	51_primed2_6	Embryonic stem cells	ES	2719799	317333	TGGAATTCTCGG	small RNA seq
343	SRR3495861	51	SRX1755609	Homo sapiens	GSM2149714	PMID:27798564	51_primed2_7	Embryonic stem cells	ES	2451884	255166	TGGAATTCTCGG	small RNA seq
344	SRR3495862	51	SRX1755610	Homo sapiens	GSM2149715	PMID:27798564	51_primed2_8	Embryonic stem cells	ES	3138223	443101	TGGAATTCTCGG	small RNA seq
345	SRR3495863	51	SRX1755611	Homo sapiens	GSM2149716	PMID:27798564	51_primed2_9	Embryonic stem cells	ES	2541308	331685	TGGAATTCTCGG	small RNA seq
346	SRR3495421	43	SRX1755169	Homo sapiens	GSM2149274	PMID:27798564	naivecell_10	Embryonic stem cells	ES	5536462	311912	TGGAATTCTCGG	small RNA seq
347	SRR3495422	43	SRX1755170	Homo sapiens	GSM2149275	PMID:27798564	naivecell_11	Embryonic stem cells	ES	4190962	281129	TGGAATTCTCGG	small RNA seq
348	SRR3495423	43	SRX1755171	Homo sapiens	GSM2149276	PMID:27798564	naivecell_12	Embryonic stem cells	ES	5033578	289185	TGGAATTCTCGG	small RNA seq
349	SRR3495424	43	SRX1755172	Homo sapiens	GSM2149277	PMID:27798564	naivecell_13	Embryonic stem cells	ES	3500837	241530	TGGAATTCTCGG	small RNA seq
350	SRR3495425	43	SRX1755173	Homo sapiens	GSM2149278	PMID:27798564	naivecell_14	Embryonic stem cells	ES	3978046	264550	TGGAATTCTCGG	small RNA seq
351	SRR3495426	43	SRX1755174	Homo sapiens	GSM2149279	PMID:27798564	naivecell_15	Embryonic stem cells	ES	3771502	249521	TGGAATTCTCGG	small RNA seq
352	SRR3495427	43	SRX1755175	Homo sapiens	GSM2149280	PMID:27798564	naivecell_16	Embryonic stem cells	ES	3250543	212323	TGGAATTCTCGG	small RNA seq
353	SRR3495428	43	SRX1755176	Homo sapiens	GSM2149281	PMID:27798564	naivecell_17	Embryonic stem cells	ES	3521621	211252	TGGAATTCTCGG	small RNA seq
354	SRR3495429	43	SRX1755177	Homo sapiens	GSM2149282	PMID:27798564	naivecell_18	Embryonic stem cells	ES	4820574	264908	TGGAATTCTCGG	small RNA seq
355	SRR3495430	43	SRX1755178	Homo sapiens	GSM2149283	PMID:27798564	naivecell_19	Embryonic stem cells	ES	5885891	474727	TGGAATTCTCGG	small RNA seq
356	SRR3495431	43	SRX1755179	Homo sapiens	GSM2149284	PMID:27798564	naivecell_1	Embryonic stem cells	ES	3253248	200211	TGGAATTCTCGG	small RNA seq
357	SRR3495432	43	SRX1755180	Homo sapiens	GSM2149285	PMID:27798564	naivecell_20	Embryonic stem cells	ES	3205772	209549	TGGAATTCTCGG	small RNA seq
358	SRR3495433	43	SRX1755181	Homo sapiens	GSM2149286	PMID:27798564	naivecell_21	Embryonic stem cells	ES	3920768	229139	TGGAATTCTCGG	small RNA seq
359	SRR3495434	43	SRX1755182	Homo sapiens	GSM2149287	PMID:27798564	naivecell_22	Embryonic stem cells	ES	4586222	281922	TGGAATTCTCGG	small RNA seq
360	SRR3495435	43	SRX1755183	Homo sapiens	GSM2149288	PMID:27798564	naivecell_23	Embryonic stem cells	ES	2627103	188020	TGGAATTCTCGG	small RNA seq
361	SRR3495437	43	SRX1755185	Homo sapiens	GSM2149290	PMID:27798564	naivecell_25	Embryonic stem cells	ES	13365441	135800	TGGAATTCTCGG	small RNA seq
362	SRR3495438	43	SRX1755186	Homo sapiens	GSM2149291	PMID:27798564	naivecell_26	Embryonic stem cells	ES	5951843	359543	TGGAATTCTCGG	small RNA seq
363	SRR3495439	43	SRX1755187	Homo sapiens	GSM2149292	PMID:27798564	naivecell_27	Embryonic stem cells	ES	5010477	295875	TGGAATTCTCGG	small RNA seq
364	SRR3495440	43	SRX1755188	Homo sapiens	GSM2149293	PMID:27798564	naivecell_28	Embryonic stem cells	ES	4308952	279819	TGGAATTCTCGG	small RNA seq
365	SRR3495441	43	SRX1755189	Homo sapiens	GSM2149294	PMID:27798564	naivecell_29	Embryonic stem cells	ES	6621921	216223	TGGAATTCTCGG	small RNA seq
366	SRR3495442	43	SRX1755190	Homo sapiens	GSM2149295	PMID:27798564	naivecell_2	Embryonic stem cells	ES	5257957	333278	TGGAATTCTCGG	small RNA seq
367	SRR3495443	43	SRX1755191	Homo sapiens	GSM2149296	PMID:27798564	naivecell_30	Embryonic stem cells	ES	4214160	258713	TGGAATTCTCGG	small RNA seq
368	SRR3495444	43	SRX1755192	Homo sapiens	GSM2149297	PMID:27798564	naivecell_31	Embryonic stem cells	ES	4898276	282386	TGGAATTCTCGG	small RNA seq
369	SRR3495445	43	SRX1755193	Homo sapiens	GSM2149298	PMID:27798564	naivecell_32	Embryonic stem cells	ES	5030120	303866	TGGAATTCTCGG	small RNA seq
370	SRR3495446	43	SRX1755194	Homo sapiens	GSM2149299	PMID:27798564	naivecell_33	Embryonic stem cells	ES	3349958	210823	TGGAATTCTCGG	small RNA seq
371	SRR3495447	43	SRX1755195	Homo sapiens	GSM2149300	PMID:27798564	naivecell_34	Embryonic stem cells	ES	4283679	252306	TGGAATTCTCGG	small RNA seq
372	SRR3495448	43	SRX1755196	Homo sapiens	GSM2149301	PMID:27798564	naivecell_35	Embryonic stem cells	ES	5683575	367617	TGGAATTCTCGG	small RNA seq
373	SRR3495449	43	SRX1755197	Homo sapiens	GSM2149302	PMID:27798564	naivecell_36	Embryonic stem cells	ES	5214305	315367	TGGAATTCTCGG	small RNA seq
374	SRR3495450	43	SRX1755198	Homo sapiens	GSM2149303	PMID:27798564	naivecell_37	Embryonic stem cells	ES	3839345	338841	TGGAATTCTCGG	small RNA seq
375	SRR3495451	43	SRX1755199	Homo sapiens	GSM2149304	PMID:27798564	naivecell_38	Embryonic stem cells	ES	4033637	255082	TGGAATTCTCGG	small RNA seq
376	SRR3495452	43	SRX1755200	Homo sapiens	GSM2149305	PMID:27798564	naivecell_39	Embryonic stem cells	ES	2948735	199440	TGGAATTCTCGG	small RNA seq
377	SRR3495453	43	SRX1755201	Homo sapiens	GSM2149306	PMID:27798564	naivecell_3	Embryonic stem cells	ES	5574449	312639	TGGAATTCTCGG	small RNA seq
378	SRR3495455	43	SRX1755203	Homo sapiens	GSM2149308	PMID:27798564	naivecell_41	Embryonic stem cells	ES	10909532	133833	TGGAATTCTCGG	small RNA seq
379	SRR3495456	43	SRX1755204	Homo sapiens	GSM2149309	PMID:27798564	naivecell_42	Embryonic stem cells	ES	3804856	257509	TGGAATTCTCGG	small RNA seq
380	SRR3495457	43	SRX1755205	Homo sapiens	GSM2149310	PMID:27798564	naivecell_43	Embryonic stem cells	ES	2929365	204872	TGGAATTCTCGG	small RNA seq
381	SRR3495458	43	SRX1755206	Homo sapiens	GSM2149311	PMID:27798564	naivecell_44	Embryonic stem cells	ES	4476688	291256	TGGAATTCTCGG	small RNA seq
382	SRR3495459	43	SRX1755207	Homo sapiens	GSM2149312	PMID:27798564	naivecell_45	Embryonic stem cells	ES	2776709	201681	TGGAATTCTCGG	small RNA seq
383	SRR3495461	43	SRX1755209	Homo sapiens	GSM2149314	PMID:27798564	naivecell_47	Embryonic stem cells	ES	5017845	355336	TGGAATTCTCGG	small RNA seq
384	SRR3495463	43	SRX1755211	Homo sapiens	GSM2149316	PMID:27798564	naivecell_4	Embryonic stem cells	ES	5612197	279655	TGGAATTCTCGG	small RNA seq
385	SRR3495464	43	SRX1755212	Homo sapiens	GSM2149317	PMID:27798564	naivecell_5	Embryonic stem cells	ES	3578469	229747	TGGAATTCTCGG	small RNA seq
386	SRR3495465	43	SRX1755213	Homo sapiens	GSM2149318	PMID:27798564	naivecell_6	Embryonic stem cells	ES	5305503	317672	TGGAATTCTCGG	small RNA seq
387	SRR3495466	43	SRX1755214	Homo sapiens	GSM2149319	PMID:27798564	naivecell_7	Embryonic stem cells	ES	4416036	296236	TGGAATTCTCGG	small RNA seq
388	SRR3495467	43	SRX1755215	Homo sapiens	GSM2149320	PMID:27798564	naivecell_8	Embryonic stem cells	ES	3153452	194830	TGGAATTCTCGG	small RNA seq
389	SRR3495469	43	SRX1755217	Homo sapiens	GSM2149322	PMID:27798564	naivecell_49	Embryonic stem cells	ES	6630416	1890928	TGGAATTCTCGG	small RNA seq
390	SRR3495470	43	SRX1755218	Homo sapiens	GSM2149323	PMID:27798564	naivecell_50	Embryonic stem cells	ES	9386529	3195663	TGGAATTCTCGG	small RNA seq
391	SRR3495471	43	SRX1755219	Homo sapiens	GSM2149324	PMID:27798564	naivecell_51	Embryonic stem cells	ES	4979544	1881790	TGGAATTCTCGG	small RNA seq
392	SRR3495472	43	SRX1755220	Homo sapiens	GSM2149325	PMID:27798564	naivecell_52	Embryonic stem cells	ES	5550378	1869187	TGGAATTCTCGG	small RNA seq
393	SRR3495473	43	SRX1755221	Homo sapiens	GSM2149326	PMID:27798564	naivecell_53	Embryonic stem cells	ES	3006811	967483	TGGAATTCTCGG	small RNA seq
394	SRR3495474	43	SRX1755222	Homo sapiens	GSM2149327	PMID:27798564	naivecell_54	Embryonic stem cells	ES	3193278	1013710	TGGAATTCTCGG	small RNA seq
395	SRR3495475	43	SRX1755223	Homo sapiens	GSM2149328	PMID:27798564	naivecell_55	Embryonic stem cells	ES	3655618	1277827	TGGAATTCTCGG	small RNA seq
396	SRR3495476	43	SRX1755224	Homo sapiens	GSM2149329	PMID:27798564	naivecell_56	Embryonic stem cells	ES	5649048	1993973	TGGAATTCTCGG	small RNA seq
397	SRR3495477	43	SRX1755225	Homo sapiens	GSM2149330	PMID:27798564	naivecell_57	Embryonic stem cells	ES	4434923	1234944	TGGAATTCTCGG	small RNA seq
398	SRR3495478	43	SRX1755226	Homo sapiens	GSM2149331	PMID:27798564	naivecell_58	Embryonic stem cells	ES	7921319	2753080	TGGAATTCTCGG	small RNA seq
399	SRR3495479	43	SRX1755227	Homo sapiens	GSM2149332	PMID:27798564	naivecell_59	Embryonic stem cells	ES	4526427	1834095	TGGAATTCTCGG	small RNA seq
400	SRR3495480	43	SRX1755228	Homo sapiens	GSM2149333	PMID:27798564	naivecell_60	Embryonic stem cells	ES	4439099	1390990	TGGAATTCTCGG	small RNA seq
401	SRR3495481	43	SRX1755229	Homo sapiens	GSM2149334	PMID:27798564	naivecell_61	Embryonic stem cells	ES	4284977	1407190	TGGAATTCTCGG	small RNA seq
402	SRR3495482	43	SRX1755230	Homo sapiens	GSM2149335	PMID:27798564	naivecell_62	Embryonic stem cells	ES	9913199	3331928	TGGAATTCTCGG	small RNA seq
403	SRR3495483	43	SRX1755231	Homo sapiens	GSM2149336	PMID:27798564	naivecell_63	Embryonic stem cells	ES	4957831	1940568	TGGAATTCTCGG	small RNA seq
404	SRR3495484	43	SRX1755232	Homo sapiens	GSM2149337	PMID:27798564	naivecell_64	Embryonic stem cells	ES	8058049	2795607	TGGAATTCTCGG	small RNA seq
405	SRR3495485	43	SRX1755233	Homo sapiens	GSM2149338	PMID:27798564	naivecell_65	Embryonic stem cells	ES	3819381	1247858	TGGAATTCTCGG	small RNA seq
406	SRR3495486	43	SRX1755234	Homo sapiens	GSM2149339	PMID:27798564	naivecell_66	Embryonic stem cells	ES	5019848	1512236	TGGAATTCTCGG	small RNA seq
407	SRR3495487	43	SRX1755235	Homo sapiens	GSM2149340	PMID:27798564	naivecell_67	Embryonic stem cells	ES	5287499	1582521	TGGAATTCTCGG	small RNA seq
408	SRR3495488	43	SRX1755236	Homo sapiens	GSM2149341	PMID:27798564	naivecell_68	Embryonic stem cells	ES	10215597	3356083	TGGAATTCTCGG	small RNA seq
409	SRR3495489	43	SRX1755237	Homo sapiens	GSM2149342	PMID:27798564	naivecell_69	Embryonic stem cells	ES	4863254	1635349	TGGAATTCTCGG	small RNA seq
410	SRR3495490	43	SRX1755238	Homo sapiens	GSM2149343	PMID:27798564	naivecell_70	Embryonic stem cells	ES	4567648	1430369	TGGAATTCTCGG	small RNA seq
411	SRR3495491	43	SRX1755239	Homo sapiens	GSM2149344	PMID:27798564	naivecell_71	Embryonic stem cells	ES	4559041	1340928	TGGAATTCTCGG	small RNA seq
412	SRR3495492	43	SRX1755240	Homo sapiens	GSM2149345	PMID:27798564	naivecell_72	Embryonic stem cells	ES	4088621	1426159	TGGAATTCTCGG	small RNA seq
413	SRR3495493	43	SRX1755241	Homo sapiens	GSM2149346	PMID:27798564	naivecell_73	Embryonic stem cells	ES	2974205	891485	TGGAATTCTCGG	small RNA seq
414	SRR3495494	43	SRX1755242	Homo sapiens	GSM2149347	PMID:27798564	naivecell_74	Embryonic stem cells	ES	7017294	1936831	TGGAATTCTCGG	small RNA seq
415	SRR3495495	43	SRX1755243	Homo sapiens	GSM2149348	PMID:27798564	naivecell_75	Embryonic stem cells	ES	4961807	1720276	TGGAATTCTCGG	small RNA seq
416	SRR3495496	43	SRX1755244	Homo sapiens	GSM2149349	PMID:27798564	naivecell_76	Embryonic stem cells	ES	4280647	1279586	TGGAATTCTCGG	small RNA seq
417	SRR3495497	43	SRX1755245	Homo sapiens	GSM2149350	PMID:27798564	naivecell_77	Embryonic stem cells	ES	19297042	1457151	TGGAATTCTCGG	small RNA seq
418	SRR3495498	43	SRX1755246	Homo sapiens	GSM2149351	PMID:27798564	naivecell_78	Embryonic stem cells	ES	4901946	1275862	TGGAATTCTCGG	small RNA seq
419	SRR3495499	43	SRX1755247	Homo sapiens	GSM2149352	PMID:27798564	naivecell_79	Embryonic stem cells	ES	3336782	1116143	TGGAATTCTCGG	small RNA seq
420	SRR3495500	43	SRX1755248	Homo sapiens	GSM2149353	PMID:27798564	naivecell_80	Embryonic stem cells	ES	3747254	1113048	TGGAATTCTCGG	small RNA seq
421	SRR3495501	43	SRX1755249	Homo sapiens	GSM2149354	PMID:27798564	naivecell_81	Embryonic stem cells	ES	3606188	1214095	TGGAATTCTCGG	small RNA seq
422	SRR3495502	43	SRX1755250	Homo sapiens	GSM2149355	PMID:27798564	naivecell_82	Embryonic stem cells	ES	5172418	1484777	TGGAATTCTCGG	small RNA seq
423	SRR3495503	43	SRX1755251	Homo sapiens	GSM2149356	PMID:27798564	naivecell_83	Embryonic stem cells	ES	3567031	1139570	TGGAATTCTCGG	small RNA seq
424	SRR3495504	43	SRX1755252	Homo sapiens	GSM2149357	PMID:27798564	naivecell_84	Embryonic stem cells	ES	3392698	1015422	TGGAATTCTCGG	small RNA seq
425	SRR3495828	51	SRX1755576	Homo sapiens	GSM2149681	PMID:27798564	51_naive_1_10	Embryonic stem cells	ES	3508516	393933	TGGAATTCTCGG	small RNA seq
426	SRR3495829	51	SRX1755577	Homo sapiens	GSM2149682	PMID:27798564	51_naive_1_11	Embryonic stem cells	ES	2839715	319869	TGGAATTCTCGG	small RNA seq
427	SRR3495830	51	SRX1755578	Homo sapiens	GSM2149683	PMID:27798564	51_naive_1_12	Embryonic stem cells	ES	1612388	138189	TGGAATTCTCGG	small RNA seq
428	SRR3495831	51	SRX1755579	Homo sapiens	GSM2149684	PMID:27798564	51_naive_1_1	Embryonic stem cells	ES	3497555	390879	TGGAATTCTCGG	small RNA seq
429	SRR3495832	51	SRX1755580	Homo sapiens	GSM2149685	PMID:27798564	51_naive_1_2	Embryonic stem cells	ES	3083633	315658	TGGAATTCTCGG	small RNA seq
430	SRR3495833	51	SRX1755581	Homo sapiens	GSM2149686	PMID:27798564	51_naive_1_3	Embryonic stem cells	ES	5069463	564242	TGGAATTCTCGG	small RNA seq
431	SRR3495834	51	SRX1755582	Homo sapiens	GSM2149687	PMID:27798564	51_naive_1_4	Embryonic stem cells	ES	2307560	249258	TGGAATTCTCGG	small RNA seq
432	SRR3495835	51	SRX1755583	Homo sapiens	GSM2149688	PMID:27798564	51_naive_1_5	Embryonic stem cells	ES	2337325	422887	TGGAATTCTCGG	small RNA seq
433	SRR3495836	51	SRX1755584	Homo sapiens	GSM2149689	PMID:27798564	51_naive_1_6	Embryonic stem cells	ES	3025651	324200	TGGAATTCTCGG	small RNA seq
434	SRR3495837	51	SRX1755585	Homo sapiens	GSM2149690	PMID:27798564	51_naive_1_7	Embryonic stem cells	ES	3220254	333566	TGGAATTCTCGG	small RNA seq
435	SRR3495838	51	SRX1755586	Homo sapiens	GSM2149691	PMID:27798564	51_naive_1_8	Embryonic stem cells	ES	3560334	378199	TGGAATTCTCGG	small RNA seq
436	SRR3495839	51	SRX1755587	Homo sapiens	GSM2149692	PMID:27798564	51_naive_1_9	Embryonic stem cells	ES	1888456	182913	TGGAATTCTCGG	small RNA seq
437	SRR3495840	51	SRX1755588	Homo sapiens	GSM2149693	PMID:27798564	51_naive_2_10	Embryonic stem cells	ES	3525883	447631	TGGAATTCTCGG	small RNA seq
438	SRR3495841	51	SRX1755589	Homo sapiens	GSM2149694	PMID:27798564	51_naive_2_11	Embryonic stem cells	ES	3159017	578602	TGGAATTCTCGG	small RNA seq
439	SRR3495842	51	SRX1755590	Homo sapiens	GSM2149695	PMID:27798564	51_naive_2_12	Embryonic stem cells	ES	4039006	378295	TGGAATTCTCGG	small RNA seq
440	SRR3495843	51	SRX1755591	Homo sapiens	GSM2149696	PMID:27798564	51_naive_2_1	Embryonic stem cells	ES	1754235	158528	TGGAATTCTCGG	small RNA seq
441	SRR3495844	51	SRX1755592	Homo sapiens	GSM2149697	PMID:27798564	51_naive_2_2	Embryonic stem cells	ES	3354583	395067	TGGAATTCTCGG	small RNA seq
442	SRR3495845	51	SRX1755593	Homo sapiens	GSM2149698	PMID:27798564	51_naive_2_3	Embryonic stem cells	ES	5488059	693979	TGGAATTCTCGG	small RNA seq
443	SRR3495846	51	SRX1755594	Homo sapiens	GSM2149699	PMID:27798564	51_naive_2_4	Embryonic stem cells	ES	2486030	275315	TGGAATTCTCGG	small RNA seq
444	SRR3495847	51	SRX1755595	Homo sapiens	GSM2149700	PMID:27798564	51_naive_2_5	Embryonic stem cells	ES	2505026	266998	TGGAATTCTCGG	small RNA seq
445	SRR3495848	51	SRX1755596	Homo sapiens	GSM2149701	PMID:27798564	51_naive_2_6	Embryonic stem cells	ES	1925721	201642	TGGAATTCTCGG	small RNA seq
446	SRR3495849	51	SRX1755597	Homo sapiens	GSM2149702	PMID:27798564	51_naive_2_7	Embryonic stem cells	ES	3481810	428555	TGGAATTCTCGG	small RNA seq
447	SRR3495850	51	SRX1755598	Homo sapiens	GSM2149703	PMID:27798564	51_naive_2_8	Embryonic stem cells	ES	3248977	378526	TGGAATTCTCGG	small RNA seq
448	SRR3495851	51	SRX1755599	Homo sapiens	GSM2149704	PMID:27798564	51_naive_2_9	Embryonic stem cells	ES	4414321	486194	TGGAATTCTCGG	small RNA seq

## Sheet: S1.2
Table S1.2 The 11 PAR-CLIP sequencing profiles used to predict targets for original and edited miRNAs.
SRA Accession No.	GEO Accession	Immunoprecipitated_protein	Tissue or cell line	No. of raw Reads	No. of valid reads	Platform	Pubmed ID of Original Publication
SRR048973	GSM545212	AGO1	HEK 293	4155911	1408525	Illumina Genome Analyzer	PMID: 20371350
SRR048974	GSM545213	AGO2	HEK 293	4588647	293417	Illumina Genome Analyzer	PMID: 20371350
SRR048975	GSM545213	AGO2	HEK 293	4122692	136692	Illumina Genome Analyzer	PMID: 20371350
SRR048976	GSM545214	AGO3	HEK 293	6434465	794068	Illumina Genome Analyzer	PMID: 20371350
SRR048977	GSM545214	AGO3	HEK 293	4856438	19715	Illumina Genome Analyzer	PMID: 20371350
SRR048978	GSM545215	AGO4	HEK 293	3779615	112450	Illumina Genome Analyzer	PMID: 20371350
SRR048979	GSM545215	AGO4	HEK 293	5910153	910521	Illumina Genome Analyzer	PMID: 20371350
SRR650318	GSM1065667	AGO1	HEK 293	28451979	8669789	Illumina Genome Analyzer IIx	PMID: 23446348
SRR650319	GSM1065668	AGO1	HEK 293	19388137	9044228	Illumina Genome Analyzer IIx	PMID: 23446348
SRR650320	GSM1065669	AGO1	HEK 293	17964796	3034331	Illumina Genome Analyzer IIx	PMID: 23446348
SRR650321	GSM1065670	AGO2	HEK 293	32246213	15699447	Illumina Genome Analyzer IIx	PMID: 23446348
