# Supplementary material for: Characterizing miRNA editing patterns in 5 types of cells using single-cell small RNA sequencing data
Source: Front Bioinform. 2026 Apr 9;6:1719535. doi: 10.3389/fbinf.2026.1719535 (PMC13102661; doi:10.3389/fbinf.2026.1719535)
Supplement: Supplementary file 2 [file DataSheet2.zip › Table S12 The source data of Figure5.xlsx]

## Sheet: Table S12.1
Table S12.1 Source data of Figure 5A.
Targets of hsa-mir-376c_48g	CGGA-GBM ↓	GSE119834 ↓
CAP1	SEPTIN3	ACAT2
SCAMP2	SEPTIN4	ACTA2
TXNRD1	SEPTIN5	ACTG1
ETNPPL	SEPTIN7	ACTG2
YY1AP1	SEPTIN8	ACTN4
IKBKB	A1BG-AS1	ADA
MRFAP1	A2M-AS1	ADAM12
CDH2	A2ML1-AS1	ADAM19
ANP32E	A2MP1	ADAMTS12
RTF1	AAK1	ADCY6
RCOR1	AAMDC	ADGRL2
CAMSAP1	AASDHPPT	ADIRF
ZFX	AATK	AEN
MET	AATK-AS1	AHNAK2
PPT1	ABCA2	AHR
FEM1B	ABCA6	AJUBA
YWHAZ	ABCA8	ALDH18A1
FUT10	ABCB9	AMIGO2
RPS14	ABCC11	AMOTL1
STRBP	ABCD2	AMOTL2
PFKL	ABHD12B	ANPEP
ANKHD1-EIF4EBP3	ABHD17B	ANXA11
DYNLT3	ABHD6	ANXA2
UFL1	ABLIM2	ANXA6
AFF4	AC000032.2	AP2S1
CHMP1B	AC000068.10	ARHGAP24
RAP2C	AC000068.5	ARHGAP29
ACLY	AC000068.9	ARSJ
CEP120	AC000095.9	ASF1B
LOC100379224	AC002116.7	ASNS
C10orf88	AC002117.1	ASS1
DDX17	AC002310.7	ATP8B2
ISG20L2	AC002398.11	AURKA
ZNF784	AC002398.12	AURKB
APLF	AC002398.13	AVEN
MAP3K9	AC002401.1	AXL
DCUN1D5	AC002480.3	BAG2
MAP3K1	AC002480.5	BCAT2
NRBF2	AC002550.5	BDKRB2
CEP68	AC002558.1	BDNF
KIF20A	AC003075.4	BICC1
ZNF770	AC003102.3	BIRC5
TOR1AIP2	AC004019.13	BST1
NECAP1	AC004041.2	BUB1B
GATA6	AC004158.2	C11orf24
GPM6B	AC004158.3	C11orf84
SOX4	AC004166.6	C12orf10
NCOA3	AC004447.2	C12orf75
SEH1L	AC004466.1	C4orf46
RALA	AC004490.1	CALB1
BLOC1S5	AC004549.6	CALD1
AP3S1	AC004603.4	CALHM5
AKAP11	AC004623.2	CALU
AKAP10	AC004771.1	CAPN2
PLEKHB2	AC004893.11	CAV1
RPS14P3	AC004906.3	CAV2
MSANTD4	AC004980.7	CAVIN1
TLK1	AC005009.2	CAVIN2
MTHFD2P1	AC005013.5	CAVIN3
GPR89A	AC005037.3	CCDC3
SPPL3	AC005042.4	CCDC80
ZNF790-AS1	AC005062.2	CCNA2
GSPT1	AC005071.1	CCNB1
NEDD4L	AC005082.12	CCNB2
KBTBD8	AC005104.3	CCND1
KBTBD4	AC005220.3	CCNG1
SH3BGRL2	AC005253.2	CD151
OGDHL	AC005253.4	CD248
AMOT	AC005262.2	CD59
PPIL4	AC005262.3	CDC20
VPS45	AC005264.2	CDC42EP3
LTN1	AC005281.2	CDC6
TULP4	AC005306.3	CDCA3
ZNF585B	AC005329.7	CDCA4
ZNF585A	AC005339.2	CDCA5
VPS35	AC005523.2	CDCA8
CEP19	AC005534.8	CDH13
C11orf95	AC005540.3	CDK1
ENDOD1	AC005559.2	CDK2
RAPGEF6	AC005559.3	CDKN1A
FOXO3	AC005594.3	CEMIP
ZBTB2	AC005606.14	CENPV
ZNF480	AC005606.15	CENPW
PTRH2	AC005740.5	CEP55
ZC3H12C	AC005775.2	CFH
DOCK9	AC005785.2	CITED2
ZDBF2	AC005786.7	CKAP4
SMAD9	AC005932.1	CKS1B
LAMP2	AC005944.2	CKS2
UTP11	AC006026.13	CLMP
WASF1	AC006042.6	CLTB
DCLRE1A	AC006111.1	CNN1
BTG1	AC006116.17	CNN2
KLRA1P	AC006116.24	COL11A1
EVI5	AC006116.27	COL13A1
TLE4	AC006130.3	COL15A1
PTPN13	AC006132.1	COL18A1
DEDD	AC006277.2	COL1A2
HNRNPC	AC006369.2	COL2A1
XBP1	AC006449.1	COL3A1
SESN3	AC006460.2	COL4A1
SESN1	AC006547.13	COL4A2
FAM98B	AC006547.15	COL4A5
TFRC	AC006547.8	COL5A2
CAMTA1	AC006942.4	COL6A1
AHNAK	AC007040.6	COL6A2
AFMID	AC007050.18	COL7A1
GARS	AC007098.1	COPZ2
RACGAP1	AC007163.3	COTL1
CHML	AC007163.6	CPA4
KCTD15	AC007182.6	CRABP1
NOTCH2	AC007192.6	CRHBP
ADGRV1	AC007193.10	CRIM1
SLTM	AC007193.8	CRIP1
ALAS1	AC007193.9	CSAG1
TMEM205	AC007255.8	CSRP2
ZNF426	AC007292.3	CST1
RIMS3	AC007292.4	CST2
LINC00598	AC007292.6	CTBP2
JPT1	AC007308.7	CTGF
CD58	AC007362.3	CTNNAL1
EPRS	AC007375.1	CTTN
SAMD8	AC007382.1	CYB561A3
FOXG1	AC007383.4	CYB5R3
DBF4	AC007405.8	DBN1
LUZP6	AC007461.1	DCBLD2
CCDC110	AC007461.2	DDR2
STEAP2	AC007563.5	DGKA
PPP4R3B	AC007566.10	DHCR24
RAB3IP	AC007620.3	DHCR7
FAM69A	AC007679.3	DLGAP5
IQSEC2	AC007743.1	DNASE1L1
LDHB	AC007750.5	DOCK5
PAFAH1B2	AC007899.3	DPCD
ACOX1	AC007970.1	DPYSL4
ZKSCAN8	AC008067.2	DTL
ELAVL1	AC008277.1	DTX4
PMF1	AC008440.5	DUSP4
REST	AC008443.1	DUSP5
FZD3	AC008746.3	EBP
WDYHV1	AC008781.7	ECM1
GOLPH3	AC008964.1	EDA2R
AK2	AC009065.1	EDIL3
AGO4	AC009120.6	EFEMP2
COPS7B	AC009133.14	EFNB2
FAM35DP	AC009133.15	EMP2
DAAM1	AC009228.1	ENAH
UGT8	AC009232.2	ENPP2
TCP1	AC009238.6	ENTPD7
CCSAP	AC009303.1	EPHA2
GPATCH11	AC009480.3	EPHA7
UBE4A	AC009487.4	EPHB4
LATS2	AC009501.4	EPS8
FKBP1A	AC009505.2	EREG
C7orf31	AC009950.2	EVA1B
RALGPS2	AC010127.3	EXT1
UBE3C	AC010127.5	F2R
BLCAP	AC010132.11	FADS1
ANKHD1	AC010226.4	FAM114A1
CHD7	AC010327.2	FAM129B
GRIN2D	AC010649.1	FAT1
CS	AC010761.10	FBLIM1
ADSS	AC010761.6	FBLN2
SNAP29	AC010761.8	FBN1
SOD2	AC010761.9	FBN2
CDC23	AC010883.5	FDFT1
TMTC3	AC010894.5	FDPS
CRKL	AC010976.2	FEN1
TSPYL1	AC010984.3	FGFBP3
ATL2	AC010984.4	FGFR1
LDB1	AC011308.1	FHL2
ANKRD34B	AC011322.1	FKBP10
CCDC88A	AC011484.1	FKBP11
USP53	AC011516.2	FKBP7
VANGL2	AC011558.5	FLRT2
NAA30	AC011738.4	FN1
LANCL1	AC012065.7	FOSL1
DYRK1A	AC012307.3	FOXS1
NABP1	AC012314.8	FST
LUC7L3	AC012358.8	FSTL1
USP47	AC012363.4	FSTL3
ILF3	AC012487.2	FZD2
TXNL4A	AC012513.6	FZD6
CIP2A	AC012593.1	GALNT1
KHSRP	AC012613.2	GALNT16
FGFR1OP	AC013268.5	GALNT5
ZCRB1	AC013463.2	GBE1
SLX4IP	AC013472.4	GCHFR
USP31	AC015933.2	GINS2
KIAA0355	AC015936.3	GLCE
C6orf106	AC015971.2	GLIPR1
OSBP	AC015987.2	GLT8D2
SH3GLB1	AC016629.3	GNG11
ROR2	AC016722.4	GNG12
UNC119B	AC016725.4	GPR161
TRMT2B	AC016738.3	GPR176
TMEM53	AC016738.4	GPRC5A
ACVR2B	AC016757.3	GPX8
MORC3	AC016910.1	GREB1L
GRB10	AC016999.2	GREM1
OSCP1	AC017101.10	H2AFJ
TMPO	AC018462.2	H2AFY2
C8orf37	AC018470.1	H2AFZ
MIER3	AC018638.1	HDLBP
MIER1	AC018647.3	HIST1H2AH
TVP23C	AC018737.1	HIST1H2BE
TVP23B	AC018766.4	HIST1H2BH
PDPR	AC018766.5	HIST1H2BI
TMEM33	AC018766.6	HIST1H2BJ
HLTF	AC018804.7	HIST1H2BL
EPC2	AC018816.3	HIST1H2BM
FAM216A	AC018867.2	HIST1H2BO
PNRC2	AC019068.2	HIST1H3A
PNRC1	AC019171.1	HIST1H3E
FASN	AC019205.1	HIST1H4I
DCTD	AC019206.1	HIST1H4K
CALM2	AC020594.5	HIST3H2BB
STARD4	AC020907.1	HJURP
TM9SF2	AC020907.2	HMGA1
RNF44	AC020915.1	HMGA2
HECA	AC021016.6	HMGCR
SLBP	AC021224.1	HMGCS1
PLCXD1	AC022154.7	HMMR
TRAPPC13	AC022182.1	HNRNPA1
SYBU	AC022182.3	HOMER2
H2AFV	AC022201.5	HPCAL1
WDR82	AC022400.2	IER3
C9orf64	AC025165.8	IFITM1
PRKAB2	AC025262.1	IGDCC3
MAPK9	AC025442.3	IGF2BP1
ZNF850	AC025918.2	IGF2BP2
PRRT4	AC026202.1	IGF2BP3
BACE1	AC026310.1	IGFBP1
THADA	AC026407.1	IGFBP2
ALG11	AC026956.1	IGFBP3
PRUNE1	AC027307.1	IGFBP6
ZFHX4	AC027601.1	IGFBP7
ERF	AC034228.2	IGFBPL1
RANBP6	AC034228.4	IL11
PTEN	AC037445.1	IL17RD
TACC1	AC040977.1	IL4R
TRAF3	AC046143.3	IMPDH2
KIF5C	AC055764.1	INHBA
PIK3R4	AC061992.1	INPP5A
PRKCI	AC062028.1	IRS1
ZBTB33	AC064852.4	IRX2
NSL1	AC064871.3	ISLR
MFSD14B	AC067945.4	ISOC2
EEF1E1-BLOC1S5	AC067969.1	ISYNA1
ARL2BP	AC067969.2	ITGA11
ZNF827	AC068499.10	ITGA3
ZNF597	AC068580.6	ITGA5
ATXN1L	AC068831.15	ITGB1
ZBTB26	AC068831.6	ITGB5
SLC26A2	AC069363.1	ITGBL1
WDR47	AC069547.1	JPT2
MIR302D	AC073072.5	JUP
MIR302C	AC073254.1	KCNMB1
TAF9B	AC073283.4	KDELR3
CSDE1	AC073333.8	KDM5B
NFIC	AC073342.12	KIF11
WDR37	AC073343.2	KIF20A
WDR33	AC073479.1	KIF23
ZNF800	AC073569.1	KIF2C
PAN2	AC073641.2	KIRREL1
WDR26	AC073834.3	KPNA2
PAQR3	AC073869.1	KRT7
SLC7A1	AC074212.6	LAMA4
CEBPZ	AC078883.3	LAMB1
DCBLD2	AC078883.4	LAMC1
IMPAD1	AC079305.10	LASP1
SUPT5H	AC079341.1	LBH
AP1S3	AC079742.4	LDHA
HAUS5	AC079776.2	LDLR
GFRA1	AC079776.7	LDLRAP1
ZNF551	AC083884.8	LGALS1
TESK2	AC083949.1	LIF
BIRC6	AC084125.4	LIN28A
ELOVL7	AC084219.3	LIPG
ELOVL4	AC084219.4	LMNA
ELOVL2	AC084809.2	LMO7
LEMD3	AC087645.1	LMOD1
OS9	AC090186.1	LOXL1
TUBA1B	AC090587.4	LOXL2
SLC25A20	AC090587.5	LOXL3
PAK2	AC090616.2	LRRC17
PAK1	AC091133.1	LTBP1
DSC2	AC091177.1	LUM
SMU1	AC091878.1	LXN
ZNF530	AC092159.2	MAP1LC3C
NUDT19	AC092296.1	MAPK1IP1L
XPO4	AC092301.3	MARVELD1
XPO1	AC092597.3	MCM2
SLC25A16	AC092661.1	MDK
SPTY2D1	AC092687.5	MEDAG
CASP2	AC092849.1	MEGF6
ZNF529	AC093110.3	MELK
KLHL23	AC093157.1	MFAP2
KLHL21	AC093391.2	MFAP5
RLIM	AC093415.2	MGLL
GULP1	AC093590.1	MICALL1
SLC23A2	AC093677.1	MLPH
BIVM-ERCC5	AC093690.1	MMP15
PPP4C	AC093818.1	MMP24OS
KLHL13	AC096574.4	MOXD1
BCORL1	AC096579.7	MRGPRF
GOPC	AC096649.2	MSMP
ZNF507	AC096772.6	MSRB3
IL15	AC097467.2	MSX1
MLEC	AC097468.7	MTCL1
NSA2	AC097658.1	MVD
PAF1	AC097662.2	MVK
FAM118B	AC098617.1	MVP
KDELR1	AC099344.1	MXD4
CWC22	AC099850.1	MXRA7
GLUL	AC100830.4	MYADM
LCLAT1	AC103563.8	MYBL2
SDCBP	AC103563.9	MYH11
MIR376B	AC103801.2	MYH9
OGFOD1	AC103809.2	MYL12A
VSTM4	AC104113.3	MYL6
MATR3	AC104134.2	MYL9
UTP14C	AC104532.3	MYLK
BRD3	AC104532.4	MYO1B
ZNF74	AC104655.2	MYO1C
SMNDC1	AC104699.1	MYO1E
KIAA1109	AC104841.2	MYOCD
KHDRBS3	AC105053.4	MYOF
HOXA13	AC105247.1	MZT1
SOAT1	AC105461.1	NDUFA4L2
PURA	AC107081.5	NEK2
STAU1	AC107871.1	NEK7
SPEN	AC108004.3	NFATC4
RB1	AC109333.10	NID2
PPP2R5D	AC109828.1	NIPSNAP1
LPP	AC110615.1	NME4
RYBP	AC112205.1	NOP10
PPTC7	AC112229.7	NOTCH3
ACSL4	AC114546.1	NPY
CAPN7	AC114730.11	NQO1
BIVM	AC114730.7	NR2F6
TFDP2	AC114730.8	NT5DC2
CDKN2AIP	AC114803.3	NT5E
GRB2	AC115618.1	NTN4
RAN	AC117834.1	NUTF2
ARHGAP20	AC119673.1	NXN
HPS5	AC120194.1	OAF
TTC39C	AC124944.3	ORC6
LEPROT	AC129929.5	OSTC
RIF1	AC131951.1	P3H1
FUCA2	AC132192.1	P3H3
SLC1A4	AC132872.1	P3H4
SLC1A2	AC135048.1	P4HA1
ZNF24	AC136297.1	P4HA2
CCDC6	AC137932.1	PACSIN3
RNF168	AC139887.4	PAPPA
STX6	AC140481.7	PAPSS2
C17orf51	AC140542.2	PAQR5
TARS	AC141928.1	PARM1
HOMER1	AC142528.1	PARVA
C21orf91	AC144449.1	PAWR
HIF1A	AC159540.2	PCDH18
SPRTN	ACAD11	PCLAF
ZNF17	ACADSB	PDE5A
RNF150	ACAT2	PDE7B
ATF7IP	ACBD5	PDGFRB
GIT2	ACBD7	PDLIM1
CEP350	ACER3	PDLIM2
CASC1	ACKR4	PDLIM5
CTDSPL2	ACO2	PDLIM7
SLIT2	ACOT13	PDP1
RNF145	ACSBG1	PEG10
SFRP1	ACSL1	PERP
HABP4	ACSL6	PFN1
IREB2	ACSM3	PGAM1
TTC4	ACSM5	PGF
METAP2	ACTA2-AS1	PHACTR2
ATP6V1B2	ACTR3C	PHLDA1
CYFIP2	ACTRT3	PHLDA2
SYAP1	ACVR1C	PHLDB2
MSI2	ACY3	PI15
LARS2	AD000090.2	PIMREG
P2RY1	ADAMTS18	PITPNM1
LOC101927189	ADAMTS4	PKM
PBX1	ADAP1	PLA2R1
CELF5	ADARB2	PLAC9
LAMTOR3	ADARB2-AS1	PLAU
RNF122	ADCY1	PLCB3
CNOT9	ADCY2	PLIN3
SGK494	ADCY3	PLK1
MCM3	ADCY5	PLK2
MTCH2	ADCY7	PLN
PYGO2	ADCYAP1	PLOD1
SMC2	ADD3	PLS3
STRN	ADH1B	PLXDC1
SRSF6	ADIPOR2	PMAIP1
SRSF1	ADIRF	POLR2L
PI4K2A	ADORA2A-AS1	PRMT1
CCT6A	ADPGK-AS1	PROM1
ZC3HAV1	ADRA1B	PRR11
LIMD1	ADRB1	PRSS23
RAB5B	ADRB2	PRTG
LOC105375304	ADRBK2	PTGS1
PHF6	ADTRP	PTK7
BAZ2A	AE000658.22	PTTG1
ERLIN1	AES	PTX3
PDCD7	AF001548.5	PXDN
DGKE	AF001548.6	PYCR1
C1orf198	AF127577.10	QSOX1
DNAL1	AF127936.5	RAB27B
LCMT2	AF129408.17	RAB34
RRP1B	AF131216.6	RAB3B
LIN9	AF186192.5	RAI14
CCNB1	AF196970.3	RASSF8
MRPL50	AF230666.2	RBFOX2
BAALC	AF235103.1	RCN3
FOXO3B	AFAP1-AS1	REXO2
RAB31	AFG3L2	RGMB
GOLT1B	AFMID	RGS4
CRADD	AGAP1	RIPOR2
HINT1	AGAP2	RND3
C18orf25	AGAP2-AS1	RNF152
ZCCHC8	AGBL4	RPL39L
ARL4C	AGPAT1	RPS27L
TNPO2	AGTPBP1	RRAS
THOC2	AIF1L	RRAS2
TMOD2	AJ003147.9	RSU1
LBR	AJAP1	S100A4
ARF6	AK5	S100A6
ARF3	AK7	SCG2
ZNF697	AKAP11	SDC1
CTDSPL	AKAP5	SDC2
CTDSP1	AKAP6	SEC23A
MRPL20	AKTIP	SEC24D
FAM13C	AL020996.1	SELENOM
FAM13B	AL021068.1	SEMA3A
POP4	AL022328.1	SEMA3C
PPP1R8	AL022476.2	SERPINE1
VDAC2	AL035252.1	SERPINH1
KCTD6	AL035406.1	SFRP1
SNRPB2	AL035588.1	SH2B3
CDK11B	AL049829.1	SH3BGRL3
CDK11A	AL078585.1	SH3BP4
SNX5	AL109761.5	SHC1
SNX2	AL109927.1	SHMT2
CDK17	AL117190.2	SHROOM3
IFT52	AL121656.5	SINHCAF
ABI2	AL121897.1	SIX1
RASEF	AL132768.1	SLC1A1
RPF2	AL135791.1	SLC1A5
SLC2A4RG	AL136376.1	SLC25A1
RASSF3	AL137026.1	SLC25A3
CXorf56	AL137059.1	SLC2A12
ATAD1	AL139099.1	SLC39A13
POLR2B	AL139147.1	SLC50A1
TIMP3	AL157871.2	SLC9A3R2
POMK	AL161784.1	SMAD3
EIF2A	AL162424.1	SMTN
PHACTR4	AL353354.2	SNAI2
COPS4	AL353629.1	SORBS2
BVES	AL353671.3	SPAG5
CREBL2	AL354808.1	SPARC
INSR	AL358113.1	SPC24
ID4	AL358333.1	SPHK1
PARP9	AL358781.1	SQLE
RCC2	AL360181.1	SRF
PDZD8	AL391152.1	ST6GALNAC5
ERO1B	AL391421.1	STARD4
DAP3	AL441883.1	STC1
GNPNAT1	AL450992.2	STC2
CTPS1	AL513477.1	SUSD2
ATP6V1A	AL590233.1	SVIL
IFT22	AL590787.1	SYNJ2
ZFP36L2	AL590822.2	TAGLN
PRRC2B	AL592284.1	TBX2
STT3A	AL603831.1	TCIRG1
RALBP1	AL627171.2	TCTN3
SERBP1	AL645608.1	TEAD2
TRIM4	ALAD	TEAD3
PPP1R3E	ALDH1A1	TENM3
2025-03-06	ALDH1A3	TES
VCL	ALDH1L1-AS1	TFAP2C
C19orf12	ALDH6A1	TFPI
PSME3	ALDOC	TFPI2
ATP13A3	ALG1L	TGFB1I1
ATP13A2	ALG1L11P	TGIF2
SARS	ALG1L13P	THBD
ETNK1	ALX3	THBS1
GNA13	AMD1	TIMP1
METTL2A	AMER2	TINAGL1
SORT1	AMER2-AS1	TK1
KIAA0895	AMN	TLE4
LHFPL6	AMN1	TM4SF1
ATG13	AMPD3	TMED3
SNRK	AMPH	TMEM159
MTHFD2	ANAPC10	TMEM2
CTR9	ANAPC15	TMEM47
TTC31	ANGPTL6	TMEM97
TET2	ANK2	TMEM98
URB2	ANK3	TMSB15A
HMGN4	ANKRD23	TNFRSF10B
STC2	ANKRD29	TNFRSF10D
ZEB1	ANKRD34A	TNFRSF12A
FHOD3	ANKRD34C	TP53I11
AOC3	ANKRD36BP1	TP53I3
MUT	ANKRD37	TPBG
RRAGD	ANKRD40	TPM1
UBE2G2	ANKRD46	TPM2
SLC38A9	ANKRD65	TPM4
CMAS	ANKS1B	TRAM2
TMEM136	ANKUB1	TRPV2
RAB11A	ANLN	TSKU
PRMT1	ANO3	TSPAN14
TBC1D16	ANO4	TSPAN4
PSMA1	ANXA13	TSPAN9
MTRR	ANXA3	TSPO
MROH7-TTC4	ANXA7	TUBB
TARS2	AP000282.2	TUBB6
APPBP2	AP000322.54	TUBG1
ZNF33A	AP000349.1	TUSC3
ALG3	AP000350.4	TXNDC5
ALG2	AP000438.2	UACA
ATP1B1	AP000442.1	UBASH3B
SHTN1	AP000487.5	UBE2C
ARMC8	AP000593.7	UBE2S
MTPN	AP000662.4	UBE2T
SIAH1	AP000688.11	UGDH
ZNF326	AP000688.14	UPK1B
NDC1	AP000708.1	VASP
NKRF	AP000758.1	VCL
OSBPL3	AP001062.7	VGLL3
MAT2B	AP001189.4	VKORC1
DNAJC12	AP001362.1	WDR1
MRPS21	AP001372.2	WFDC1
SERINC1	AP001468.58	WIPI1
KCND1	AP001469.5	WNT16
ZNF542P	AP001610.5	WNT5B
NEMP1	AP003039.3	XXYLT1
OVCA2	AP003068.12	YIF1A
BMPR2	AP003068.23	YIF1B
UBA3	AP003068.9	YPEL4
SDAD1	AP003419.16	ZDHHC16
ADAMTS1	AP005530.2	ZIC1
MN1	AP006621.8	ZNF423
RBM23	AP006621.9	ZWINT
MMD	AP4B1-AS1
APOBEC3C	APAF1
KCNA3	APBA1
NCKAP1	APBB1
VPS13B	APLP1
NDUFA7	APOD
JRK	APOLD1
CLINT1	APOM
RBM12B	ARAP1-AS1
TRIM35	ARAP1-AS2
COPB1	ARAP2
STK38L	ARG2
TRIM24	ARHGAP21
NFAT5	ARHGAP23
CAD	ARHGAP24
CDK4	ARHGAP44
APTX	ARHGAP5
KMT2E	ARHGAP5-AS1
SEPTIN11	ARHGEF26-AS1
MDM4	ARHGEF33
TEFM	ARHGEF37
LYRM7	ARHGEF38
HARS	ARHGEF39
	ARHGEF7-AS2
	ARL17A
	ARMCX3
	ARMCX3-AS1
	ARPP19
	ARPP21
	ARRB1
	ARRDC2
	ARSD-AS1
	ARSG
	ART3
	ASAP2
	ASB14
	ASB2
	ASCC1
	ASIC2
	ASPA
	ASPHD2
	ASRGL1
	ASTE1
	ATG10
	ATG4C
	ATG7
	ATL1
	ATOH7
	ATP10B
	ATP13A4-AS1
	ATP1A1OS
	ATP1B1
	ATP2B1
	ATP2B2
	ATP2B3
	ATP5I
	ATP5J2-PTCD1
	ATP5S
	ATP6V0E2-AS1
	ATP6V1A
	ATP6V1B2
	ATP6V1C1
	ATP6V1C2
	ATP6V1E1
	ATP6V1G2
	ATP8A1
	ATP8A2
	ATP9A
	AUH
	AVPI1
	AZI2
	B3GALT2
	B3GAT1
	B3GAT2
	B3GNT4
	B3GNT5
	B3GNT9
	B4GALT4-AS1
	B4GALT6
	BAAT
	BACE1
	BAD
	BAG2
	BAG4
	BBIP1
	BCAS1
	BCDIN3D-AS1
	BCL11A
	BCL2L2
	BDNF
	BDNF-AS
	BECN1
	BEND3P3
	BEST1
	BEX4
	BEX5
	BHLHE22
	BHLHE40-AS1
	BHLHE41
	BIN1
	BLNK
	BMP2K
	BNIP3
	BNIP3L
	BNIP3P1
	BOK
	BOK-AS1
	BRF2
	BRI3BP
	BRINP1
	BRMS1L
	BRSK1
	BSCL2
	BSN
	BSPRY
	BTBD16
	BTBD3
	BTNL9
	BTRC
	BVES-AS1
	BZRAP1-AS1
	C10orf105
	C10orf111
	C10orf118
	C10orf128
	C10orf55
	C10orf67
	C10orf90
	C10orf95
	C11orf65
	C11orf71
	C11orf83
	C11orf87
	C12orf29
	C12orf39
	C12orf40
	C12orf57
	C12orf60
	C12orf76
	C14orf132
	C14orf164
	C14orf178
	C15orf57
	C15orf61
	C16orf52
	C16orf58
	C16orf70
	C16orf92
	C16orf93
	C16orf98
	C17orf102
	C17orf104
	C17orf107
	C17orf72
	C17orf97
	C18orf32
	C18orf56
	C18orf8
	C19orf44
	C1orf112
	C1orf115
	C1orf147
	C1orf167
	C1orf173
	C1orf198
	C1orf204
	C1orf56
	C1orf64
	C1orf95
	C1QL3
	C1QTNF9B
	C1QTNF9B-AS1
	C20ORF135
	C21orf128
	C21orf2
	C21orf37
	C21orf49
	C21orf91
	C22orf15
	C22orf24
	C22orf26
	C22orf31
	C3orf49
	C3orf58
	C3orf80
	C4orf32
	C5orf30
	C5orf45
	C5orf58
	C5orf64
	C6orf120
	C6orf201
	C7orf41
	C7orf49
	C8orf46
	C8orf59
	C9orf129
	C9orf43
	C9orf66
	C9orf91
	CA11
	CA14
	CA2
	CA7
	CAB39L
	CABLES1
	CABP1
	CABYR
	CACNA1B
	CACNA1C-AS1
	CACNA1D
	CACNA1I
	CACNA2D1
	CACNA2D3
	CACNA2D3-AS1
	CACNB4
	CACNG3
	CACTIN-AS1
	CACYBPP2
	CADM2
	CADM3
	CADPS2
	CALB1
	CALHM1
	CALM1
	CALM2
	CALM2P2
	CALM2P3
	CALM3
	CALN1
	CAMK1
	CAMK1D
	CAMK1G
	CAMK2A
	CAMK2B
	CAMK2G
	CAMK2N1
	CAMK4
	CAMKK1
	CAMKK2
	CAMKV
	CAMTA2
	CAP2
	CAPN12
	CAPN13
	CAPN3
	CAPN9
	CARNS1
	CARS-AS1
	CARTPT
	CASC14
	CASK-AS1
	CASQ2
	CATSPER2P1
	CBFA2T3
	CBLN2
	CBLN3
	CBLN4
	CBR1
	CBR3-AS1
	CBX7
	CBY3
	CCBE1
	CCDC103
	CCDC107
	CCDC110
	CCDC121
	CCDC122
	CCDC13
	CCDC13-AS1
	CCDC147-AS1
	CCDC152
	CCDC175
	CCDC176
	CCDC39
	CCDC68
	CCDC73
	CCDC85A
	CCDC85C
	CCK
	CCKBR
	CCL28
	CCL3
	CCL3L1
	CCL3L3
	CCL4
	CCL4L1
	CCL4L2
	CCNE2
	CCNI2
	CCP110
	CCSAP
	CCSER2
	CD200
	CD22
	CD226
	CD27
	CD302
	CD3EAP
	CD55
	CD68
	CD72
	CD83
	CD99L2
	CDC40
	CDC42BPA
	CDC42BPB
	CDC42SE1
	CDC42SE2
	CDH12
	CDH18
	CDH7
	CDH8
	CDH9
	CDK17
	CDK18
	CDK19
	CDK5R1
	CDK5R2
	CDKL2
	CDKL5
	CDNF
	CDS1
	CDYL2
	CEBPA
	CEBPZ
	CELA2B
	CELF4
	CEMP1
	CENPBD1
	CENPN
	CENPO
	CENPP
	CEP164P1
	CEP72
	CEP85
	CEP97
	CEPT1
	CERCAM
	CERS2
	CERS6
	CERS6-AS1
	CES4A
	CETN4P
	CFL2
	CFLAR-AS1
	CFTR
	CH25H
	CHADL
	CHD5
	CHGB
	CHIC1
	CHKA
	CHL1-AS1
	CHL1-AS2
	CHMP1B
	CHMP2B
	CHN1
	CHN2
	CHP2
	CHRM1
	CHRM2
	CHRM3
	CHRM4
	CHRM5
	CHRNA2
	CHRNB2
	CHRNE
	CHURC1
	CIDEA
	CIDEB
	CITF22-1A6.3
	CLASP2
	CLCA2
	CLCA4
	CLCC1
	CLCN4
	CLDN10
	CLDN11
	CLDN22
	CLDND1
	CLEC9A
	CLIC5
	CLMN
	CLUL1
	CLVS1
	CLVS2
	CMC1
	CMTM4
	CMTM5
	CNDP1
	CNKSR2
	CNNM1
	CNNM2
	CNOT10-AS1
	CNP
	CNST
	CNTD1
	CNTN1
	CNTN2
	CNTN4
	CNTN4-AS1
	CNTN5
	CNTNAP2
	CNTNAP4
	COBL
	COCH
	COG5
	COG8
	COL26A1
	COL4A2-AS1
	COL4A2-AS2
	COL4A5
	COPG2
	COPS2
	COQ6
	COX20
	COX5BP6
	CPAMD8
	CPB1
	CPB2-AS1
	CPE
	CPEB1
	CPEB2
	CPEB3
	CPED1
	CPLX2
	CPNE9
	CPOX
	CPPED1
	CPSF4L
	CPT2
	CRBN
	CREBL2
	CREG2
	CRH
	CRHBP
	CRHR1
	CRYL1
	CRYM
	CSRNP3
	CSRP1
	CTA-109P11.4
	CTA-134P22.2
	CTA-221G9.11
	CTA-250D10.19
	CTA-363E6.7
	CTA-373H7.7
	CTA-384D8.36
	CTA-797E19.2
	CTA-833B7.2
	CTA-85E5.10
	CTA-929C8.8
	CTB-109A12.1
	CTB-113P19.1
	CTB-113P19.4
	CTB-118N6.2
	CTB-118N6.3
	CTB-129P6.4
	CTB-12A17.3
	CTB-134F13.1
	CTB-147C22.8
	CTB-152G17.6
	CTB-161K23.1
	CTB-167B5.1
	CTB-174O21.2
	CTB-175E5.7
	CTB-179K24.3
	CTB-186G2.1
	CTB-187M2.2
	CTB-189B5.3
	CTB-191K22.5
	CTB-193M12.1
	CTB-25B13.12
	CTB-31O20.2
	CTB-31O20.3
	CTB-31O20.6
	CTB-31O20.9
	CTB-32O4.2
	CTB-33G10.11
	CTB-35F21.4
	CTB-36O1.7
	CTB-39G8.3
	CTB-43P18.1
	CTB-46B19.2
	CTB-49A3.2
	CTB-50E14.5
	CTB-50L17.5
	CTB-50L17.9
	CTB-51J22.1
	CTB-52I2.4
	CTB-55O6.12
	CTB-58E17.9
	CTB-59C6.3
	CTB-5E10.3
	CTB-60E11.9
	CTB-78F1.1
	CTB-79E8.2
	CTB-92J24.3
	CTC-203F4.2
	CTC-209H22.3
	CTC-210G5.1
	CTC-228N24.1
	CTC-248O19.1
	CTC-250I14.3
	CTC-250I14.6
	CTC-273B12.5
	CTC-297N7.10
	CTC-297N7.5
	CTC-297N7.9
	CTC-301O7.4
	CTC-308K20.1
	CTC-308K20.2
	CTC-332L22.1
	CTC-338M12.5
	CTC-338M12.7
	CTC-349C3.1
	CTC-360G5.6
	CTC-366B18.2
	CTC-367J11.1
	CTC-425F1.2
	CTC-425F1.4
	CTC-428G20.6
	CTC-428H11.2
	CTC-429C10.2
	CTC-429P9.1
	CTC-436P18.1
	CTC-444N24.13
	CTC-453G23.5
	CTC-453G23.8
	CTC-454I21.4
	CTC-458I2.2
	CTC-459I6.1
	CTC-459M5.2
	CTC-467M3.1
	CTC-471C19.1
	CTC-498J12.3
	CTC-506B8.1
	CTC-510F12.6
	CTC-518P12.6
	CTC-525D6.1
	CTC-525D6.2
	CTC-529P8.1
	CTC-548K16.5
	CTC-558O2.1
	CTC-558O2.2
	CTC-559E9.5
	CTC-559E9.6
	CTC-559E9.8
	CTC-564N23.2
	CTC-575N7.1
	CTD-2002J20.1
	CTD-2007L18.5
	CTD-2012K14.2
	CTD-2012K14.3
	CTD-2012K14.4
	CTD-2012M11.3
	CTD-2013N24.2
	CTD-2020K17.3
	CTD-2020K17.4
	CTD-2023N9.3
	CTD-2026K11.1
	CTD-2026K11.2
	CTD-2026K11.3
	CTD-2031P19.5
	CTD-2033A16.1
	CTD-2033D15.1
	CTD-2035E11.3
	CTD-2036P10.3
	CTD-2049O4.1
	CTD-2050B12.2
	CTD-2058B24.2
	CTD-2062F14.3
	CTD-2105E13.14
	CTD-2126E3.3
	CTD-2135D7.2
	CTD-2139B15.2
	CTD-2154B17.4
	CTD-2154I11.2
	CTD-2162K18.3
	CTD-2168K21.2
	CTD-2170G1.2
	CTD-2184D3.6
	CTD-2184D3.7
	CTD-2193P3.2
	CTD-2194A8.2
	CTD-2195B23.3
	CTD-2195M15.1
	CTD-2196E14.3
	CTD-2196E14.4
	CTD-2196E14.9
	CTD-2201G16.1
	CTD-2201I18.1
	CTD-2206N4.4
	CTD-2207O23.11
	CTD-2215E18.1
	CTD-2215L10.1
	CTD-2231E14.8
	CTD-2235H24.2
	CTD-2240E14.4
	CTD-2245F17.6
	CTD-2256P15.4
	CTD-2260A17.1
	CTD-2265M8.2
	CTD-2265O21.3
	CTD-2265O21.7
	CTD-2269F5.1
	CTD-2270L9.4
	CTD-2292M16.7
	CTD-2292P10.2
	CTD-2293H3.2
	CTD-2302E22.2
	CTD-2310F14.1
	CTD-2325A15.5
	CTD-2342J14.6
	CTD-2349P21.9
	CTD-2350C19.2
	CTD-2369P2.4
	CTD-2369P2.5
	CTD-2369P2.8
	CTD-2377O17.1
	CTD-2380F24.1
	CTD-2384B11.2
	CTD-2396E7.10
	CTD-2396E7.9
	CTD-2514K5.2
	CTD-2514K5.4
	CTD-2515H24.4
	CTD-2517M14.5
	CTD-2517M22.14
	CTD-2517M22.16
	CTD-2517M22.17
	CTD-2517O10.6
	CTD-2523D13.2
	CTD-2524L6.3
	CTD-2525I3.3
	CTD-2529P6.3
	CTD-2531D15.5
	CTD-2537I9.12
	CTD-2540B15.11
	CTD-2540B15.7
	CTD-2544N14.3
	CTD-2545M3.2
	CTD-2547G23.2
	CTD-2547H18.1
	CTD-2547L16.1
	CTD-2553C6.1
	CTD-2554C21.1
	CTD-2555A7.2
	CTD-2555A7.3
	CTD-2555K7.4
	CTD-2555O16.2
	CTD-2555O16.4
	CTD-2560E9.5
	CTD-2561B21.3
	CTD-2561B21.4
	CTD-2561B21.5
	CTD-2561B21.7
	CTD-2562J17.4
	CTD-2562J17.7
	CTD-2562J17.9
	CTD-2571L23.6
	CTD-2576D5.4
	CTD-2583A14.11
	CTD-2587H24.5
	CTD-2600O9.1
	CTD-2616J11.2
	CTD-2616J11.3
	CTD-2616J11.9
	CTD-2619J13.23
	CTD-2619J13.9
	CTD-2636A23.2
	CTD-2647L4.1
	CTD-2647L4.5
	CTD-2653D5.1
	CTD-2659N19.10
	CTD-2659N19.2
	CTD-2666L21.1
	CTD-3025N20.2
	CTD-3032J10.2
	CTD-3032J10.3
	CTD-3060P21.1
	CTD-3064C13.1
	CTD-3064H18.4
	CTD-3065B20.3
	CTD-3065J16.6
	CTD-3065J16.9
	CTD-3074O7.5
	CTD-3076O17.1
	CTD-3113P16.5
	CTD-3126B10.1
	CTD-3128G10.6
	CTD-3131K8.2
	CTD-3137H5.1
	CTD-3149D2.4
	CTD-3187F8.14
	CTD-3193K9.3
	CTD-3193K9.4
	CTD-3193O13.1
	CTD-3193O13.11
	CTD-3193O13.13
	CTD-3193O13.14
	CTD-3193O13.8
	CTD-3203P2.1
	CTD-3222D19.11
	CTNNA2
	CTNNA3
	CTNNBIP1
	CTRL
	CTSV
	CTXN2
	CTXN3
	CUX2
	CX3CR1
	CXCR1
	CXCR2
	CXCR5
	CXorf58
	CYB5R2
	CYFIP2
	CYGB
	CYP17A1
	CYP17A1-AS1
	CYP1B1-AS1
	CYP26B1
	CYP2J2
	CYP4X1
	CYP7B1
	CYS1
	CYTH1
	DAAM2
	DACH2
	DALRD3
	DAPK2
	DBNDD2
	DCAF6
	DCTN1
	DCTN1-AS1
	DDHD2
	DDIT4
	DDN
	DDT
	DDTL
	DEPDC7
	DEPTOR
	DEXI
	DGCR5
	DGCR9
	DGKE
	DGUOK-AS1
	DHCR24
	DHRS9
	DIO2
	DIP2B
	DIRAS2
	DIXDC1
	DKFZP434E1119
	DKK2
	DLEC1
	DLEU7
	DLEU7-AS1
	DLG1
	DLG2
	DLG4
	DLGAP1
	DLGAP1-AS4
	DLGAP2
	DLGAP3
	DMBT1
	DMTN
	DNAH10
	DNAH10OS
	DNAH17
	DNAH17-AS1
	DNAJA4
	DNAJB14
	DNAJB7
	DNAJC11
	DNAJC12
	DNAJC14
	DNAJC27
	DNAJC5G
	DNAJC6
	DNAJC7
	DNAJC9
	DNAJC9-AS1
	DNASE1
	DNASE1L1
	DND1
	DNM3
	DNMBP-AS1
	DOC2A
	DOC2B
	DOCK1
	DOCK10
	DOCK3
	DOCK5
	DOCK9
	DOK6
	DONSON
	DOPEY1
	DPH3P1
	DPH5
	DPP10
	DPYD-AS1
	DPYS
	DRD1
	DSC1
	DSE
	DTWD2
	DUSP2
	DUSP7
	DYNC1I1
	DYNC1I2
	DYNC1I2P1
	DYNC1LI2
	DYSF
	E2F5
	EAF1-AS1
	EDIL3
	EEF1A1P9
	EEF1DP2
	EFCAB10
	EFCAB14
	EFCAB14-AS1
	EFCAB5
	EFHD1
	EFR3A
	EGFR-AS1
	EGLN3
	EGR3
	EGR4
	EHD3
	EHF
	EHHADH-AS1
	EHMT2-AS1
	EIF4A2
	EIF4E1B
	EIF4E3
	EIF5A2
	ELAVL2
	ELAVL3
	ELAVL4
	ELF1
	ELMO1
	ELMO1-AS1
	ELOVL1
	ELOVL4
	ELOVL7
	EMC2
	EMC6
	EML1
	EML2
	EML5
	EMX1
	EMX2
	EMX2OS
	ENC1
	ENDOD1
	ENHO
	ENO1-AS1
	ENO2
	ENO3
	ENO4
	ENOSF1
	ENPP2
	ENPP4
	ENPP5
	ENPP6
	ENTPD1-AS1
	ENTPD3
	ENTPD5
	EPB41L1
	EPB41L2
	EPB41L3
	EPB41L4A
	EPB41L4B
	EPCAM
	EPHA1
	EPHA4
	EPHA5
	EPHA6
	EPHA7
	EPHB6
	EPHX4
	EPS15
	ERBB3
	ERC2
	ERI2
	ERMAP
	ERMN
	ERMP1
	ETNPPL
	ETS2
	EVI2A
	EVI2B
	EXOC7
	EZR-AS1
	F8
	FA2H
	FAAH
	FABP3
	FADD
	FADS6
	FAHD2CP
	FAIM2
	FAM102A
	FAM102B
	FAM103A1
	FAM104A
	FAM107A
	FAM107B
	FAM124A
	FAM126B
	FAM134B
	FAM13A-AS1
	FAM13B
	FAM13C
	FAM149B1
	FAM151A
	FAM153A
	FAM153B
	FAM155A
	FAM161B
	FAM166A
	FAM169A
	FAM171A1
	FAM171B
	FAM175A
	FAM177A1
	FAM178B
	FAM179B
	FAM184B
	FAM194B
	FAM196B
	FAM198B
	FAM19A1
	FAM19A2
	FAM19A4
	FAM201A
	FAM211A
	FAM217B
	FAM227B
	FAM35A
	FAM49A
	FAM49B
	FAM53C
	FAM58A
	FAM63B
	FAM65B
	FAM69A
	FAM71E1
	FAM73A
	FAM81A
	FAM83H
	FAM86A
	FAM87A
	FAN1
	FANCA
	FANCD2OS
	FANCL
	FAR2
	FARP1-AS1
	FAXDC2
	FBXL16
	FBXL2
	FBXL22
	FBXL3
	FBXO11
	FBXO27
	FBXO34
	FBXO40
	FBXO41
	FBXW7
	FCGR3B
	FCHO1
	FDFT1
	FDPS
	FEM1A
	FERP1
	FEZ1
	FEZF2
	FFAR1
	FFAR2
	FGF1
	FGF12
	FGF13
	FGF13-AS1
	FGFR1OP2
	FGFR2
	FHL5
	FKBP15
	FKBP3
	FLJ00418
	FLJ20306
	FLJ30594
	FLNB-AS1
	FLRT1
	FLRT2
	FMN1
	FMNL2
	FMO5
	FNBP1
	FNDC8
	FNDC9
	FOLH1
	FOLH1B
	FOXH1
	FOXO4
	FRG1B
	FRK
	FRMD4A
	FRMD4B
	FRMPD2
	FRMPD2P1
	FRMPD4
	FRRS1L
	FRYL
	FSD2
	FSTL4
	FSTL5
	FTCDNL1
	FTH1
	FTH1P10
	FTH1P11
	FTH1P2
	FUT8
	FUT9
	FUZ
	FXYD1
	FXYD4
	FXYD6
	FYB
	G3BP2
	GABARAPL1
	GABPA
	GABRA1
	GABRA2
	GABRA4
	GABRA5
	GABRB2
	GABRB3
	GABRD
	GABRG1
	GABRG2
	GAD2
	GAL3ST1
	GALC
	GALNT6
	GALNTL5
	GAPDHS
	GAREM
	GARNL3
	GAS5-AS1
	GAS6-AS1
	GAS7
	GCA
	GCC1
	GCC2
	GCLC
	GCNT4
	GCSHP5
	GDA
	GDAP1
	GDE1
	GDF9
	GDPGP1
	GET4
	GFM2
	GFOD1
	GFOD1-AS1
	GGCX
	GGTA1P
	GHITM
	GIT2
	GJB1
	GJB6
	GJB7
	GJC2
	GJD4
	GK-AS1
	GLDN
	GLP2R
	GLRA4
	GLRB
	GLS
	GLS2
	GLT1D1
	GLTP
	GLUD1
	GLUD2
	GMFB
	GNAI1
	GNAL
	GNAO1
	GNAZ
	GNB5
	GNG13
	GNG2
	GNG3
	GNPNAT1
	GNRHR2
	GOT1
	GPAT2
	GPC5
	GPD1L
	GPIHBP1
	GPLD1
	GPM6B
	GPN3
	GPR12
	GPR143
	GPR146
	GPR158-AS1
	GPR21
	GPR22
	GPR26
	GPR27
	GPR34
	GPR37
	GPR39
	GPR61
	GPR62
	GPR83
	GPRASP1
	GPRASP2
	GPRC5B
	GPSM2
	GRAMD1B
	GRAP
	GREM1
	GREM2
	GRIN2A
	GRIN2B
	GRIN3A
	GRK6P1
	GRM1
	GRM2
	GRM3
	GRM5
	GRM5-AS1
	GRM7
	GRPEL2-AS1
	GRTP1-AS1
	GS1-114I9.1
	GS1-18A18.1
	GS1-251I9.3
	GS1-251I9.4
	GS1-293C5.1
	GS1-72M22.1
	GSKIP
	GSN-AS1
	GSTM3
	GSTM5
	GSTO2
	GTDC1
	GTF2I
	GTF2IP1
	GTF2IRD1P1
	GTPBP1
	GUCY1A3
	GUCY1B3
	H1FX-AS1
	HABP4
	HAPLN2
	HAR1A
	HAR1B
	HARBI1
	HAS3
	HAUS2
	HBP1
	HBS1L
	HCG11
	HCG18
	HCG25
	HCG4P11
	HCG4P5
	HCG4P7
	HCN1
	HCN2
	HCRTR1
	HDAC11
	HDDC3
	HDHD2
	HEATR1
	HEATR4
	HECW1
	HECW2
	HENMT1
	HEPACAM
	HEPN1
	HERC2P3
	HERC3
	HEXIM2
	HHATL
	HHATL-AS1
	HHIP
	HHIP-AS1
	HIAT1
	HIF1A-AS1
	HIF1AN
	HIGD1A
	HINT3
	HIPK2
	HIPK4
	HIVEP2
	HLA-DQB1-AS1
	HLA-L
	HLF
	HLTF-AS1
	HMGCLL1
	HMGCS1
	HMGN2P46
	HMGN3-AS1
	HMSD
	HNRNPA1P7
	HNRNPU-AS1
	HOOK1
	HOXD-AS1
	HOXD1
	HPCA
	HPCAL4
	HPN
	HPN-AS1
	HPRT1
	HPS3
	HPSE2
	HRH2
	HS3ST4
	HS3ST5
	HS6ST3
	hsa-mir-6723
	HSD11B1
	HSD17B1
	HSD17B6
	HSPA12A
	HSPA2
	HSPA4L
	HSPB6
	HTR1A
	HTR1E
	HTR2A
	HTR3B
	HTR5A
	HTR5A-AS1
	HTR5BP
	HTR7P1
	HVCN1
	HYI
	ICAM1
	ICAM2
	ICAM4
	ICOSLG
	IDH3A
	IDI1
	IDI2
	IDI2-AS1
	IFNGR1
	IGBP1-AS2
	IGFBP7-AS1
	IGIP
	IGKV3-20
	IGSF10
	IKBKG
	IKZF5
	IL10RB-AS1
	IL12A-AS1
	IL12RB2
	IL18BP
	IL18R1
	IL1A
	IL1B
	IL1RAPL1
	IL1RAPL2
	IL1RL1
	IL7
	ILK
	IMPDH1P10
	IMPG1
	INA
	INHBA-AS1
	INPP4B
	INPP5A
	INPP5F
	INSIG1
	INTS12
	IP6K3
	IPCEF1
	IPO9-AS1
	IPPK
	IQCA1
	IQCJ-SCHIP1
	IQCK
	IQSEC1
	IQSEC2
	IQSEC3
	ITCH
	ITFG1
	ITGBL1
	ITIH4-AS1
	ITPK1
	ITPR1
	JAKMIP1
	JAKMIP3
	JAM3
	JAZF1-AS1
	JKAMP
	JMJD4
	JMJD8
	JPH3
	JSRP1
	KALRN
	KANK4
	KAT5
	KAZN
	KB-1043D8.6
	KB-1107E3.1
	KB-1125A3.11
	KB-1208A12.3
	KB-1471A8.1
	KB-1517D11.4
	KB-1608C10.2
	KB-1639H6.2
	KB-431C1.5
	KBTBD11
	KBTBD3
	KCNA1
	KCNA2
	KCNA4
	KCNAB1
	KCNAB2
	KCNB1
	KCNB2
	KCNC1
	KCNC2
	KCNH3
	KCNH5
	KCNH8
	KCNIP2
	KCNIP2-AS1
	KCNIP4
	KCNJ10
	KCNJ2
	KCNJ2-AS1
	KCNJ3
	KCNJ4
	KCNJ9
	KCNK1
	KCNK10
	KCNK12
	KCNMB4
	KCNN1
	KCNQ1DN
	KCNQ3
	KCNQ5
	KCNS1
	KCNS2
	KCNV1
	KCP
	KCTD14
	KCTD16
	KCTD21-AS1
	KCTD4
	KCTD8
	KDM4A-AS1
	KEL
	KHK
	KHNYN
	KIAA0196
	KIAA0196-AS1
	KIAA0319
	KIAA0513
	KIAA1045
	KIAA1107
	KIAA1109
	KIAA1161
	KIAA1211L
	KIAA1239
	KIAA1244
	KIAA1324L
	KIAA1462
	KIAA1467
	KIAA1549L
	KIAA1598
	KIAA1644
	KIAA1737
	KIAA1984-AS1
	KIF13B
	KIF19
	KIF1C
	KIF25
	KIF2A
	KIF3A
	KIF3C
	KIF5A
	KIF5B
	KIF5C
	KIF6
	KIRREL3
	KLC3
	KLF13
	KLF4
	KLHL1
	KLHL2
	KLHL3
	KLHL32
	KLK6
	KLK7
	KMO
	KNOP1
	KPNA1
	KRAS
	KRR1
	KRR1P1
	KRTAP5-2
	KRTAP5-AS1
	KSR2
	KXD1
	L2HGDH
	L34079.3
	LA16c-313D11.12
	LA16c-316G12.2
	LA16c-329F2.1
	LA16c-349E10.1
	LA16c-358B7.3
	LA16c-366D1.3
	LA16c-366D3.1
	LA16c-390E6.5
	LA16c-395F10.1
	LACC1
	LACTB2
	LAMP2
	LAMTOR5-AS1
	LANCL1
	LARP6
	LAYN
	LDB2
	LDB3
	LDHAP2
	LDLRAD2
	LDLRAD4
	LDLRAP1
	LEPR
	LGALS8
	LGALS8-AS1
	LGI1
	LGI3
	LGR5
	LHFPL5
	LHPP
	LHX6
	LIFR-AS1
	LILRA1
[truncated: 2,679 more rows]

## Sheet: Table S12.2
Table S12.2 Source data of Figure 5B. The comparisons of expression level of TLE4 in two batches of gene expression profiles of GBM and controls.
Expression of TLE4 in CGGA
Class	normal	normal	normal	normal	normal	normal	normal	normal	normal	normal	normal	normal	normal	normal	normal	normal	normal	normal	normal	normal	GBM	GBM	GBM	GBM	GBM	GBM	GBM	GBM	GBM	GBM	GBM	GBM	GBM	GBM	GBM	GBM	GBM	GBM	GBM	GBM	GBM	GBM	GBM	GBM	GBM	GBM	GBM	GBM	GBM
Samples	N489	N491	N494	N499	N505	N508	N509	N512	N530	N548	N557	N562	N573	N577	N588	N593	N597	N609	N775	N877	CGGA_1017	CGGA_1036	CGGA_1041	CGGA_1075	CGGA_1086	CGGA_1103	CGGA_1106	CGGA_1134	CGGA_1135	CGGA_1138	CGGA_1142	CGGA_1172	CGGA_1236	CGGA_1256	CGGA_1282	CGGA_1326	CGGA_1353	CGGA_1354	CGGA_1365	CGGA_1371	CGGA_1378	CGGA_1380	CGGA_1382	CGGA_139	CGGA_1391	CGGA_1392	CGGA_1402	CGGA_1403	CGGA_1410
TLE4	498	583	829	685	1191	458	702	562	1510	995	681	932	637	910	1013	909	1207	839	594	744	1695	497	1526	580	263	1387	572	1049	792	735	566	532	2585	361	965	664	1090	454	284	483	243	2190	1924	1902	822	434	689	849	1054
Expression of TLE4 in GSE119834
Class	normal	normal	normal	normal	normal	normal	normal	normal	normal	GBM	GBM	GBM	GBM	GBM	GBM	GBM	GBM	GBM	GBM	GBM	GBM	GBM	GBM	GBM	GBM	GBM	GBM	GBM	GBM	GBM	GBM	GBM	GBM	GBM	GBM	GBM	GBM	GBM	GBM	GBM	GBM	GBM	GBM	GBM	GBM	GBM	GBM	GBM	GBM
Samples	NSC2	NSC4	NSC7	NSC8	NSC6	NSC10	NSC9	NSC1	NSC5	GBM30	GBM21	GBM46	GBM47	GBM48	GBM49	GBM82	GBM50	GBM51	GBM52	GBM53	GBM54	GBM55	GBM1	GBM56	GBM57	GBM58	GBM59	GBM17	GBM61	GBM62	GBM63	GBM4	GBM64	GBM65	GBM5	GBM67	GBM31	GBM69	GBM70	GBM71	GBM72	GBM73	GBM83	GBM84	GBM74	GBM76	GBM77	GBM28	GBM78
TLE4	56.2716	38.7928	6.17849	7.79566	18.1734	14.196	54.6346	13.9161	21.7153	4.41953	9.12416	8.71727	7.50408	7.76161	12.6646	9.95306	8.88754	2.38375	12.4663	3.79849	5.13615	9.95323	7.21851	5.18143	4.79269	8.15906	3.10078	1.52042	2.98561	2.87964	2.98093	6.01786	7.02279	1.82686	8.90247	6.77272	6.69664	11.7382	7.64233	9.21476	1.21657	8.11688	3.59323	2.09808	10.0923	6.4881	3.80963	2.57964	1.95375
[truncated: 116 more columns]
