# Supplementary material for: Characterizing miRNA editing patterns in 5 types of cells using single-cell small RNA sequencing data
Source: Front Bioinform. 2026 Apr 9;6:1719535. doi: 10.3389/fbinf.2026.1719535 (PMC13102661; doi:10.3389/fbinf.2026.1719535)
Supplement: Supplementary file 2 [file DataSheet2.zip › Table S13 The source data of Figure6.xlsx]

## Sheet: Table S13.1
Table S13.1 Source data of Figure 6A - 6C.
Description	sample	hsa-mir-182_48_G_u	hsa-mir-486-1_24_A_u	hsa-mir-486-1_67_A_u	TUT7
leuk1	L1	33.3	0	100	14.0044
leuk2	L2	0	0	0	4.77089
leuk3	L3	22.2	8.3	0	13.8294
leuk4	L4	0	0	0	6.25682
leuk5	L5	50	3.3	0	13.3316
leuk6	L6	25	0	0	10.121
leuk7	L7	19	0.9	0	3.431
leuk8	L8	7.1	0	0	10.0031
leuk9	L9	22.2	0	100	9.86972
leuk10	L10	0	0	0	4.1461
leuk11	L11	0	3.1	100	11.4449
leuk12	L12	11.1	3.5	100	10.7274
leuk13	L13	0	0	0	7.15477
leuk14	L14	0	0	100	11.0474
leuk15	L15	12.5	4.5	0	9.71587
leuk16	L16	50	0	0	9.9118
leuk17	L17	0	0	0	5.67358
leuk18	L18	0	2.4	0	9.00006
leuk19	L19	0	1.4	0	1.75808

## Sheet: Table S13.2
Table S13.2 Source data of Figures 6D - 6F.
Description	sample	hsa-mir-26a-2_36_G_a	hsa-mir-92a-2_70_G_a	hsa-mir-92b_83_G_a	TENT2
leuk1	L1	100	91.2	70.6	79.6371
leuk2	L2	0	89	18.2	40.5483
leuk3	L3	66.7	90.9	57.1	91.8235
leuk4	L4	0	86.9	27.3	42.9856
leuk5	L5	33.3	91.2	30	66.5102
leuk6	L6	25	85	10	63.303
leuk7	L7	0	85.6	54.5	80.7497
leuk8	L8	20	84.4	50	44.9947
leuk9	L9	25	81.6	36.4	46.3331
leuk10	L10	33.3	83.3	71.4	64.4426
leuk11	L11	100	85.6	46.2	63.0991
leuk12	L12	21.4	84.9	20.8	44.4608
leuk13	L13	0	83.9	69.2	25.7427
leuk14	L14	0	83.7	0	30.627
leuk15	L15	0	84.9	14.3	48.0746
leuk16	L16	100	90.3	40	64.0286
leuk17	L17	0	86.4	25	14.9683
leuk18	L18	41.7	85.4	21.4	27.549
leuk19	L19	33.3	87.5	28.6	49.3317
