# Supplementary material for: Characterizing miRNA editing patterns in 5 types of cells using single-cell small RNA sequencing data
Source: Front Bioinform. 2026 Apr 9;6:1719535. doi: 10.3389/fbinf.2026.1719535 (PMC13102661; doi:10.3389/fbinf.2026.1719535)
Supplement: Supplementary file 2 [file DataSheet2.zip › Table S14 The source data of FigureS1.xlsx]

## Sheet: Table S14.1
Table S14.1 Source data of Figure S1A. The numbers and percentage values of 8 categories of editing sites.
Categories	Count	Percentage
3'-U	243	0.429329
3'-A	219	0.386926
5'	56	0.0989399
3'-other	22	0.0388693
pseudo	17	0.0300353
A-to-I(G)	4	0.00706714
other	3	0.00530035
SNP	2	0.00353357
total	566	1

## Sheet: Table S14.2
Table S14.2 Source data of Figure S1B. The A-to-I and Other M/E sites in Table S2 were classified further based on their original and edited nucleotide.
ME_ID	miRNA-ID	Final_category	ME_Position_in_PremiR	WT_Nucl	ME_Nucl
hsa-let-7a-2_45_G_a	hsa-let-7a-2	other	45	G	a
hsa-mir-92b_44_G_-	hsa-mir-92b	other	44	G	-
hsa-mir-192_35_-_u	hsa-mir-192	other	35	-	u
hsa-mir-376a-1_49_A_g	hsa-mir-376a-1	A-to-I(G)	49	A	g
hsa-mir-376a-2_55_A_g	hsa-mir-376a-2	A-to-I(G)	55	A	g
hsa-mir-376c_48_A_g	hsa-mir-376c	A-to-I(G)	48	A	g
hsa-mir-7977_6_A_g	hsa-mir-7977	A-to-I(G)	6	A	g

## Sheet: Table S14.3
Table S14.3 Source data of Figure S1C. The distributions of the numbers of pre-miRNAs with different numbers of 5_-, 3_-editing and Central editing sites in TableS2.
3'-precursor	Number of editing events		5'-precursor	Number of editing events		Central	Number of editing events
hsa-let-7a-2	1		hsa-let-7b	1		hsa-let-7a-2	1
hsa-let-7g	1		hsa-let-7c	1		hsa-mir-192	1
hsa-mir-106a	1		hsa-let-7e	1		hsa-mir-376a-1	1
hsa-mir-107	1		hsa-let-7g	1		hsa-mir-376a-2	1
hsa-mir-10b	1		hsa-let-7i	1		hsa-mir-376c	1
hsa-mir-126	1		hsa-mir-125a	1		hsa-mir-7977	1
hsa-mir-1271	1		hsa-mir-130a	1		hsa-mir-92b	1
hsa-mir-130a	1		hsa-mir-1323	1
hsa-mir-132	1		hsa-mir-141	1
hsa-mir-138-1	1		hsa-mir-146b	1
hsa-mir-141	1		hsa-mir-148a	1
hsa-mir-143	1		hsa-mir-151a	1
hsa-mir-146a	1		hsa-mir-16-1	1
hsa-mir-15a	1		hsa-mir-16-2	1
hsa-mir-181c	1		hsa-mir-181a-1	1
hsa-mir-181d	1		hsa-mir-181a-2	1
hsa-mir-183	1		hsa-mir-182	1
hsa-mir-188	1		hsa-mir-183	1
hsa-mir-18a	1		hsa-mir-18a	1
hsa-mir-18b	1		hsa-mir-191	1
hsa-mir-194-1	1		hsa-mir-200c	1
hsa-mir-194-2	1		hsa-mir-21	1
hsa-mir-195	1		hsa-mir-221	1
hsa-mir-199a-1	1		hsa-mir-222	1
hsa-mir-199a-2	1		hsa-mir-25	1
hsa-mir-204	1		hsa-mir-26b	1
hsa-mir-205	1		hsa-mir-302b	1
hsa-mir-20a	1		hsa-mir-302c	1
hsa-mir-20b	1		hsa-mir-302d	1
hsa-mir-210	1		hsa-mir-30a	1
hsa-mir-2110	1		hsa-mir-30d	1
hsa-mir-22	1		hsa-mir-30e	1
hsa-mir-296	1		hsa-mir-320a	1
hsa-mir-301a	1		hsa-mir-361	1
hsa-mir-3065	1		hsa-mir-371a	1
hsa-mir-30c-1	1		hsa-mir-372	1
hsa-mir-30c-2	1		hsa-mir-378a	1
hsa-mir-31	1		hsa-mir-423	1
hsa-mir-320b-2	1		hsa-mir-450a-1	1
hsa-mir-324	1		hsa-mir-450a-2	1
hsa-mir-328	1		hsa-mir-516a-1	1
hsa-mir-331	1		hsa-mir-516a-2	1
hsa-mir-335	1		hsa-mir-516b-1	1
hsa-mir-337	1		hsa-mir-520a	1
hsa-mir-342	1		hsa-mir-520f	1
hsa-mir-345	1		hsa-mir-525	1
hsa-mir-3615	1		hsa-mir-92a-2	1
hsa-mir-363	1		hsa-mir-93	1
hsa-mir-369	1		hsa-mir-99b	1
hsa-mir-374a	1		hsa-mir-373	2
hsa-mir-374b	1		hsa-mir-92a-1	2
hsa-mir-376a-1	1		hsa-mir-302a	3
hsa-mir-376a-2	1
hsa-mir-409	1
hsa-mir-424	1
hsa-mir-448	1
hsa-mir-450a-1	1
hsa-mir-450a-2	1
hsa-mir-450b	1
hsa-mir-455	1
hsa-mir-491	1
hsa-mir-493	1
hsa-mir-500b	1
hsa-mir-502	1
hsa-mir-503	1
hsa-mir-516b-2	1
hsa-mir-517a	1
hsa-mir-517b	1
hsa-mir-518d	1
hsa-mir-518e	1
hsa-mir-518f	1
hsa-mir-519c	1
hsa-mir-520e	1
hsa-mir-520h	1
hsa-mir-523	1
hsa-mir-525	1
hsa-mir-526a-1	1
hsa-mir-526a-2	1
hsa-mir-532	1
hsa-mir-598	1
hsa-mir-625	1
hsa-mir-628	1
hsa-mir-629	1
hsa-mir-665	1
hsa-mir-7-1	1
hsa-mir-7-2	1
hsa-mir-7-3	1
hsa-mir-758	1
hsa-mir-760	1
hsa-mir-7706	1
hsa-mir-874	1
hsa-mir-942	1
hsa-mir-95	1
hsa-let-7a-1	2
hsa-let-7a-3	2
hsa-let-7c	2
hsa-let-7f-1	2
hsa-let-7f-2	2
hsa-let-7i	2
hsa-mir-100	2
hsa-mir-103a-1	2
hsa-mir-103a-2	2
hsa-mir-10a	2
hsa-mir-1180	2
hsa-mir-128-1	2
hsa-mir-1301	2
hsa-mir-130b	2
hsa-mir-1323	2
hsa-mir-134	2
hsa-mir-138-2	2
hsa-mir-146b	2
hsa-mir-148b	2
hsa-mir-149	2
hsa-mir-155	2
hsa-mir-16-1	2
hsa-mir-181a-1	2
hsa-mir-181b-1	2
hsa-mir-185	2
hsa-mir-187	2
hsa-mir-196a-1	2
hsa-mir-196a-2	2
hsa-mir-196b	2
hsa-mir-200b	2
hsa-mir-218-2	2
hsa-mir-24-1	2
hsa-mir-24-2	2
hsa-mir-26a-1	2
hsa-mir-26b	2
hsa-mir-29a	2
hsa-mir-30d	2
hsa-mir-330	2
hsa-mir-362	2
hsa-mir-370	2
hsa-mir-372	2
hsa-mir-376c	2
hsa-mir-379	2
hsa-mir-381	2
hsa-mir-421	2
hsa-mir-4521	2
hsa-mir-500a	2
hsa-mir-501	2
hsa-mir-512-1	2
hsa-mir-512-2	2
hsa-mir-516b-1	2
hsa-mir-519a-1	2
hsa-mir-519b	2
hsa-mir-520f	2
hsa-mir-520g	2
hsa-mir-522	2
hsa-mir-526b	2
hsa-mir-652	2
hsa-mir-654	2
hsa-mir-708	2
hsa-mir-744	2
hsa-mir-769	2
hsa-mir-98	2
hsa-mir-99a	2
hsa-let-7e	3
hsa-mir-106b	3
hsa-mir-125a	3
hsa-mir-125b-1	3
hsa-mir-128-2	3
hsa-mir-140	3
hsa-mir-148a	3
hsa-mir-16-2	3
hsa-mir-181a-2	3
hsa-mir-181b-2	3
hsa-mir-191	3
hsa-mir-192	3
hsa-mir-200c	3
hsa-mir-218-1	3
hsa-mir-23a	3
hsa-mir-27b	3
hsa-mir-302b	3
hsa-mir-30a	3
hsa-mir-339	3
hsa-mir-373	3
hsa-mir-378a	3
hsa-mir-432	3
hsa-mir-486-1	3
hsa-mir-486-2	3
hsa-mir-520a	3
hsa-mir-520c	3
hsa-mir-520d	3
hsa-mir-9-1	3
hsa-mir-9-2	3
hsa-mir-93	3
hsa-mir-9-3	3
hsa-let-7b	4
hsa-mir-127	4
hsa-mir-1307	4
hsa-mir-152	4
hsa-mir-182	4
hsa-mir-21	4
hsa-mir-222	4
hsa-mir-23b	4
hsa-mir-26a-2	4
hsa-mir-28	4
hsa-mir-30e	4
hsa-mir-361	4
hsa-mir-367	4
hsa-mir-92a-2	4
hsa-mir-99b	4
hsa-mir-101-1	5
hsa-mir-101-2	5
hsa-mir-125b-2	5
hsa-mir-17	5
hsa-mir-221	5
hsa-mir-25	5
hsa-mir-27a	5
hsa-mir-302a	5
hsa-mir-371a	5
hsa-mir-425	5
hsa-mir-484	5
hsa-mir-671	5
hsa-mir-92a-1	5
hsa-mir-151a	6
hsa-mir-302c	6
hsa-mir-320a	7
hsa-mir-423	7
hsa-mir-302d	8
hsa-mir-92b	11
