# Supplementary material for: Characterizing miRNA editing patterns in 5 types of cells using single-cell small RNA sequencing data
Source: Front Bioinform. 2026 Apr 9;6:1719535. doi: 10.3389/fbinf.2026.1719535 (PMC13102661; doi:10.3389/fbinf.2026.1719535)
Supplement: Supplementary file 2 [file DataSheet2.zip › Table S15 The source data of FigureS2.xlsx]

## Sheet: Sheet1
Table S15 Source data of Figure S2. The distributions of standard deviations of editing levels for the 566 editing sites in 5 types of cells.
GBM_std	Leuk_std	pESC_std	nESC_std	HEK293FT_std
0.0582553	0.226462	0.0621322	0.138662	0.057803
0.416246	0.315302	0.0862237	0.367896	0.169008
0.246152	0.380443	0.109684	0.478751	0.0737948
0.212418	0.0287411	0.220115	0.488071	0.230157
0.336676	0.292308	0.0636284	0.465326	0.328529
0.479227	0.087885	0.366577	0.0873091	0.360068
0.48251	0.229416	0.346548	0.44682	0.183052
0.2962	0.303511	0.366282	0.473559	0.345926
0.377261	0.229416	0.17802	0.475959	0.285742
0.339195	0.417787	0.374472	0.417948	0.353182
0.385486	0.254741	0.411908	0.25291	0.172711
0.0464461	0.418854	0.136556	0.42631	0.133533
0.4468	0.25073	0.315168	0.180433	0.451107
0.359302	0.25073	0.448214	0.442425	0.203697
0.161044	0.315302	0.360709	0.475959	0.345265
0.41018	0.195672	0.352066	0.458594	0.304811
0.457968	0.326688	0.194622	0.471244	0.357894
0.437047	0.452414	0.378813	0.150578	0.270919
0.30844	0.220768	0.449242	0.401756	0.456244
0.0950424	0.104995	0.449242	0.161242	0.250567
0.320974	0.0594624	0.449242	0.161055	0.225243
0.177626	0.475456	0.449242	0.161055	0.501745
0.458314	0.202796	0.461553	0.160909	0.44065
0.322677	0.374634	0.368704	0.322398	0.418059
0.327607	0.491656	0.466524	0.417897	0.357206
0.355593	0.477579	0.490218	0.234511	0.321397
0.0778499	0.491656	0.390817	0.451956	0.277137
0.408192	0.0142238	0.486581	0.410607	0.229117
0.297422	0.0406849	0.270978	0.159927	0.431853
0.350202	0.212721	0.481648	0.420564	0.428797
0.245224	0.315302	0.481648	0.0463275	0.30619
0.31775	0.229416	0.208682	0.0457195	0.446522
0.279766	0.420596	0.113038	0.189755	0.345804
0.469582	0.229416	0.497924	0.101558	0.439822
0.11614	0.314531	0.500251	0.502232	0.442465
0.153526	0.229416	0.501286	0.109742	0.429803
0.153342	0.0523289	0.234348	0.455779	0.480723
0.151382	0.147551	0.443519	0.404511	0.431903
0.366149	0.229416	0.18409	0.448938	0.220242
0.0778499	0.374634	0.486913	0.348674	0.123091
0.114306	0.229416	0.49511	0.25695	0.263229
0.359986	0.229416	0.163978	0.475008	0.352129
0.28009	0.0140527	0.421953	0.289803	0.123091
0.216823	0.229416	0.493561	0.276311	0.395044
0.358291	0.355074	0.414745	0.49403	0.287784
0.137388	0.422539	0.500098	0.440629	0.352809
0.12216	0.22712	0.500098	0.133955	0.207937
0.0925916	0.229416	0.500098	0.133955	0.403915
0.356432	0.229416	0.500098	0.133856	0.193274
0.463155	0.315302	0.500098	0.133856	0.454974
0.313049	0.229416	0.465204	0.133646	0.343503
0.484706	0.265685	0.491605	0.237941	0.109678
0.343581	0.389954	0.172509	0.484554	0.305914
0.286578	0.315302	0.483525	0.300177	0.32857
0.338951	0.417735	0.473125	0.194146	0.325406
0.174644	0.264141	0.474814	0.194146	0.237982
0.266275	0.452414	0.468594	0.175205	0.4462
0.10269	0.449672	0.492605	0.493619	0.484109
0.388806	0.229938	0.113736	0.101533	0.331065
0.332896	0.418854	0.496347	0.451956	0.361742
0.304924	0.279018	0.179633	0.282592	0.244107
0.288355	0.127143	0.425547	0.272039	0.281431
0.279095	0.167622	0.22988	0.187253	0.46934
0.166418	0.184339	0.455529	0.363696	0.36117
0.313752	0.229416	0.440272	0.383772	0.436344
0.350708	0.229416	0.41529	0.138662	0.431834
0.340969	0.229416	0.338378	0.410263	0.26489
0.289271	0.104435	0.481924	0.168983	0.443268
0.417321	0.0919247	0.3132	0.367265	0.236554
0.38958	0.075035	0.47654	0.215963	0.301504
0.338473	0.278926	0.19659	0.267317	0.188793
0.304924	0.169537	0.46412	0.324385	0.471302
0.25838	0.16971	0.353996	0.387843	0.446993
0.272713	0.242516	0.460021	0.125393	0.332589
0.143392	0.182786	0.439314	0.335492	0.191732
0.187763	0.424263	0.0754582	0.410275	0.343651
0.296817	0.086559	0.436026	0.475959	0.328871
0.352618	0.374634	0.378332	0.308614	0.233557
0.144964	0.374634	0.471352	0.251133	0.124391
0.367512	0.451914	0.382285	0.496755	0.402541
0.345357	0.229416	0.366039	0.273717	0.460241
0.181771	0.452414	0.462962	0.31877	0.252151
0.264474	0.187234	0.457342	0.235365	0.456418
0.448295	0.140298	0.372874	0.26896	0.490226
0.190163	0.229416	0.445651	0.410421	0.298643
0.315715	0.240499	0.408131	0.37304	0.411344
0.335003	0.315302	0.258335	0.324298	0.449406
0.316438	0.186736	0.458343	0.355868	0.477908
0.312702	0.229416	0.401288	0.33135	0.401626
0.344375	0.015824	0.447088	0.484875	0.123091
0.171942	0.157651	0.424672	0.295202	0.348124
0.443109	0.315302	0.45343	0.493936	0.47426
0.414269	0.472953	0.248437	0.235365	0.310275
0.450277	0.0402017	0.446415	0.369873	0.129108
0.0778499	0.114708	0.39373	0.139907	0.209895
0.329111	0.346769	0.338714	0.378061	0.333271
0.484447	0.172062	0.180245	0.478401	0.322849
0.300013	0.034878	0.436293	0.292822	0.00633398
0.289456	0.375007	0.404217	0.141174	0.123091
0.440635	0.133931	0.330816	0.472508	0.489175
0.433987	0.142254	0.186217	0.242962	0.458376
0.187408	0.420596	0.419052	0.210148	0.273517
0.0322578	0.229416	0.379893	0.186044	0.304374
0.121017	0.104596	0.308165	0.192625	0.274927
0.376509	0.229416	0.324341	0.304978	0.499475
0.426141	0.257323	0.109928	0.28377	0.218702
0.253178	0.452414	0.286209	0.181361	0.217128
0.367656	0.229416	0.413275	0.28377	0.337904
0.213073	0.2686	0.208404	0.26896	0.331403
0.32951	0.418854	0.419212	0.427552	0.294758
0.247889	0.442547	0.423521	0.28377	0.344883
0.367943	0.315302	0.316941	0.224711	0.308775
0.444585	0.287975	0.414129	0.333714	0.361646
0.451354	0.229416	0.386141	0.378223	0.30221
0.189607	0.011012	0.424079	0.433797	0.166957
0.188475	0.0810105	0.287665	0.418495	0.415275
0.260749	0.114708	0.416921	0.310364	0.212285
0.279531	0.438811	0.417157	0.453748	0.209895
0.217401	0.340148	0.417157	0.357597	0.288007
0.179601	0.393395	0.399851	0.0985329	0.37049
0.29294	0.315302	0.388909	0.194146	0.297899
0.202169	0.0596866	0.345172	0.242341	0.486712
0.190901	0.229416	0.404039	0.310364	0.452683
0.151153	0.172062	0.404409	0.221692	0.426282
0.330648	0.351771	0.314344	0.411902	0.38705
0.273415	0.443024	0.399983	0.0492665	0.223867
0.195249	0.374634	0.377743	0.0985329	0.240435
0.449768	0.0690348	0.311328	0.32917	0.0705544
0.371071	0.0573539	0.316557	0.138662	0.099111
0.270228	0.0237916	0.299866	0.283918	0.0654756
0.158639	0.229416	0.386285	0.266198	0.37636
0.352347	0.229416	0.38149	0.301418	0.12642
0.294379	0.416516	0.385342	0.44267	0.12642
0.191479	0.229416	0.378377	0.215904	0.168771
0.184151	0.104384	0.363422	0.0985329	0.470739
0.089831	0.0917663	0.360137	0.297525	0.17668
0.10976	0.1885	0.336465	0.502232	0.0061105
0.11614	0.00637337	0.338598	0.206608	0.448775
0.11614	0.00784014	0.338124	0.247351	0.448775
0.11519	0.279018	0.376225	0.258184	0.347716
0.466883	0.229416	0.376225	0.23684	0.38865
0.19915	0.3958	0.308152	0.26938	0.295804
0.0386376	0.160596	0.254121	0.298504	0.398299
0.0556453	0.212127	0.360041	0.196108	0.0939595
0.129745	0.315302	0.357963	0.19579	0.382685
0.252409	0.0271914	0.349127	0.195729	0.0448962
0.371071	0.0706252	0.235014	0.195729	0.0452082
0.346855	0.0053262	0.357843	0.195729	0.361298
0.372771	0.172062	0.357843	0.256445	0.267547
0.160305	0.100082	0.357843	0.194146	0.327031
0.189547	0.229416	0.357843	0.194146	0.501048
0.104908	0.13424	0.357843	0.145408	0.172733
0.101367	0.229416	0.237107	0.290724	0.480142
0.280463	0.229416	0.319868	0.235365	0.388415
0.197352	0.114708	0.351239	0.295317	0.486712
0.313828		0.260233	0.194146	0.123091
0.279504		0.224615	0.413695	0.350491
0.121577		0.294814	0.414731	0.334919
0.484192		0.332867	0.168983	0.248286
0.453408		0.231431	0.194146	0.437145
0.414269		0.356353	0.176457	0.279941
0.198653		0.356353	0.194781	0.243704
0.250363		0.356353	0.177387	0.095296
0.250363		0.356353	0.232786	0.246301
0.220346		0.347326	0.202116	0.389923
0.0778499		0.34706	0.197365	0.394757
0.149131		0.27971	0.133444	0.105125
0.35873		0.118476	0.176409	0.335555
0.224677		0.119414	0.310364	0.475017
0.243439		0.347201	0.265139	0.454025
0.45767		0.32871	0.449557	0.31373
0.197292		0.304365	0.501853	0.143363
0.169245		0.304365	0.494334	0.325635
0.339265		0.152237	0.138662	0.208464
0.480745		0.303227	0.310364	0.451655
0.368841		0.345504	0.327293	0.0365639
0.359597		0.187185	0.398156	0.196276
0.114978		0.295694	0.214785	0.255547
0.162835		0.338267	0.185935	0.433195
0.0387879		0.338267	0.138662	0.374303
0.368784		0.334375	0.138662	0.266638
0.185111		0.333967	0.458452	0.448775
0.151672		0.249051	0.229935	0.240435
0.285695		0.324846	0.400169	0.0491935
0.39579		0.112826	0.138662	0.187961
0.353279		0.323245	0.288084	0.131543
0.279504		0.273871	0.187086	0.0853532
0.134015		0.27366	0.0769556	0.304997
0.10976		0.32167	0.168983	0.329508
0.0879115		0.0662451	0.194146	0.273197
0.16483		0.303884	0.0985329	0.316964
0.196812		0.303133	0.447086	0.221687
0.11614		0.30547	0.429004	0.314786
0.310765		0.309203	0.45522	0.153101
0.315988		0.0579972	0.457872	0.484824
0.304253		0.293908	0.194146	0.0759958
0.180101		0.30852	0.172859	0.0848685
0.423777		0.30852	0.315912	0.123091
0.282489		0.30852	0.242805	0.123091
0.396749		0.30852	0.175335	0.123091
0.138561		0.30852	0.138662	0.265243
0.334293		0.30852	0.25291	0.289683
0.128559		0.30852	0.158544	0.328875
0.0564853		0.30852	0.221463	0.235825
0.467482		0.30852	0.273153	0.223867
0.467482		0.286541	0.194146	0.174287
0.469972		0.222269	0.26896	0.0734193
0.34603		0.265671	0.0985329	0.293155
0.312702		0.1704	0.451215	0.0334741
0.296817		0.264524	0.332535	0.0831116
0.182063		0.295246	0.219693	0.0553178
0.182063		0.295246	0.279315	0.136771
0.148575		0.1761	0.138662	0.117511
0.200953		0.282515	0.0578886	0.222923
0.193371		0.294405	0.215963	0.166151
0.150952		0.294405	0.218227	0.13845
0.188878		0.294405	0.0448462	0.186442
0.130531		0.294405	0.172475	0.388855
0.152763		0.294405	0.138662	0.123091
0.225376		0.218015	0.326287	0.0914645
0.186899		0.185964	0.168983	0.186
0.113047		0.287257	0.364075	0.120292
0.29347		0.0950559	0.168983	0.294022
0.133665		0.283848	0.194146	0.469706
0.214232		0.281788	0.324315	0.0153665
0.154032		0.0307519	0.498898	0.293778
0.206323		0.120592	0.496228	0.30767
0.157137		0.274754	0.126054	0.378625
0.296333		0.261364	0.00985329	0.084241
0.484801		0.279177	0.0510356	0.0996833
0.29949		0.279177	0.0471245	0.139386
0.185787		0.279177	0.368853	0.339908
0.171942		0.279177	0.223784	0.182684
0.10976		0.279177	0.201663	0.366387
0.115999		0.279177	0.28377	0.116447
0.105805		0.279177	0.309009	0.165259
0.329756		0.0422294	0.175205	0.144514
0.189154		0.226991	0.168983	0.187887
0.176718		0.245772	0.254919	0.0964896
0.159182		0.236964	0.25538	0.0611502
0.244348		0.0270128	0.150141	0.385704
0.0595025		0.263868	0.322398	0.374675
0.214903		0.262847	0.0879925	0.245473
0.0765282		0.213408	0.195589	0.262229
0.0868263		0.262642	0.0940091	0.418367
0.09168		0.262642	0.0985329	0.418367
0.0536039		0.262642	0.345549	0.351458
0.300452		0.252161	0.235365	0.351458
0.441191		0.246084	0.277513	0.433698
0.273715		0.250563	0.277513	0.362661
0.304663		0.136264	0.367004	0.201403
0.347412		0.24505	0.367004	0.412081
0.347412		0.0553792	0.15958	0.405389
0.316346		0.09192	0.15514	0.209895
0.286326		0.246004	0.138662	0.33
0.3096		0.231042	0.0299225	0.426167
0.24824		0.244537	0.202244	0.328875
0.229015		0.244537	0.232264	0.128474
0.231521		0.244537	0.256151	0.237468
0.241714		0.244537	0.0533317	0.0641399
0.227782		0.244537	0.176457	0.0383162
0.139156		0.244537	0.126661	0.362771
0.162		0.244537	0.138662	0.0453546
0.14872		0.244537	0.22828	0.0926568
0.0556412		0.244537	0.266861	0.190693
0.0487471		0.244537	0.322279	0.0343278
0.365111		0.206355	0.420384	0.0743608
0.05314		0.202128	0.165243	0.0743608
0.147317		0.219651	0.201056	0.0743608
0.317541		0.157435	0.213788	0.178554
0.183687		0.15439	0.0671987	0.444537
0.0736192		0.0849661	0.138662	0.400434
0.0736179		0.0947534	0.0985329	0.172733
0.0736373		0.186725	0.235365	0.240435
0.379339		0.191816	0.275033	0.401701
0.220169		0.220769	0.400821	0.319983
0.215628		0.217913	0.490389	0.431834
0.444098		0.215177	0.461902	0.123091
0.371757		0.200568	0.0432523	0.289683
0.414269		0.219341	0.11347	0.310275
0.396586		0.218414	0.0592106	0.144523
0.382353		0.216693	0.176769	0.256916
0.381772		0.157168	0.0985329	0.27151
0.352441		0.162005	0.119806	0.266638
0.348828		0.0269163	0.168983	0.404726
0.278506		0.135261	0.0985329	0.268442
0.320864		0.224481	0.316446	0.390592
0.30453		0.224481	0.180716	0.378056
0.279504		0.224481	0.163763	0.152189
0.260479		0.224481	0.208533	0.489995
0.239908		0.224481	0.106836	0.144371
0.23224		0.224481	0.0808041	0.074742
0.23224		0.224481	0.240931	0.172733
0.180662		0.224481	0.156524	0.0246183
0.0778499		0.183868	0.121333	0.113787
0.0962973		0.144773	0.138158	0.134058
0.130544		0.152505	0.215963	0.136771
0.117899		0.195759	0.297525	0.346976
0.249529		0.211771	0.0985329	0.206649
0.191852		0.186531	0.168983	0.168042
0.160764		0.192617	0.26896	0.0556463
0.152041		0.203998	0.26896	0.126586
0.0581172		0.193974	0.26896	0.0226934
0.194474		0.196513	0.258677	0.0387695
0.456884		0.204035	0.138662	0.0983562
0.267373		0.129661	0.138662	0.39949
0.233818		0.187487	0.194146	0.126225
0.218528		0.115903	0.404853	0.0796019
0.0811617		0.202967	0.138662	0.0279001
0.0665862		0.0690445	0.38976	0.0630382
0.0541244		0.0971309	0.102338	0.0363446
0.0701366		0.0524723	0.0435681	0.0363446
0.0960568		0.173561	0.0716499	0.0795079
0.10976		0.201895	0.175205	0.0274163
0.197864		0.201895	0.221077	0.44065
0.134627		0.201895	0.0295711	0.172733
0.13187		0.201895	0.141623	0.36259
0.0975244		0.201895	0.0523689	0.475017
0.0530991		0.201895	0.0696025	0.361298
0.0530936		0.201895	0.138662	0.41734
0.13396		0.201895	0.207575	0.401701
0.131623		0.201895	0.220484	0.374119
0.493239		0.201895	0.123686	0.244126
0.121643		0.201895	0.0985329	0.282242
0.263501		0.201895	0.225218	0.272083
0.435385		0.201895	0.126236	0.1386
0.338833		0.201895	0.0638403	0.0214708
0.38146		0.201895	0.224711	0.342807
0.366209		0.201895	0.224711	0.215337
0.327177		0.201895	0.224711	0.208286
0.340969		0.201895	0.149606	0.0134799
0.282244		0.201895	0.194146	0.0242684
0.235535		0.129829	0.171585	0.0441437
0.23405		0.170114	0.138662	0.142945
0.175768		0.1078	0.0985329	0.00604384
0.100778		0.133417	0.497328	0.13192
0.128093		0.0867714	0.0985329	0.034189
0.210713		0.0229707	0.175408	0.125822
0.0991579		0.0577977	0.0985329	0.266638
0.244577		0.182216	0.168983	0.256916
0.182058		0.164278	0.2424	0.172733
0.0428691		0.100867	0.138662	0.217128
0.0804231		0.0938294	0.177185	0.123091
0.0527797		0.178467	0.194146	0.310275
0.296426		0.145095	0.138662	0.123091
0.0163068		0.061128	0.315572	0.348239
0.158381		0.0518215	0.325676	0.432826
0.0957099		0.155927	0.172886	0.293778
0.145451		0.155927	0.215963	0.293778
0.498186		0.155927	0.476021	0.201467
0.246417		0.163829	0.441376	0.310275
0.115532		0.175804	0.348796	0.209895
0.319496		0.175804	0.129607	0.241334
0.436233		0.175804	0.104605	0.253362
0.419393		0.175804	0.2079	0.293778
0.413783		0.175804	0.134377	0.434238
0.404035		0.175804	0.21326	0.266638
0.302064		0.175804	0.19339	0.352634
0.40108		0.175804	0.352822	0.0615457
0.382803		0.175804	0.102152	0.340317
0.377108		0.175804	0.177047	0.314997
0.377108		0.175804	0.21946	0.371826
0.360398		0.175804	0.297525	0.0936984
0.233358		0.175804	0.18026	0.266638
0.311345		0.175804	0.138662	0.00666699
0.294064		0.175804	0.138662	0.0453118
0.291206		0.175804	0.106184	0.00596306
0.261315		0.175804	0.121646	0.0959446
0.257139		0.175804	0.0711807	0.0108778
0.136552		0.175804	0.101446	0.0441684
0.269557		0.175804	0.0641639	0.0972464
0.226766		0.175804	0.0910892	0.0925974
0.254559		0.175804	0.180278	0.00958005
0.159367		0.175804	0.0732529	0.0575631
0.200845		0.134046	0.100154	0.166912
0.122224		0.129514	0.0885142	0.427681
0.121809		0.163694	0.0553564	0.314551
0.186789		0.138473	0.0985329	0.266638
0.103361		0.0897714	0.0985329	0.266638
0.134015		0.165037	0.0988282	0.266638
0.0943096		0.158786	0.0884558	0.363308
0.164209		0.148957	0.138662	0.363308
0.0779585		0.0913368	0.0985329	0.345804
0.407694		0.0761455	0.235365	0.240435
0.0403061		0.12423	0.426063	0.361298
0.157391		0.152435	0.310364	0.136864
0.0240534		0.152435	0.146851	0.230703
0.0626652		0.152435	0.168983	0.209895
0.0945704		0.152435	0.46173	0.246301
0.174395		0.0532402	0.397434	0.246301
0.0503669		0.0576427	0.362935	0.221808
0.036713		0.0711647	0.290755	0.429402
0.169219		0.0429754	0.290389	0.123091
0.146027		0.114585	0.0468963	0.331785
0.146027		0.0951101	0.0501117	0.190693
0.107772		0.145465	0.225836	0.19464
0.185726		0.128197	0.260464	0.123091
0.335395		0.118646	0.0394132	0.422124
0.474879		0.0679304	0.157148	0.123091
0.255745		0.0405627	0.102757	0.182095
0.335245		0.0374205	0.10014	0.103768
0.452592		0.125474	0.031715	0.28038
0.480745		0.125474	0.0291	0.279198
0.44998		0.0646171	0.0998807	0.250001
0.449147		0.0379041	0.138662	0.32614
0.449572		0.144321	0.010232	0.294228
0.449572		0.144321	0.0988525	0.354629
0.460967		0.144321	0.117903	0.150652
0.281778		0.144321	0.10973	0.211196
0.422308		0.144321	0.0985329	0.14238
0.293591		0.144321	0.0985329	0.151304
0.333076		0.144321	0.0985329	0.0683855
0.333076		0.144321	0.0985329	0.361437
0.315604		0.144321	0.335492
0.377236		0.144321	0.138662
0.405706		0.144321	0.168983
0.405706		0.144321	0.418595
0.352625		0.144321	0.38802
0.330956		0.144321	0.0146352
0.349445		0.144321	0.322398
0.377453		0.144321	0.375911
0.36242		0.144321	0.168983
0.362782		0.144321	0.0985329
0.354321		0.110074	0.10973
0.321174		0.0442019	0.10973
0.301574		0.0768531	0.30144
0.304226		0.117329	0.0197066
0.292664		0.115545	0.0985329
0.313951		0.116704	0.156554
0.246019		0.127591	0.381289
0.304485		0.0208787	0.487748
0.29281		0.119086	0.487721
0.273983		0.0287094	0.470512
0.277503		0.0583829	0.427929
0.269834		0.0189488	0.427929
0.292581		0.107791	0.310208
0.208349		0.00816387	0.149979
0.264811		0.10549	0.154053
0.275251		0.0703266	0.185963
0.270607		0.0602967	0.0235574
0.261949		0.102598	0.186934
0.258668		0.102598	0.0417063
0.203868		0.102598	0.117903
0.204039		0.102598	0.0741522
0.209836		0.102598	0.0333747
0.189545		0.102598	0.0543295
0.137144		0.102598	0.0985329
0.216542		0.102598	0.276738
0.195124		0.102598	0.274429
0.192109		0.102598	0.258855
0.182141		0.102598	0.0640825
0.112434		0.102598	0.183317
0.099591		0.102598	0.0985329
0.171942		0.102598	0.138662
0.162835		0.102598	0.138662
0.0314535		0.102598	0.138662
0.134015		0.102598	0.138662
0.0341919		0.102598	0.138662
0.118914		0.102598	0.0985329
0.0778499		0.102598	0.0216312
0.0778499		0.102598	0.0216312
		0.102598	0.117903
		0.102598	0.194146
		0.102598	0.407478
		0.102598	0.138662
		0.102598	0.194146
		0.102598	0.37927
		0.102598	0.138662
		0.102598	0.0985329
		0.102598	0.0985329
		0.102598	0.0985329
		0.102598	0.309536
		0.102598	0.21243
		0.102598	0.305789
		0.102598	0.138662
		0.102598	0.324051
		0.102598	0.0985329
		0.102598	0.308174
		0.102598	0.22238
		0.0528296	0.347052
		0.0575532	0.254919
		0.0932614	0.0987125
		0.0227932	0.367474
		0.0307025	0.323562
		0.0335419	0.297811
		0.0260518	0.0985329
		0.0328614	0.38976
		0.0392925	0.357063
		0.0243254	0.0328115
		0.0253288	0.443354
		0.029343	0.0319812
		0.0256495	0.398348
		0.0256495	0.372886
		0.0256495	0.457396
		0.0227767	0.386094
		0.00687405	0.195784
			0.145395
			0.0858619
