# Supplementary material for: Characterizing miRNA editing patterns in 5 types of cells using single-cell small RNA sequencing data
Source: Front Bioinform. 2026 Apr 9;6:1719535. doi: 10.3389/fbinf.2026.1719535 (PMC13102661; doi:10.3389/fbinf.2026.1719535)
Supplement: Supplementary file 2 [file DataSheet2.zip › Table S16 The source data of FigureS3.xlsx]

## Sheet: Sheet1
Table S16. Source data of Figure S3.
Target genes of hsa-mir-376c-3p	Target genes of hsa-mir-376c_48g
MDM2	CRKL
NEFL	RNF44
BZW1	ZBTB33
YY1	H2AFV
SYPL1	MTHFD2
YTHDF1	ID4
EML4	RPS14
MCM3AP-AS1	RPS14P3
HOXA10	TRIM4
CDS1	MFSD14B
SMAD5	FEM1B
DHX15	PPP1R8
MPP7	CCND2
ZSCAN16-AS1	PRKAB2
FRS2	SOX4
RPS6KA5	MTHFD2P1
KPNA2	CMAS
ARHGAP27P1-BPTFP1-KPNA2P3	BACH2
CPD	SRSF6
HIST1H2BJ	BRD3
SNHG3	SH3GLB1
SLC38A1	ZNHIT6
G3BP1	UTP11
ASF1A	MDM4
SMCR8	KHSRP
NRXN3	LIN9
BACH2	LMNB1
RLF	SPTY2D1
KIF14	GTF3C4
BRD4	RAP2C
SCAI	CHD7
ZNHIT6	TOR1AIP2
RNF219	ARF6
DROSHA	MAT2B
HNRNPK	KLHL23
SC5D	WDR82
LMNB1	SHTN1
RETREG3	MRFAP1
CDK5R1	PRMT1
TEX261	NKRF
GSK3A	CALM2
NUFIP2	CREBL2
NCOA4	PSMA1
BAG5	ZNF614
KDM2A	HINT1
RAB11FIP2	ILF3
ATE1	VPS35
ATG12	SMNDC1
FOXC1	SERBP1
TIAL1	DYNLT3
TMBIM6	ATF7IP
SYNCRIP	TM9SF2
ZNF85	RYBP
FBXO28	PLEKHB2
HSPA9	SENP1
BCL7A	URB2
MTMR6	RAB11A
YPEL5	RASEF
SSR1	ZFX
IPMK	RLIM
ZBTB34	ZNF507
SYF2	MRPL50
PPP6C	ARL4C
STK35	CDK4
HBS1L	HOMER1
MED13	GRB10
TECPR2	TACC1
SERINC3	SOD2
RNFT2	SMAD5
SGPL1	C10orf88
ADSL	IFT52
LETM1	LETM1
PRKAA2	HNRNPC
DCK	ZFP36L2
GRPEL2	ARMC8
UBA2	LAMTOR3
DTL	TUBA1B
NIP7	ZEB1
SIKE1	RRM2
VMA21	DAAM1
GOLGA7	FZD3
EAF1	PCMTD1
GPRIN3	ZDBF2
DNAJC24	ZNF770
BACH1	UBA2
MKRN1	LOC100379224
PGM3	NDUFA7
MXD1	SNX2
TM9SF3	WDR26
PINK1-AS	RIMS3
ATG5	LBR
PPARGC1B	BACH1
CCND2	RNF168
NR3C1	PGM3
ELOA	ENDOD1
TSPAN13	ZC3HAV1
HIRA	CTPS1
PRMT3	DIAPH1
USP36	FOXO3
CMTR2	CRADD
GFM1	TIAL1
NFIB	TMPO
SLC39A9	SDAD1
RREB1	TFDP2
SIN3A	FOXO3B
LRRC8B	MAPK9
LMAN1	PYGO2
HIVEP2	SNRK
DDOST	MMD
ZFP36L1	PNRC1
CLTC	RCOR1
THAP5	ZBTB21
GPBP1	LAMP2
HEATR1	APPBP2
KLHDC4	RREB1
RARB	ZNF585B
PTGES3	ELOVL4
TMEM254	USP37
CKAP2	RANBP6
SERTM1	CAMSAP1
CAPRIN1	SIAH1
SUV39H2	TXNRD1
PSMB5	P2RY1
CCNT1	XPO1
PANK3	VANGL2
CPEB3	SUZ12
ZNF121	MN1
SAMD12	BAHD1
KDM5B	BACE1
UBE2I	GSPT1
CTCF	PAFAH1B2
SENP1	REST
EXOC6	TARS
SUZ12	CTDSP1
SCAMP1	PDZD8
DLG1	HARS
GCFC2	NCKAP1
PPM1A	POMK
OGA	PRUNE1
RAB8B	AHNAK
SDK2	PANK3
TNFRSF10B	SMAD9
STAG1	APLF
RRM2	CWC22
KHNYN	NUDT19
CEP135	ZNF17
DST	ZNF121
CAB39	SAMD12
MRPS7	RALGPS2
TMEM19	FOXG1
YIPF6	MCL1
MSANTD2	CCNB1
ZBTB21	CDK11B
TMEM39A	PPT1
EFCAB11	GLUL
ARNT	JPT1
C11orf54	RACGAP1
SIX4	PTRH2
DARS2	AFF4
TENT4B	MROH7-TTC4
HOXB7	MPP7
RARS	KCNA3
XIST	PAF1
KRAS	ZNF326
CREBBP	CDK11A
AIFM1	CEP19
VPS26C	MOB1A
CGGBP1	TTC4
ATF2	KHNYN
ADIPOR1	ATL2
SEC24B	CCDC6
PPCS	MRPS7
DNAJC9	FAM13B
PSMD12	PRKD3
SNX14	ZNF597
HERPUD1	MCM3
RIC1	ZBTB2
GNG12	ATP1B1
AGAP1	JRK
ZCCHC9	RAB5B
SPAG9	LEMD3
KDM2B	CLINT1
GDE1	SAMD8
PPFIA1	DARS2
PTK2	MIR302D
PIKFYVE	TMOD2
TSPAN12	CCT6A
PTDSS1	PARP9
LAMTOR5	STC2
PLEKHJ1	GOLPH3
MOB1A	HMGN4
RAB21	OS9
TMEM38B	HIF1A
SMC4	CREBBP
ATP5MC3	STT3A
RRP15	MSI2
TRUB1	YY1AP1
MRPL19	VPS26C
GHITM	ACSL4
WDFY3	PLCXD1
ATXN1	NECAP1
LINC01004	BTG1
RPRD1B	YWHAZ
EPS15L1	ATP6V1A
MID1IP1	LARS2
DCAF7	LATS2
OTUD7B	SEH1L
ZNF451	CEP68
AK3	SLBP
VDAC3	CDKN2AIP
GPR180	TLE4
LARP4	METAP2
LRP12	WDYHV1
ZNF264	FGFR1OP
ZNF829	PI4K2A
LCOR	MARCH6
ZNF234	GARS
USP37	BAZ2A
GDAP2	PAN2
CHORDC1	GRB2
CANT1	AKAP11
IPO11	AKAP10
ZNF614	SRSF1
SCPEP1	ALG3
RPN1	LPP
LRRC58	PTK2
MAP1B	MET
MRPS27	LHFPL6
DIAPH1	MTCH2
SYNJ1	ADSS
CUX1	C17orf51
SLC40A1	ACOX1
TARDBP	ZC3H12C
ABL1	TEFM
GSK3B	MRPL19
HCG11	SERINC1
OGT	RPF2
C9orf72	ZNF24
VLDLR	ERF
PRMT5	UGT8
MCL1	EVI5
GNAQ	GPM6B
PPP2R2D	STRBP
PEX11A	POP4
WNK1	MLEC
SMURF1	ANP32E
SGK3	SNX5
FOXJ3	ZNF550
RNMT	RNF122
ALDH5A1	NFIB
RPE	ZNF451
ARFRP1	IMPAD1
ELP4	PMF1
DCDC2	SNRPB2
SF3B1	DCTD
KIF2A	SLC7A1
ZDHHC20	LUC7L3
CAT	KIAA0355
GFPT1	DCBLD2
DNA2	ATP13A3
SKA2	LCMT2
SUB1	KBTBD4
PABPN1	RBM12B
EIF2B1	WASF1
ZC3H15	RETREG3
KLHL24	KRAS
LHFPL2	STAU1
RAD1	ATG13
RTN4	LDHB
NSD1	ALAS1
RRAGC	SDCBP
SEC22C	CASP2
VHL	PRMT5
EMP2	INSR
RBM20	FAM98B
C2orf49	MIER3
ETFDH	SORT1
USP46	DOCK9
RNF182	SLC38A1
COPZ1	WNK1
IPO8	CEP120
ERC1	TRAF3
RAB10	RIF1
KBTBD2	KIF20A
SLC35D1	PPP2R2A
C8orf44-SGK3	MIER1
TENT4A	ALDH5A1
FAHD1	BIRC6
ANKRD13C	ZNF697
STARD7	PAQR3
KANSL2	SCAMP2
FBXW2	ARFRP1
LSM6	ATP13A2
LRRC8D	ELP4
KDELR2	TFRC
MOB3A	CDH2
TMEM60	ACLY
MYDGF	CCSAP
INTS6	ZCCHC8
PRKCH	UBE4A
USP11	PPP1R3E
R3HCC1L	PSME3
IRGQ	OSCP1
VAPB	DNAL1
TGOLN2	TMEM136
GLCE	SETD2
ABHD6	ZC3H15
PTBP2	KLHL24
USP22	LHFPL2
TRNT1	CDC23
SIN3B	TRIM35
DYRK2	VMA21
TOR1AIP1	XBP1
DTX3	C2orf49
LUC7L2	C19orf12
TGFBR3	SMC2
ARNTL2	VPS13B
RNF146	COPS4
TMX2	NABP1
ZBTB14	NFIC
BCL2L2-PABPN1	BLOC1S5
SPTLC2	SGK494
NSUN4	ERC1
ZRANB2	PRRC2B
GRIP1	SNAP29
ATF1	ARF3
LOC727896	C18orf25
RABGAP1	EAF1
TTBK2	C1orf198
SLC39A6	CHMP1B
ZNF146	ETNK1
C7orf55-LUC7L2	HECA
ZNF740	HAUS5
KLHDC10	KDELR1
TRIM33	PRKCH
ZNF230	GATA6
CPTP	INTS6
WARS	DSC2
BAZ1A	EIF2A
CBX4	ACVR2B
PRPF8	HOXA13
PAN3	HLTF
TMEM181	NSL1
PDGFC	SLTM
CENPS-CORT	ZNF530
PIGM	ZNF426
RBM33	ZNF827
WDR7	LDB1
CACHD1	KHDRBS3
ASTN1	SLIT2
SEMA6D	ALG11
GPN3	ZNF529
ZBTB8B	DYRK1A
NCBP3	SH3BGRL2
HMGXB4	BAALC
ARL6IP6	NFAT5
ANKRD26	ANKLE2
FOXD1	CTR9
KLF6	PURA
LSM1	RAB3IP
LOC100288637	ZNF585A
TMEM135	ZKSCAN8
NR1D2	RNF145
CASP3	TMX2
B4GALT3	RCC2
IRS2	RALA
RUNX2	NSUN4
TOP2A	STEAP2
TIGAR	LARP4
ZMPSTE24	UTP14C
GLS	SLC1A4
ZCCHC12	APTX
AP3B1	LCOR
CA2	CELF5
SETD5	RAPGEF6
FAM172A	EEF1E1-BLOC1S5
PPP1R2	METTL2A
CHUK	LRRC8B
LRRC75A-AS1	CEP350
ASXL3	PAK2
CXADR	NEMP1
SAYSD1	GIT2
PEX5	USP53
IFNLR1	RNF150
PPP1R15B	MRPS21
MORF4L2	TAF9B
PPP2R2A	FUT10
BCL11A	CAPN7
ZSWIM6	CBX4
ATP6V1G1	VPS45
SMAD4	CENPS-CORT
SHOC2	RBM33
KIAA1143	ZFHX4
BORA	ASTN1
HAUS3	CHML
ZCCHC2	LTN1
TNFAIP3	NSA2
HS3ST3B1	GPN3
UGCG	ZBTB8B
SON	THOC2
FSD1L	BAG5
TRPS1	FHOD3
LYPLA1	MAP3K1
MICA	PDPR
SACS	TCP1
LATS1	LOC105375304
RAPGEFL1	LSM1
TMEM68	LOC101927189
ZHX1	MIR376B
ALDOA	XIST
RND3	BVES
DMD	PTEN
PPP1R12A	ROR2
PRRG1	ATAD1
STXBP5	PHF6
N4BP2L2	IQSEC2
EDEM1	FASN
SETD2	MTRR
TROVE2	LYRM7
HUS1	IL15
CMPK1	SARS
TOMM5	KMT2E
SLCO4C1	GNA13
NCOA1	AP1S3
RETSAT	TARS2
NCAPD3	SYAP1
TMED10	ALG2
DPY19L1P1	TRIM24
TRAF3IP2-AS1	ADAMTS1
DGKH	PAK1
SRSF10	IKBKB
MYNN	PPP2R5D
DNAJC7	STRN
PTTG1	PPP4C
FZD1	AOC3
CD47	ELOVL2
APOBEC3F	SESN1
FANCD2	TNPO2
FBXO3	PBX1
ATG4A	TET2
FAM126B	PFKL
SLC25A37	MUT
ARL6IP1	SLC23A2
DDX52	PHACTR4
SLC38A2	DNAJC12
ZBED8	CIP2A
BAHD1	CTDSPL
AUTS2	EPRS
BBX	SLC1A2
FAM104A	SFRP1
FAM214A	C11orf95
LIX1L	TMEM205
WDR44	SHOC2
PM20D2	RB1
SECISBP2L	C6orf106
KLHL18	IREB2
EBF2	SLC25A16
SPDL1	DCUN1D5
UHRF1BP1	MRPL20
URB1	SLX4IP
TIMM17A	POLR2B
ELK4	LCLAT1
PHTF2	OSBPL3
PTAR1	C9orf64
FAM102B	PPP4R3B
PRR14L	TBC1D16
MFSD4B	DCLRE1A
TLE6	TXNL4A
ABHD17C	STX6
SLC25A36	MATR3
MTPAP	SESN3
BEND7	SEPTIN11
MZT1	HABP4
ANKRD13A	KIAA0895
CNIH1	TMEM53
CYTH3	ELOVL7
LINC01140	ALDOA
FAIM	C8orf37
UGP2	SPPL3
GNAI3	NDC1
APC	AGO4
CNOT2	GULP1
SRXN1	KIAA1109
INSIG2	DMD
LRPPRC	ANKRD34B
FAF2	TMEM33
HBP1	RTF1
MYO9A	DDX17
ETV5	TROVE2
EIF2S1	NAA30
IDE	ZNF33A
LNPK	THADA
NAA50	C21orf91
ZNF432	CEBPZ
SREK1	CS
PKN2	RAD1
PRKD3	ATP6V1B2
PCDH9	MIR302C
MEF2A	FUCA2
USF2	ZNF542P
GTF3C4	KIF5C
U2SURP	SRSF10
ALDH7A1	ZNF551
NUDT4P2	ZNF74
PTPRG-AS1	GPR89A
SPRYD7	TTC31
ANKEF1	ADGRV1
MRPS18C	PRKAA2
SPRY1	DBF4
NUDT4	CCDC88A
STT3B	NOTCH2
CACUL1	RAN
TNPO1	OGFOD1
STAG2	BLCAP
UQCRH	COPS7B
CACNA2D1	TVP23B
ATP6V1H	CYFIP2
ST7L	GPATCH11
HOOK3	AP3S1
ANKLE2	ISG20L2
BEX3	TTC39C
SRI	BCORL1
ARHGEF3	MAP3K9
ARFIP1	CNOT9
DCUN1D4	FAM214A
TBCCD1	LUZP6
PDIA6	FAM118B
MBOAT7	TULP4
TM9SF1	ANKHD1
IGSF3	CXorf56
PCMTD1	CDK17
GABRB3	BIVM
ZNF550	PRRT4
DNAJC19	UNC119B
ZNF638	VSTM4
NCOA7	PM20D2
DEPDC1	RASSF3
AMPH	CCDC110
GTF3C3	ETNPPL
PSMB2	ANKHD1-EIF4EBP3
LYN	RAB10
CDC5L	NEDD4L
SEPTIN7	TSPYL1
DCP2	FAM69A
RBM14	KLHL13
ZNF695	KCTD6
DDX18	USP31
PREPL	PNRC2
NRCAM	GOLT1B
ZNF746	RRP1B
UHMK1	UBE3C
ZNF300	TLK1
TWSG1	ELK4
NCOR1	WDR47
SLC7A2	TVP23C
RAB3B	KCTD15
ACAT1	PHTF2
CEP170P1	SLC25A20
TTC30A	AMOT
CCDC32	TLE6
PTPN14	XPO4
SARNP	MTPAP
RBM17	UFL1
GALNT1	FAM216A
SLC39A10	HPS5
TMEM30A	PPTC7
SEC22A	C7orf31
PLCH1	DAP3
CYLD	SMU1
LYSMD2	ARL2BP
TRAK2	TESK2
CYP20A1	PDCD7
BMT2	OSBP
FBXO9	OGDHL
WIZ	LEPROT
ANKIB1	GNAI3
CENPS	RBM23
MRPL30	CNOT2
MFAP3	FAM13C
FPGT	R3HCC1L
PAPOLB	DEDD
AP2B1	MORC3
SENP2	INSIG2
TSR1	BMPR2
VEZF1	STARD4
NFYB	GFRA1
ZFC3H1	VDAC2
ACTR10	CMTR2
PHF20	TECPR2
HPS1	CAD
	KLHL21
	SUPT5H
	MSANTD4
	SPRTN
	AK2
	ZNF790-AS1
	FAM35DP
	ANKEF1
	ZBTB26
	CASC1
	ZNF800
	ZNF480
	CSDE1
	ATP6V1H
	ELAVL1
	SLC38A9
	CAMTA1
	SYPL1
	KCND1
	USP47
	ARHGAP20
	NRBF2
	CCNT1
	ATXN1L
	ZNF850
	COPB1
	DEPDC1
	FKBP1A
	PTPN13
	UBE2G2
	PRKCI
	SOAT1
	GRIN2D
	NCOA3
	PPIL4
	TRAPPC13
	TIMP3
	ZRANB2
	TRMT2B
	WDR33
	DGKE
	GOPC
	CD58
	CCDC32
	ERO1B
	SARNP
	GNPNAT1
	KBTBD8
	GALNT1
	STK38L
	APOBEC3C
	TMTC3
	MTPN
	RRAGD
	EPC2
	RAB31
	LANCL1
	ANKIB1
	SYBU
	PIK3R4
	BIVM-ERCC5
	ERLIN1
	CENPS
	KLRA1P
	IFT22
	CAP1
	ABI2
	FPGT
	AFMID
	ZNF784
	LIMD1
	RALBP1
	SLC26A2
	UBA3
	ZCRB1
	SLC2A4RG
	SPEN
	VCL
	VEZF1
	NFYB
	LINC00598
	OVCA2
	TMEM181
	CTDSPL2
	WDR37
