# Supplementary material for: Characterizing miRNA editing patterns in 5 types of cells using single-cell small RNA sequencing data
Source: Front Bioinform. 2026 Apr 9;6:1719535. doi: 10.3389/fbinf.2026.1719535 (PMC13102661; doi:10.3389/fbinf.2026.1719535)
Supplement: Supplementary file 2 [file DataSheet2.zip › Table S17 The source data of FigureS4.xlsx]

## Sheet: Table S17.1
Table S17.1 Source data of Figure S4A.
Target genes of hsa-mir-376c_48g	The downregulated genes in GBM samples in CGGA dataset	The downregulated genes in GBM samples of GSE184643 dataset	The downregulated genes in GBM samples of GSE205512 dataset
CAP1	SEPTIN3	AC007325.2	AAK1
SCAMP2	SEPTIN4	AC023301.1	ABLIM2
TXNRD1	SEPTIN5	AC104072.1	ACSL6
ETNPPL	SEPTIN7	AC138649.1	ACVR1C
YY1AP1	SEPTIN8	ACBD7	ADAM11
IKBKB	A1BG-AS1	ACOT7	ADCY1
MRFAP1	A2M-AS1	ACTL6B	AGBL4
CDH2	A2ML1-AS1	ADAM11	AJAP1
ANP32E	A2MP1	ADAP1	AK5
RTF1	AAK1	AGAP2	AKAP5
RCOR1	AAMDC	AIFM3	AMER3
CAMSAP1	AASDHPPT	AK5	ANKRD24
ZFX	AATK	ALDH1A1	ANO3
MET	AATK-AS1	ALDOC	ARHGAP32
PPT1	ABCA2	AMPH	ATL1
FEM1B	ABCA6	AP001972.5	ATP1B1
YWHAZ	ABCA8	ARHGDIG	ATP2B1
FUT10	ABCB9	ASPA	ATP2B2
RPS14	ABCC11	ASPDH	ATP2B3
STRBP	ABCD2	ATCAY	ATP6V1C1
PFKL	ABHD12B	ATP1A3	ATP6V1G2
ANKHD1-EIF4EBP3	ABHD17B	ATP1B1	ATP8A2
DYNLT3	ABHD6	ATP2B2	ATRNL1
UFL1	ABLIM2	ATP6V1G2	B3GNT1
AFF4	AC000032.2	ATP8A1	B3GNT4
CHMP1B	AC000068.10	BASP1	BRINP1
RAP2C	AC000068.5	BCYRN1	BSN
ACLY	AC000068.9	BEX2	C11orf87
CEP120	AC000095.9	BEX5	C1orf115
LOC100379224	AC002116.7	BRINP1	CABP1
C10orf88	AC002117.1	C1orf115	CACNA1B
DDX17	AC002310.7	C1QTNF4	CACNA1I
ISG20L2	AC002398.11	C2CD4C	CACNB4
ZNF784	AC002398.12	CA11	CACNG3
APLF	AC002398.13	CABP1	CACNG8
MAP3K9	AC002401.1	CACNG3	CADPS2
DCUN1D5	AC002480.3	CALB2	CALCR
MAP3K1	AC002480.5	CALM3	CALM3
NRBF2	AC002550.5	CALY	CAMK2A
CEP68	AC002558.1	CAMK1G	CAMK2B
KIF20A	AC003075.4	CAMK2A	CAMK4
ZNF770	AC003102.3	CAMK2G	CAMKK1
TOR1AIP2	AC004019.13	CAMK2N1	CAMKK2
NECAP1	AC004041.2	CAMKK1	CAMKV
GATA6	AC004158.2	CAMKK2	CAP2
GPM6B	AC004158.3	CAMKV	CARTPT
SOX4	AC004166.6	CARTPT	CBLN2
NCOA3	AC004447.2	CBX7	CCK
SEH1L	AC004466.1	CCK	CCSER1
RALA	AC004490.1	CD200	CDH18
BLOC1S5	AC004549.6	CDK5R1	CDH22
AP3S1	AC004603.4	CDKN2D	CDH8
AKAP11	AC004623.2	CELF3	CDH9
AKAP10	AC004771.1	CELF4	CDKL5
PLEKHB2	AC004893.11	CELF5	CELF4
RPS14P3	AC004906.3	CEND1	CES4A
MSANTD4	AC004980.7	CHD5	CHD5
TLK1	AC005009.2	CHGA	CHGA
MTHFD2P1	AC005013.5	CHGB	CHGB
GPR89A	AC005037.3	CHN1	CHN1
SPPL3	AC005042.4	CHRM1	CHRM1
ZNF790-AS1	AC005062.2	CHST1	CLSTN3
GSPT1	AC005071.1	CKMT1B	CLVS2
NEDD4L	AC005082.12	CLCN4	CNKSR2
KBTBD8	AC005104.3	CLEC2L	CNNM1
KBTBD4	AC005220.3	CLSTN3	CNTN3
SH3BGRL2	AC005253.2	CNTFR	CNTN5
OGDHL	AC005253.4	CNTN1	CPEB3
AMOT	AC005262.2	CPLX1	CPLX1
PPIL4	AC005262.3	CPLX2	CPLX2
VPS45	AC005264.2	CPNE6	CREG2
LTN1	AC005281.2	CREG2	CTXN3
TULP4	AC005306.3	CRYM	CUX2
ZNF585B	AC005329.7	DDN	CYP4X1
ZNF585A	AC005339.2	DIRAS2	DCLK3
VPS35	AC005523.2	DLG4	DDN
CEP19	AC005534.8	DLGAP1	DIRAS2
C11orf95	AC005540.3	DLGAP3	DLG2
ENDOD1	AC005559.2	DMTN	DLGAP2
RAPGEF6	AC005559.3	DNAJC6	DMTN
FOXO3	AC005594.3	DNM1	DNM1
ZBTB2	AC005606.14	DOC2A	DOK6
ZNF480	AC005606.15	DOCK3	DPP10
PTRH2	AC005740.5	DUSP26	EFNA5
ZC3H12C	AC005775.2	DUSP8	ENC1
DOCK9	AC005785.2	DYNC1I1	ENO2
ZDBF2	AC005786.7	EEF1A2	FAIM2
SMAD9	AC005932.1	ENC1	FAM153A
LAMP2	AC005944.2	ENHO	FAM19A2
UTP11	AC006026.13	EPB41L1	FAM49A
WASF1	AC006042.6	EPHB6	FBXL16
DCLRE1A	AC006111.1	ETNPPL	FBXO41
BTG1	AC006116.17	EXTL1	FBXW7
KLRA1P	AC006116.24	FAAH	FGF12
EVI5	AC006116.27	FABP3	FLRT2
TLE4	AC006130.3	FAIM2	FRMPD4
PTPN13	AC006132.1	FAM163B	FSTL4
DEDD	AC006277.2	FAM241B	FUT9
HNRNPC	AC006369.2	FBLL1	GABARAPL1
XBP1	AC006449.1	FBXL16	GABRA1
SESN3	AC006460.2	FBXO41	GABRA2
SESN1	AC006547.13	FXYD7	GABRA4
FAM98B	AC006547.15	GABARAPL1	GABRB2
TFRC	AC006547.8	GABBR2	GABRG2
CAMTA1	AC006942.4	GABRA1	GAS7
AHNAK	AC007040.6	GABRA5	GDA
AFMID	AC007050.18	GABRB2	GFOD1
GARS	AC007098.1	GABRD	GJB6
RACGAP1	AC007163.3	GAD1	GNG3
CHML	AC007163.6	GALNT17	GOT1
KCTD15	AC007182.6	GDA	GPR22
NOTCH2	AC007192.6	GDAP1L1	GPR6
ADGRV1	AC007193.10	GJB6	GPRASP1
SLTM	AC007193.8	GLRB	GRIN1
ALAS1	AC007193.9	GNAO1	GRIN2A
TMEM205	AC007255.8	GNG3	GRIN2B
ZNF426	AC007292.3	GOLGA7B	GRM1
RIMS3	AC007292.4	GOT1	GUCY1B3
LINC00598	AC007292.6	GPIHBP1	HCN1
JPT1	AC007308.7	GRIN1	HLF
CD58	AC007362.3	GRM3	HOOK1
EPRS	AC007375.1	HHATL	HPCA
SAMD8	AC007382.1	HID1	HS6ST3
FOXG1	AC007383.4	HLF	HSPA12A
DBF4	AC007405.8	HPCA	HTR1E
LUZP6	AC007461.1	HPCAL1	HTR2A
CCDC110	AC007461.2	HPCAL4	HTR3B
STEAP2	AC007563.5	HPRT1	IDS
PPP4R3B	AC007566.10	HSD11B1	IPCEF1
RAB3IP	AC007620.3	ICAM5	IQSEC2
FAM69A	AC007679.3	IDS	IQSEC3
IQSEC2	AC007743.1	INA	ITPR1
LDHB	AC007750.5	INPP5F	JPH1
PAFAH1B2	AC007899.3	ITPKA	JPH3
ACOX1	AC007970.1	JPH3	JPH4
ZKSCAN8	AC008067.2	JPH4	KALRN
ELAVL1	AC008277.1	KCNAB2	KCNA1
PMF1	AC008440.5	KCNH3	KCNAB1
REST	AC008443.1	KCNIP2	KCNAB2
FZD3	AC008746.3	KCNIP4	KCNB1
WDYHV1	AC008781.7	KCNJ4	KCNC2
GOLPH3	AC008964.1	KCNJ9	KCNH1
AK2	AC009065.1	KCNK1	KCNH3
AGO4	AC009120.6	KCNN1	KCNIP4
COPS7B	AC009133.14	KIAA0513	KCNJ3
FAM35DP	AC009133.15	KIF1A	KCNJ6
DAAM1	AC009228.1	KIF3C	KCNMA1
UGT8	AC009232.2	KIF5A	KCNQ5
TCP1	AC009238.6	KIF5C	KCNS1
CCSAP	AC009303.1	L1CAM	KCNS2
GPATCH11	AC009480.3	LGI4	KCNT1
UBE4A	AC009487.4	LINC00599	KCNV1
LATS2	AC009501.4	LINC00634	KHDRBS2
FKBP1A	AC009505.2	LINC00844	KIAA0319
C7orf31	AC009950.2	LINGO1	KIAA0513
RALGPS2	AC010127.3	LYNX1	KIAA1045
UBE3C	AC010127.5	LZTS3	KIAA1107
BLCAP	AC010132.11	MAGEE1	KIAA1211L
ANKHD1	AC010226.4	MAL2	KIAA1239
CHD7	AC010327.2	MAP1A	KIAA1549L
GRIN2D	AC010649.1	MAP3K10	KIF3C
CS	AC010761.10	MAP7D2	KNDC1
ADSS	AC010761.6	MAPK8IP2	KSR2
SNAP29	AC010761.8	MAPT	LAMP5
SOD2	AC010761.9	MAST3	LDB2
CDC23	AC010883.5	MATK	LRRC7
TMTC3	AC010894.5	MFSD4A	MAGEE1
CRKL	AC010976.2	MFSD6	MAL2
TSPYL1	AC010984.3	MGAT3	MAP3K9
ATL2	AC010984.4	MGAT5B	MAP7D2
LDB1	AC011308.1	MPPED1	MAPK10
ANKRD34B	AC011322.1	MT-ATP8	MAST3
CCDC88A	AC011484.1	MT-ND1	MCTP1
USP53	AC011516.2	MT-ND2	MEF2C
VANGL2	AC011558.5	MT-RNR1	MFSD4
NAA30	AC011738.4	MT-RNR2	MOAP1
LANCL1	AC012065.7	MT-TA	MPPED1
DYRK1A	AC012307.3	MT-TD	MTUS2
NABP1	AC012314.8	MT-TE	MYH11
LUC7L3	AC012358.8	MT-TG	MYT1L
USP47	AC012363.4	MT-TI	NAP1L2
ILF3	AC012487.2	MT-TK	NAP1L3
TXNL4A	AC012513.6	MT-TL1	NAP1L5
CIP2A	AC012593.1	MT-TM	NAPB
KHSRP	AC012613.2	MT-TQ	NCEH1
FGFR1OP	AC013268.5	MT-TR	NECAB1
ZCRB1	AC013463.2	MT-TS1	NEGR1
SLX4IP	AC013472.4	MT-TS2	NELL1
USP31	AC015933.2	MT-TV	NELL2
KIAA0355	AC015936.3	MT-TW	NGEF
C6orf106	AC015971.2	MTND1P23	NRGN
OSBP	AC015987.2	NAP1L2	NSF
SH3GLB1	AC016629.3	NAP1L3	NUAK1
ROR2	AC016722.4	NAP1L5	OLFM1
UNC119B	AC016725.4	NAPB	OXR1
TRMT2B	AC016738.3	NCALD	PACSIN1
TMEM53	AC016738.4	NCDN	PAK1
ACVR2B	AC016757.3	NCS1	PAK6
MORC3	AC016910.1	NDRG2	PARM1
GRB10	AC016999.2	NECAB1	PCDH8
OSCP1	AC017101.10	NECAB2	PDE1B
TMPO	AC018462.2	NEFH	PDE2A
C8orf37	AC018470.1	NEFL	PDP1
MIER3	AC018638.1	NEFM	PDZD2
MIER1	AC018647.3	NET1	PHYHIP
TVP23C	AC018737.1	NEURL1	PLCXD3
TVP23B	AC018766.4	NEUROD6	PLK2
PDPR	AC018766.5	NGEF	PNMA2
TMEM33	AC018766.6	NMNAT2	PNMA3
HLTF	AC018804.7	NNAT	PNMA5
EPC2	AC018816.3	NPM2	PNMAL1
FAM216A	AC018867.2	NPTX1	PNMAL2
PNRC2	AC019068.2	NPTXR	PNPLA5
PNRC1	AC019171.1	NPY	PPP1R1B
FASN	AC019205.1	NRGN	PPP3CA
DCTD	AC019206.1	NRIP3	PPP3CB
CALM2	AC020594.5	NRSN1	PPP3R1
STARD4	AC020907.1	NSF	PREPL
TM9SF2	AC020907.2	NSG2	PRKACB
RNF44	AC020915.1	NTM-AS1	PRKAR1B
HECA	AC021016.6	NTSR2	PRKCB
SLBP	AC021224.1	NYAP1	PRKCE
PLCXD1	AC022154.7	OLFM1	PRKCG
TRAPPC13	AC022182.1	OPALIN	PRRT1
SYBU	AC022182.3	PACSIN1	PRSS3
H2AFV	AC022201.5	PAK1	PTK2B
WDR82	AC022400.2	PALM	PTPN5
C9orf64	AC025165.8	PANX2	PTPRT
PRKAB2	AC025262.1	PARM1	RAB11FIP5
MAPK9	AC025442.3	PCP4	RAB3A
ZNF850	AC025918.2	PCP4L1	RAB6B
PRRT4	AC026202.1	PDE2A	RAP1GAP2
BACE1	AC026310.1	PDIA2	RASD2
THADA	AC026407.1	PDP1	RASGRF2
ALG11	AC026956.1	PDXP	RBFOX1
PRUNE1	AC027307.1	PDZD4	RBFOX3
ZFHX4	AC027601.1	PEG3	RCAN2
ERF	AC034228.2	PELI3	RELN
RANBP6	AC034228.4	PHACTR3	RGS4
PTEN	AC037445.1	PHF24	RGS6
TACC1	AC040977.1	PHYHIP	RGS7
TRAF3	AC046143.3	PI4KA	RGS7BP
KIF5C	AC055764.1	PLPPR3	RIMS1
PIK3R4	AC061992.1	PNCK	RIMS3
PRKCI	AC062028.1	PNMA3	RPH3A
ZBTB33	AC064852.4	PNMA6A	RSPO2
NSL1	AC064871.3	PNMA8B	RTN1
MFSD14B	AC067945.4	PPFIA3	RTN3
EEF1E1-BLOC1S5	AC067969.1	PPP1R16B	RYR2
ARL2BP	AC067969.2	PPP1R1A	SCN2A
ZNF827	AC068499.10	PPP1R1B	SCN2B
ZNF597	AC068580.6	PPP2R2C	SCN3B
ATXN1L	AC068831.15	PPP3CA	SCN8A
ZBTB26	AC068831.6	PPP3CB	SERPINI1
SLC26A2	AC069363.1	PPP3R1	SGIP1
WDR47	AC069547.1	PRKAG2-AS1	SGTB
MIR302D	AC073072.5	PRKAR1B	SH3BGRL2
MIR302C	AC073254.1	PRKCB	SLC12A5
TAF9B	AC073283.4	PRKCG	SLC4A10
CSDE1	AC073333.8	PRKCZ	SLC6A17
NFIC	AC073342.12	PRR18	SLC6A7
WDR37	AC073343.2	PRRT1	SLC8A1
WDR33	AC073479.1	PRRT2	SLC8A2
ZNF800	AC073569.1	PSD	SLITRK4
PAN2	AC073641.2	PTER	SNAP25
WDR26	AC073834.3	PTPN5	SNAP91
PAQR3	AC073869.1	PTPRN	SNCB
SLC7A1	AC074212.6	PWAR6	SOWAHA
CEBPZ	AC078883.3	RAB11FIP4	SPTB
DCBLD2	AC078883.4	RAB3A	SRRM4
IMPAD1	AC079305.10	RAB3C	ST8SIA3
SUPT5H	AC079341.1	RAB6B	STAT4
AP1S3	AC079742.4	RAPGEF4	STEAP2
HAUS5	AC079776.2	RASAL1	STX1A
GFRA1	AC079776.7	RASD2	STX1B
ZNF551	AC083884.8	RASL10A	STXBP1
TESK2	AC083949.1	RBFOX1	STXBP5
BIRC6	AC084125.4	RBFOX3	STXBP5L
ELOVL7	AC084219.3	RBP4	SV2A
ELOVL4	AC084219.4	RCAN2	SV2B
ELOVL2	AC084809.2	RGS4	SVOP
LEMD3	AC087645.1	RGS7	SYN1
OS9	AC090186.1	RIMS3	SYNGR1
TUBA1B	AC090587.4	RNU6-529P	SYNJ1
SLC25A20	AC090587.5	RPRML	SYNPR
PAK2	AC090616.2	RPS4Y1	SYP
PAK1	AC091133.1	RTN1	SYT1
DSC2	AC091177.1	RTN2	SYT13
SMU1	AC091878.1	RTN4R	SYT16
ZNF530	AC092159.2	RUNDC3A	SYT5
NUDT19	AC092296.1	SCAMP5	SYT7
XPO4	AC092301.3	SCN1B	TBR1
XPO1	AC092597.3	SCN2B	TEF
SLC25A16	AC092661.1	SCN3B	TESPA1
SPTY2D1	AC092687.5	SCRT1	THRB
CASP2	AC092849.1	SEMA6B	TMEM130
ZNF529	AC093110.3	SEPTIN3	TMEM132D
KLHL23	AC093157.1	SERP2	TMEM151B
KLHL21	AC093391.2	SERPINI1	TNNT2
RLIM	AC093415.2	SEZ6L2	TRHDE
GULP1	AC093590.1	SH3GL2	TSPAN7
SLC23A2	AC093677.1	SHANK3	TSPYL1
BIVM-ERCC5	AC093690.1	SLC12A5	TSPYL2
PPP4C	AC093818.1	SLC17A7	TUBA4A
KLHL13	AC096574.4	SLC1A2	UNC13A
BCORL1	AC096579.7	SLC24A2	UNC5D
GOPC	AC096649.2	SLC4A10	VSNL1
ZNF507	AC096772.6	SLC6A17	VSTM2A
IL15	AC097467.2	SLC8A2	WBSCR17
MLEC	AC097468.7	SMIM10L2A	WSCD2
NSA2	AC097658.1	SMIM10L2B	YWHAH
PAF1	AC097662.2	SNAP25	ZNF365
FAM118B	AC098617.1	SNAP91	ZNF483
KDELR1	AC099344.1	SNCA
CWC22	AC099850.1	SNCB
GLUL	AC100830.4	SNCG
LCLAT1	AC103563.8	SNPH
SDCBP	AC103563.9	SOWAHA
MIR376B	AC103801.2	SPINT2
OGFOD1	AC103809.2	SPRYD3
VSTM4	AC104113.3	SPTBN2
MATR3	AC104134.2	SST
UTP14C	AC104532.3	STK32C
BRD3	AC104532.4	STMN2
ZNF74	AC104655.2	STX1A
SMNDC1	AC104699.1	STX1B
KIAA1109	AC104841.2	STXBP1
KHDRBS3	AC105053.4	SULT4A1
HOXA13	AC105247.1	SV2B
SOAT1	AC105461.1	SVOP
PURA	AC107081.5	SYN1
STAU1	AC107871.1	SYN2
SPEN	AC108004.3	SYNGR1
RB1	AC109333.10	SYNGR3
PPP2R5D	AC109828.1	SYNPR
LPP	AC110615.1	SYP
RYBP	AC112205.1	SYT1
PPTC7	AC112229.7	SYT13
ACSL4	AC114546.1	SYT4
CAPN7	AC114730.11	SYT5
BIVM	AC114730.7	SYT7
TFDP2	AC114730.8	TAGLN3
CDKN2AIP	AC114803.3	TCEAL6
GRB2	AC115618.1	TEF
RAN	AC117834.1	TESPA1
ARHGAP20	AC119673.1	TGFBR3L
HPS5	AC120194.1	TMCC2
TTC39C	AC124944.3	TMEM130
LEPROT	AC129929.5	TMEM151B
RIF1	AC131951.1	TMEM179
FUCA2	AC132192.1	TMEM246
SLC1A4	AC132872.1	TMEM271
SLC1A2	AC135048.1	TMEM35A
ZNF24	AC136297.1	TMEM59L
CCDC6	AC137932.1	TPRG1L
RNF168	AC139887.4	TSPYL1
STX6	AC140481.7	TTC9B
C17orf51	AC140542.2	TUBA4A
TARS	AC141928.1	UBE2QL1
HOMER1	AC142528.1	UCHL1
C21orf91	AC144449.1	UNC5A
HIF1A	AC159540.2	VAMP1
SPRTN	ACAD11	VAMP2
ZNF17	ACADSB	VSNL1
RNF150	ACAT2	VSTM2B
ATF7IP	ACBD5	VSTM2L
GIT2	ACBD7	WASF1
CEP350	ACER3	WIF1
CASC1	ACKR4	YWHAH
CTDSPL2	ACO2	ZCCHC12
SLIT2	ACOT13	ZNF365
RNF145	ACSBG1
SFRP1	ACSL1
HABP4	ACSL6
IREB2	ACSM3
TTC4	ACSM5
METAP2	ACTA2-AS1
ATP6V1B2	ACTR3C
CYFIP2	ACTRT3
SYAP1	ACVR1C
MSI2	ACY3
LARS2	AD000090.2
P2RY1	ADAMTS18
LOC101927189	ADAMTS4
PBX1	ADAP1
CELF5	ADARB2
LAMTOR3	ADARB2-AS1
RNF122	ADCY1
CNOT9	ADCY2
SGK494	ADCY3
MCM3	ADCY5
MTCH2	ADCY7
PYGO2	ADCYAP1
SMC2	ADD3
STRN	ADH1B
SRSF6	ADIPOR2
SRSF1	ADIRF
PI4K2A	ADORA2A-AS1
CCT6A	ADPGK-AS1
ZC3HAV1	ADRA1B
LIMD1	ADRB1
RAB5B	ADRB2
LOC105375304	ADRBK2
PHF6	ADTRP
BAZ2A	AE000658.22
ERLIN1	AES
PDCD7	AF001548.5
DGKE	AF001548.6
C1orf198	AF127577.10
DNAL1	AF127936.5
LCMT2	AF129408.17
RRP1B	AF131216.6
LIN9	AF186192.5
CCNB1	AF196970.3
MRPL50	AF230666.2
BAALC	AF235103.1
FOXO3B	AFAP1-AS1
RAB31	AFG3L2
GOLT1B	AFMID
CRADD	AGAP1
HINT1	AGAP2
C18orf25	AGAP2-AS1
ZCCHC8	AGBL4
ARL4C	AGPAT1
TNPO2	AGTPBP1
THOC2	AIF1L
TMOD2	AJ003147.9
LBR	AJAP1
ARF6	AK5
ARF3	AK7
ZNF697	AKAP11
CTDSPL	AKAP5
CTDSP1	AKAP6
MRPL20	AKTIP
FAM13C	AL020996.1
FAM13B	AL021068.1
POP4	AL022328.1
PPP1R8	AL022476.2
VDAC2	AL035252.1
KCTD6	AL035406.1
SNRPB2	AL035588.1
CDK11B	AL049829.1
CDK11A	AL078585.1
SNX5	AL109761.5
SNX2	AL109927.1
CDK17	AL117190.2
IFT52	AL121656.5
ABI2	AL121897.1
RASEF	AL132768.1
RPF2	AL135791.1
SLC2A4RG	AL136376.1
RASSF3	AL137026.1
CXorf56	AL137059.1
ATAD1	AL139099.1
POLR2B	AL139147.1
TIMP3	AL157871.2
POMK	AL161784.1
EIF2A	AL162424.1
PHACTR4	AL353354.2
COPS4	AL353629.1
BVES	AL353671.3
CREBL2	AL354808.1
INSR	AL358113.1
ID4	AL358333.1
PARP9	AL358781.1
RCC2	AL360181.1
PDZD8	AL391152.1
ERO1B	AL391421.1
DAP3	AL441883.1
GNPNAT1	AL450992.2
CTPS1	AL513477.1
ATP6V1A	AL590233.1
IFT22	AL590787.1
ZFP36L2	AL590822.2
PRRC2B	AL592284.1
STT3A	AL603831.1
RALBP1	AL627171.2
SERBP1	AL645608.1
TRIM4	ALAD
PPP1R3E	ALDH1A1
2025-03-06	ALDH1A3
VCL	ALDH1L1-AS1
C19orf12	ALDH6A1
PSME3	ALDOC
ATP13A3	ALG1L
ATP13A2	ALG1L11P
SARS	ALG1L13P
ETNK1	ALX3
GNA13	AMD1
METTL2A	AMER2
SORT1	AMER2-AS1
KIAA0895	AMN
LHFPL6	AMN1
ATG13	AMPD3
SNRK	AMPH
MTHFD2	ANAPC10
CTR9	ANAPC15
TTC31	ANGPTL6
TET2	ANK2
URB2	ANK3
HMGN4	ANKRD23
STC2	ANKRD29
ZEB1	ANKRD34A
FHOD3	ANKRD34C
AOC3	ANKRD36BP1
MUT	ANKRD37
RRAGD	ANKRD40
UBE2G2	ANKRD46
SLC38A9	ANKRD65
CMAS	ANKS1B
TMEM136	ANKUB1
RAB11A	ANLN
PRMT1	ANO3
TBC1D16	ANO4
PSMA1	ANXA13
MTRR	ANXA3
MROH7-TTC4	ANXA7
TARS2	AP000282.2
APPBP2	AP000322.54
ZNF33A	AP000349.1
ALG3	AP000350.4
ALG2	AP000438.2
ATP1B1	AP000442.1
SHTN1	AP000487.5
ARMC8	AP000593.7
MTPN	AP000662.4
SIAH1	AP000688.11
ZNF326	AP000688.14
NDC1	AP000708.1
NKRF	AP000758.1
OSBPL3	AP001062.7
MAT2B	AP001189.4
DNAJC12	AP001362.1
MRPS21	AP001372.2
SERINC1	AP001468.58
KCND1	AP001469.5
ZNF542P	AP001610.5
NEMP1	AP003039.3
OVCA2	AP003068.12
BMPR2	AP003068.23
UBA3	AP003068.9
SDAD1	AP003419.16
ADAMTS1	AP005530.2
MN1	AP006621.8
RBM23	AP006621.9
MMD	AP4B1-AS1
APOBEC3C	APAF1
KCNA3	APBA1
NCKAP1	APBB1
VPS13B	APLP1
NDUFA7	APOD
JRK	APOLD1
CLINT1	APOM
RBM12B	ARAP1-AS1
TRIM35	ARAP1-AS2
COPB1	ARAP2
STK38L	ARG2
TRIM24	ARHGAP21
NFAT5	ARHGAP23
CAD	ARHGAP24
CDK4	ARHGAP44
APTX	ARHGAP5
KMT2E	ARHGAP5-AS1
SEPTIN11	ARHGEF26-AS1
MDM4	ARHGEF33
TEFM	ARHGEF37
LYRM7	ARHGEF38
HARS	ARHGEF39
	ARHGEF7-AS2
	ARL17A
	ARMCX3
	ARMCX3-AS1
	ARPP19
	ARPP21
	ARRB1
	ARRDC2
	ARSD-AS1
	ARSG
	ART3
	ASAP2
	ASB14
	ASB2
	ASCC1
	ASIC2
	ASPA
	ASPHD2
	ASRGL1
	ASTE1
	ATG10
	ATG4C
	ATG7
	ATL1
	ATOH7
	ATP10B
	ATP13A4-AS1
	ATP1A1OS
	ATP1B1
	ATP2B1
	ATP2B2
	ATP2B3
	ATP5I
	ATP5J2-PTCD1
	ATP5S
	ATP6V0E2-AS1
	ATP6V1A
	ATP6V1B2
	ATP6V1C1
	ATP6V1C2
	ATP6V1E1
	ATP6V1G2
	ATP8A1
	ATP8A2
	ATP9A
	AUH
	AVPI1
	AZI2
	B3GALT2
	B3GAT1
	B3GAT2
	B3GNT4
	B3GNT5
	B3GNT9
	B4GALT4-AS1
	B4GALT6
	BAAT
	BACE1
	BAD
	BAG2
	BAG4
	BBIP1
	BCAS1
	BCDIN3D-AS1
	BCL11A
	BCL2L2
	BDNF
	BDNF-AS
	BECN1
	BEND3P3
	BEST1
	BEX4
	BEX5
	BHLHE22
	BHLHE40-AS1
	BHLHE41
	BIN1
	BLNK
	BMP2K
	BNIP3
	BNIP3L
	BNIP3P1
	BOK
	BOK-AS1
	BRF2
	BRI3BP
	BRINP1
	BRMS1L
	BRSK1
	BSCL2
	BSN
	BSPRY
	BTBD16
	BTBD3
	BTNL9
	BTRC
	BVES-AS1
	BZRAP1-AS1
	C10orf105
	C10orf111
	C10orf118
	C10orf128
	C10orf55
	C10orf67
	C10orf90
	C10orf95
	C11orf65
	C11orf71
	C11orf83
	C11orf87
	C12orf29
	C12orf39
	C12orf40
	C12orf57
	C12orf60
	C12orf76
	C14orf132
	C14orf164
	C14orf178
	C15orf57
	C15orf61
	C16orf52
	C16orf58
	C16orf70
	C16orf92
	C16orf93
	C16orf98
	C17orf102
	C17orf104
	C17orf107
	C17orf72
	C17orf97
	C18orf32
	C18orf56
	C18orf8
	C19orf44
	C1orf112
	C1orf115
	C1orf147
	C1orf167
	C1orf173
	C1orf198
	C1orf204
	C1orf56
	C1orf64
	C1orf95
	C1QL3
	C1QTNF9B
	C1QTNF9B-AS1
	C20ORF135
	C21orf128
	C21orf2
	C21orf37
	C21orf49
	C21orf91
	C22orf15
	C22orf24
	C22orf26
	C22orf31
	C3orf49
	C3orf58
	C3orf80
	C4orf32
	C5orf30
	C5orf45
	C5orf58
	C5orf64
	C6orf120
	C6orf201
	C7orf41
	C7orf49
	C8orf46
	C8orf59
	C9orf129
	C9orf43
	C9orf66
	C9orf91
	CA11
	CA14
	CA2
	CA7
	CAB39L
	CABLES1
	CABP1
	CABYR
	CACNA1B
	CACNA1C-AS1
	CACNA1D
	CACNA1I
	CACNA2D1
	CACNA2D3
	CACNA2D3-AS1
	CACNB4
	CACNG3
	CACTIN-AS1
	CACYBPP2
	CADM2
	CADM3
	CADPS2
	CALB1
	CALHM1
	CALM1
	CALM2
	CALM2P2
	CALM2P3
	CALM3
	CALN1
	CAMK1
	CAMK1D
	CAMK1G
	CAMK2A
	CAMK2B
	CAMK2G
	CAMK2N1
	CAMK4
	CAMKK1
	CAMKK2
	CAMKV
	CAMTA2
	CAP2
	CAPN12
	CAPN13
	CAPN3
	CAPN9
	CARNS1
	CARS-AS1
	CARTPT
	CASC14
	CASK-AS1
	CASQ2
	CATSPER2P1
	CBFA2T3
	CBLN2
	CBLN3
	CBLN4
	CBR1
	CBR3-AS1
	CBX7
	CBY3
	CCBE1
	CCDC103
	CCDC107
	CCDC110
	CCDC121
	CCDC122
	CCDC13
	CCDC13-AS1
	CCDC147-AS1
	CCDC152
	CCDC175
	CCDC176
	CCDC39
	CCDC68
	CCDC73
	CCDC85A
	CCDC85C
	CCK
	CCKBR
	CCL28
	CCL3
	CCL3L1
	CCL3L3
	CCL4
	CCL4L1
	CCL4L2
	CCNE2
	CCNI2
	CCP110
	CCSAP
	CCSER2
	CD200
	CD22
	CD226
	CD27
	CD302
	CD3EAP
	CD55
	CD68
	CD72
	CD83
	CD99L2
	CDC40
	CDC42BPA
	CDC42BPB
	CDC42SE1
	CDC42SE2
	CDH12
	CDH18
	CDH7
	CDH8
	CDH9
	CDK17
	CDK18
	CDK19
	CDK5R1
	CDK5R2
	CDKL2
	CDKL5
	CDNF
	CDS1
	CDYL2
	CEBPA
	CEBPZ
	CELA2B
	CELF4
	CEMP1
	CENPBD1
	CENPN
	CENPO
	CENPP
	CEP164P1
	CEP72
	CEP85
	CEP97
	CEPT1
	CERCAM
	CERS2
	CERS6
	CERS6-AS1
	CES4A
	CETN4P
	CFL2
	CFLAR-AS1
	CFTR
	CH25H
	CHADL
	CHD5
	CHGB
	CHIC1
	CHKA
	CHL1-AS1
	CHL1-AS2
	CHMP1B
	CHMP2B
	CHN1
	CHN2
	CHP2
	CHRM1
	CHRM2
	CHRM3
	CHRM4
	CHRM5
	CHRNA2
	CHRNB2
	CHRNE
	CHURC1
	CIDEA
	CIDEB
	CITF22-1A6.3
	CLASP2
	CLCA2
	CLCA4
	CLCC1
	CLCN4
	CLDN10
	CLDN11
	CLDN22
	CLDND1
	CLEC9A
	CLIC5
	CLMN
	CLUL1
	CLVS1
	CLVS2
	CMC1
	CMTM4
	CMTM5
	CNDP1
	CNKSR2
	CNNM1
	CNNM2
	CNOT10-AS1
	CNP
	CNST
	CNTD1
	CNTN1
	CNTN2
	CNTN4
	CNTN4-AS1
	CNTN5
	CNTNAP2
	CNTNAP4
	COBL
	COCH
	COG5
	COG8
	COL26A1
	COL4A2-AS1
	COL4A2-AS2
	COL4A5
	COPG2
	COPS2
	COQ6
	COX20
	COX5BP6
	CPAMD8
	CPB1
	CPB2-AS1
	CPE
	CPEB1
	CPEB2
	CPEB3
	CPED1
	CPLX2
	CPNE9
	CPOX
	CPPED1
	CPSF4L
	CPT2
	CRBN
	CREBL2
	CREG2
	CRH
	CRHBP
	CRHR1
	CRYL1
	CRYM
	CSRNP3
	CSRP1
	CTA-109P11.4
	CTA-134P22.2
	CTA-221G9.11
	CTA-250D10.19
	CTA-363E6.7
	CTA-373H7.7
	CTA-384D8.36
	CTA-797E19.2
	CTA-833B7.2
	CTA-85E5.10
	CTA-929C8.8
	CTB-109A12.1
	CTB-113P19.1
	CTB-113P19.4
	CTB-118N6.2
	CTB-118N6.3
	CTB-129P6.4
	CTB-12A17.3
	CTB-134F13.1
	CTB-147C22.8
	CTB-152G17.6
	CTB-161K23.1
	CTB-167B5.1
	CTB-174O21.2
	CTB-175E5.7
	CTB-179K24.3
	CTB-186G2.1
	CTB-187M2.2
	CTB-189B5.3
	CTB-191K22.5
	CTB-193M12.1
	CTB-25B13.12
	CTB-31O20.2
	CTB-31O20.3
	CTB-31O20.6
	CTB-31O20.9
	CTB-32O4.2
	CTB-33G10.11
	CTB-35F21.4
	CTB-36O1.7
	CTB-39G8.3
	CTB-43P18.1
	CTB-46B19.2
	CTB-49A3.2
	CTB-50E14.5
	CTB-50L17.5
	CTB-50L17.9
	CTB-51J22.1
	CTB-52I2.4
	CTB-55O6.12
	CTB-58E17.9
	CTB-59C6.3
	CTB-5E10.3
	CTB-60E11.9
	CTB-78F1.1
	CTB-79E8.2
	CTB-92J24.3
	CTC-203F4.2
	CTC-209H22.3
	CTC-210G5.1
	CTC-228N24.1
	CTC-248O19.1
	CTC-250I14.3
	CTC-250I14.6
	CTC-273B12.5
	CTC-297N7.10
	CTC-297N7.5
	CTC-297N7.9
	CTC-301O7.4
	CTC-308K20.1
	CTC-308K20.2
	CTC-332L22.1
	CTC-338M12.5
	CTC-338M12.7
	CTC-349C3.1
	CTC-360G5.6
	CTC-366B18.2
	CTC-367J11.1
	CTC-425F1.2
	CTC-425F1.4
	CTC-428G20.6
	CTC-428H11.2
	CTC-429C10.2
	CTC-429P9.1
	CTC-436P18.1
	CTC-444N24.13
	CTC-453G23.5
	CTC-453G23.8
	CTC-454I21.4
	CTC-458I2.2
	CTC-459I6.1
	CTC-459M5.2
	CTC-467M3.1
	CTC-471C19.1
	CTC-498J12.3
	CTC-506B8.1
	CTC-510F12.6
	CTC-518P12.6
	CTC-525D6.1
	CTC-525D6.2
	CTC-529P8.1
	CTC-548K16.5
	CTC-558O2.1
	CTC-558O2.2
	CTC-559E9.5
	CTC-559E9.6
	CTC-559E9.8
	CTC-564N23.2
	CTC-575N7.1
	CTD-2002J20.1
	CTD-2007L18.5
	CTD-2012K14.2
	CTD-2012K14.3
	CTD-2012K14.4
	CTD-2012M11.3
	CTD-2013N24.2
	CTD-2020K17.3
	CTD-2020K17.4
	CTD-2023N9.3
	CTD-2026K11.1
	CTD-2026K11.2
	CTD-2026K11.3
	CTD-2031P19.5
	CTD-2033A16.1
	CTD-2033D15.1
	CTD-2035E11.3
	CTD-2036P10.3
	CTD-2049O4.1
	CTD-2050B12.2
	CTD-2058B24.2
	CTD-2062F14.3
	CTD-2105E13.14
	CTD-2126E3.3
	CTD-2135D7.2
	CTD-2139B15.2
	CTD-2154B17.4
	CTD-2154I11.2
	CTD-2162K18.3
	CTD-2168K21.2
	CTD-2170G1.2
	CTD-2184D3.6
	CTD-2184D3.7
	CTD-2193P3.2
	CTD-2194A8.2
	CTD-2195B23.3
	CTD-2195M15.1
	CTD-2196E14.3
	CTD-2196E14.4
	CTD-2196E14.9
	CTD-2201G16.1
	CTD-2201I18.1
	CTD-2206N4.4
	CTD-2207O23.11
	CTD-2215E18.1
	CTD-2215L10.1
	CTD-2231E14.8
	CTD-2235H24.2
	CTD-2240E14.4
	CTD-2245F17.6
	CTD-2256P15.4
	CTD-2260A17.1
	CTD-2265M8.2
	CTD-2265O21.3
	CTD-2265O21.7
	CTD-2269F5.1
	CTD-2270L9.4
	CTD-2292M16.7
	CTD-2292P10.2
	CTD-2293H3.2
	CTD-2302E22.2
	CTD-2310F14.1
	CTD-2325A15.5
	CTD-2342J14.6
	CTD-2349P21.9
	CTD-2350C19.2
	CTD-2369P2.4
	CTD-2369P2.5
	CTD-2369P2.8
	CTD-2377O17.1
	CTD-2380F24.1
	CTD-2384B11.2
	CTD-2396E7.10
	CTD-2396E7.9
	CTD-2514K5.2
	CTD-2514K5.4
	CTD-2515H24.4
	CTD-2517M14.5
	CTD-2517M22.14
	CTD-2517M22.16
	CTD-2517M22.17
	CTD-2517O10.6
	CTD-2523D13.2
	CTD-2524L6.3
	CTD-2525I3.3
	CTD-2529P6.3
	CTD-2531D15.5
	CTD-2537I9.12
	CTD-2540B15.11
	CTD-2540B15.7
	CTD-2544N14.3
	CTD-2545M3.2
	CTD-2547G23.2
	CTD-2547H18.1
	CTD-2547L16.1
	CTD-2553C6.1
	CTD-2554C21.1
	CTD-2555A7.2
	CTD-2555A7.3
	CTD-2555K7.4
	CTD-2555O16.2
	CTD-2555O16.4
	CTD-2560E9.5
	CTD-2561B21.3
	CTD-2561B21.4
	CTD-2561B21.5
	CTD-2561B21.7
	CTD-2562J17.4
	CTD-2562J17.7
	CTD-2562J17.9
	CTD-2571L23.6
	CTD-2576D5.4
	CTD-2583A14.11
	CTD-2587H24.5
	CTD-2600O9.1
	CTD-2616J11.2
	CTD-2616J11.3
	CTD-2616J11.9
	CTD-2619J13.23
	CTD-2619J13.9
	CTD-2636A23.2
	CTD-2647L4.1
	CTD-2647L4.5
	CTD-2653D5.1
	CTD-2659N19.10
	CTD-2659N19.2
	CTD-2666L21.1
	CTD-3025N20.2
	CTD-3032J10.2
	CTD-3032J10.3
	CTD-3060P21.1
	CTD-3064C13.1
	CTD-3064H18.4
	CTD-3065B20.3
	CTD-3065J16.6
	CTD-3065J16.9
	CTD-3074O7.5
	CTD-3076O17.1
	CTD-3113P16.5
	CTD-3126B10.1
	CTD-3128G10.6
	CTD-3131K8.2
	CTD-3137H5.1
	CTD-3149D2.4
	CTD-3187F8.14
	CTD-3193K9.3
	CTD-3193K9.4
	CTD-3193O13.1
	CTD-3193O13.11
	CTD-3193O13.13
	CTD-3193O13.14
	CTD-3193O13.8
	CTD-3203P2.1
	CTD-3222D19.11
	CTNNA2
	CTNNA3
	CTNNBIP1
	CTRL
	CTSV
	CTXN2
	CTXN3
	CUX2
	CX3CR1
	CXCR1
	CXCR2
	CXCR5
	CXorf58
	CYB5R2
	CYFIP2
	CYGB
	CYP17A1
	CYP17A1-AS1
	CYP1B1-AS1
	CYP26B1
	CYP2J2
	CYP4X1
	CYP7B1
	CYS1
	CYTH1
	DAAM2
	DACH2
	DALRD3
	DAPK2
	DBNDD2
	DCAF6
	DCTN1
	DCTN1-AS1
	DDHD2
	DDIT4
	DDN
	DDT
	DDTL
	DEPDC7
	DEPTOR
	DEXI
	DGCR5
	DGCR9
	DGKE
	DGUOK-AS1
	DHCR24
	DHRS9
	DIO2
	DIP2B
	DIRAS2
	DIXDC1
	DKFZP434E1119
	DKK2
	DLEC1
	DLEU7
	DLEU7-AS1
	DLG1
	DLG2
	DLG4
	DLGAP1
	DLGAP1-AS4
	DLGAP2
	DLGAP3
	DMBT1
	DMTN
	DNAH10
	DNAH10OS
	DNAH17
	DNAH17-AS1
	DNAJA4
	DNAJB14
	DNAJB7
	DNAJC11
	DNAJC12
	DNAJC14
	DNAJC27
	DNAJC5G
	DNAJC6
	DNAJC7
	DNAJC9
	DNAJC9-AS1
	DNASE1
	DNASE1L1
	DND1
	DNM3
	DNMBP-AS1
	DOC2A
	DOC2B
	DOCK1
	DOCK10
	DOCK3
	DOCK5
	DOCK9
	DOK6
	DONSON
	DOPEY1
	DPH3P1
	DPH5
	DPP10
	DPYD-AS1
	DPYS
	DRD1
	DSC1
	DSE
	DTWD2
	DUSP2
	DUSP7
	DYNC1I1
	DYNC1I2
	DYNC1I2P1
	DYNC1LI2
	DYSF
	E2F5
	EAF1-AS1
	EDIL3
	EEF1A1P9
	EEF1DP2
	EFCAB10
	EFCAB14
	EFCAB14-AS1
	EFCAB5
	EFHD1
	EFR3A
	EGFR-AS1
	EGLN3
	EGR3
	EGR4
	EHD3
	EHF
	EHHADH-AS1
	EHMT2-AS1
	EIF4A2
	EIF4E1B
	EIF4E3
	EIF5A2
	ELAVL2
	ELAVL3
	ELAVL4
	ELF1
	ELMO1
	ELMO1-AS1
	ELOVL1
	ELOVL4
	ELOVL7
	EMC2
	EMC6
	EML1
	EML2
	EML5
	EMX1
	EMX2
	EMX2OS
	ENC1
	ENDOD1
	ENHO
	ENO1-AS1
	ENO2
	ENO3
	ENO4
	ENOSF1
	ENPP2
	ENPP4
	ENPP5
	ENPP6
	ENTPD1-AS1
	ENTPD3
	ENTPD5
	EPB41L1
	EPB41L2
	EPB41L3
	EPB41L4A
	EPB41L4B
	EPCAM
	EPHA1
	EPHA4
	EPHA5
	EPHA6
	EPHA7
	EPHB6
	EPHX4
	EPS15
	ERBB3
	ERC2
	ERI2
	ERMAP
	ERMN
	ERMP1
	ETNPPL
	ETS2
	EVI2A
	EVI2B
	EXOC7
	EZR-AS1
	F8
	FA2H
	FAAH
	FABP3
	FADD
	FADS6
	FAHD2CP
	FAIM2
	FAM102A
	FAM102B
	FAM103A1
	FAM104A
	FAM107A
	FAM107B
	FAM124A
	FAM126B
	FAM134B
	FAM13A-AS1
	FAM13B
	FAM13C
	FAM149B1
	FAM151A
	FAM153A
	FAM153B
	FAM155A
	FAM161B
	FAM166A
	FAM169A
	FAM171A1
	FAM171B
	FAM175A
	FAM177A1
	FAM178B
	FAM179B
	FAM184B
	FAM194B
	FAM196B
	FAM198B
	FAM19A1
	FAM19A2
	FAM19A4
	FAM201A
	FAM211A
	FAM217B
	FAM227B
	FAM35A
	FAM49A
	FAM49B
	FAM53C
	FAM58A
	FAM63B
	FAM65B
	FAM69A
	FAM71E1
	FAM73A
	FAM81A
	FAM83H
	FAM86A
	FAM87A
	FAN1
	FANCA
	FANCD2OS
	FANCL
	FAR2
	FARP1-AS1
	FAXDC2
	FBXL16
	FBXL2
	FBXL22
	FBXL3
	FBXO11
	FBXO27
	FBXO34
	FBXO40
	FBXO41
	FBXW7
	FCGR3B
	FCHO1
	FDFT1
	FDPS
	FEM1A
	FERP1
	FEZ1
	FEZF2
	FFAR1
	FFAR2
	FGF1
	FGF12
	FGF13
	FGF13-AS1
	FGFR1OP2
	FGFR2
	FHL5
	FKBP15
	FKBP3
	FLJ00418
	FLJ20306
	FLJ30594
	FLNB-AS1
	FLRT1
	FLRT2
	FMN1
	FMNL2
	FMO5
	FNBP1
	FNDC8
	FNDC9
	FOLH1
	FOLH1B
	FOXH1
	FOXO4
	FRG1B
	FRK
	FRMD4A
	FRMD4B
	FRMPD2
	FRMPD2P1
	FRMPD4
	FRRS1L
	FRYL
	FSD2
	FSTL4
	FSTL5
	FTCDNL1
	FTH1
	FTH1P10
	FTH1P11
	FTH1P2
	FUT8
	FUT9
	FUZ
	FXYD1
	FXYD4
	FXYD6
	FYB
	G3BP2
	GABARAPL1
	GABPA
	GABRA1
	GABRA2
	GABRA4
	GABRA5
	GABRB2
	GABRB3
	GABRD
	GABRG1
	GABRG2
	GAD2
	GAL3ST1
	GALC
	GALNT6
	GALNTL5
	GAPDHS
	GAREM
	GARNL3
	GAS5-AS1
	GAS6-AS1
	GAS7
	GCA
	GCC1
	GCC2
	GCLC
	GCNT4
	GCSHP5
	GDA
	GDAP1
	GDE1
	GDF9
	GDPGP1
	GET4
	GFM2
	GFOD1
	GFOD1-AS1
	GGCX
	GGTA1P
	GHITM
	GIT2
	GJB1
	GJB6
	GJB7
	GJC2
	GJD4
	GK-AS1
	GLDN
	GLP2R
	GLRA4
	GLRB
	GLS
	GLS2
	GLT1D1
	GLTP
	GLUD1
	GLUD2
	GMFB
	GNAI1
	GNAL
	GNAO1
	GNAZ
	GNB5
	GNG13
	GNG2
	GNG3
	GNPNAT1
	GNRHR2
	GOT1
	GPAT2
	GPC5
	GPD1L
	GPIHBP1
	GPLD1
	GPM6B
	GPN3
	GPR12
	GPR143
	GPR146
	GPR158-AS1
	GPR21
	GPR22
	GPR26
	GPR27
	GPR34
	GPR37
	GPR39
	GPR61
	GPR62
	GPR83
	GPRASP1
	GPRASP2
	GPRC5B
	GPSM2
	GRAMD1B
	GRAP
	GREM1
	GREM2
	GRIN2A
	GRIN2B
	GRIN3A
	GRK6P1
	GRM1
	GRM2
	GRM3
	GRM5
	GRM5-AS1
	GRM7
	GRPEL2-AS1
	GRTP1-AS1
	GS1-114I9.1
	GS1-18A18.1
	GS1-251I9.3
	GS1-251I9.4
	GS1-293C5.1
	GS1-72M22.1
	GSKIP
	GSN-AS1
	GSTM3
	GSTM5
	GSTO2
	GTDC1
	GTF2I
	GTF2IP1
	GTF2IRD1P1
	GTPBP1
	GUCY1A3
	GUCY1B3
	H1FX-AS1
	HABP4
	HAPLN2
	HAR1A
	HAR1B
	HARBI1
	HAS3
	HAUS2
	HBP1
	HBS1L
	HCG11
	HCG18
	HCG25
	HCG4P11
	HCG4P5
	HCG4P7
	HCN1
	HCN2
	HCRTR1
	HDAC11
	HDDC3
	HDHD2
	HEATR1
	HEATR4
	HECW1
	HECW2
	HENMT1
	HEPACAM
	HEPN1
	HERC2P3
	HERC3
	HEXIM2
	HHATL
	HHATL-AS1
	HHIP
	HHIP-AS1
	HIAT1
	HIF1A-AS1
	HIF1AN
	HIGD1A
	HINT3
	HIPK2
	HIPK4
	HIVEP2
	HLA-DQB1-AS1
	HLA-L
	HLF
	HLTF-AS1
	HMGCLL1
	HMGCS1
	HMGN2P46
	HMGN3-AS1
	HMSD
	HNRNPA1P7
	HNRNPU-AS1
	HOOK1
	HOXD-AS1
	HOXD1
	HPCA
	HPCAL4
	HPN
	HPN-AS1
	HPRT1
	HPS3
	HPSE2
	HRH2
	HS3ST4
	HS3ST5
	HS6ST3
	hsa-mir-6723
	HSD11B1
	HSD17B1
	HSD17B6
	HSPA12A
	HSPA2
	HSPA4L
	HSPB6
	HTR1A
	HTR1E
	HTR2A
	HTR3B
	HTR5A
	HTR5A-AS1
	HTR5BP
	HTR7P1
	HVCN1
	HYI
	ICAM1
	ICAM2
	ICAM4
	ICOSLG
	IDH3A
	IDI1
	IDI2
	IDI2-AS1
	IFNGR1
	IGBP1-AS2
	IGFBP7-AS1
	IGIP
	IGKV3-20
	IGSF10
	IKBKG
	IKZF5
	IL10RB-AS1
	IL12A-AS1
	IL12RB2
	IL18BP
	IL18R1
	IL1A
	IL1B
	IL1RAPL1
	IL1RAPL2
	IL1RL1
	IL7
	ILK
	IMPDH1P10
	IMPG1
	INA
	INHBA-AS1
	INPP4B
	INPP5A
	INPP5F
	INSIG1
	INTS12
	IP6K3
	IPCEF1
	IPO9-AS1
	IPPK
	IQCA1
	IQCJ-SCHIP1
	IQCK
	IQSEC1
	IQSEC2
	IQSEC3
	ITCH
	ITFG1
	ITGBL1
	ITIH4-AS1
	ITPK1
	ITPR1
	JAKMIP1
	JAKMIP3
	JAM3
	JAZF1-AS1
	JKAMP
	JMJD4
	JMJD8
	JPH3
	JSRP1
	KALRN
	KANK4
	KAT5
	KAZN
	KB-1043D8.6
	KB-1107E3.1
	KB-1125A3.11
	KB-1208A12.3
	KB-1471A8.1
	KB-1517D11.4
	KB-1608C10.2
	KB-1639H6.2
	KB-431C1.5
	KBTBD11
	KBTBD3
	KCNA1
	KCNA2
	KCNA4
	KCNAB1
	KCNAB2
	KCNB1
	KCNB2
	KCNC1
	KCNC2
	KCNH3
	KCNH5
	KCNH8
	KCNIP2
	KCNIP2-AS1
	KCNIP4
	KCNJ10
	KCNJ2
	KCNJ2-AS1
	KCNJ3
	KCNJ4
	KCNJ9
	KCNK1
	KCNK10
	KCNK12
	KCNMB4
	KCNN1
	KCNQ1DN
	KCNQ3
	KCNQ5
	KCNS1
	KCNS2
	KCNV1
	KCP
	KCTD14
	KCTD16
	KCTD21-AS1
	KCTD4
	KCTD8
	KDM4A-AS1
	KEL
	KHK
	KHNYN
	KIAA0196
	KIAA0196-AS1
	KIAA0319
	KIAA0513
	KIAA1045
	KIAA1107
	KIAA1109
	KIAA1161
	KIAA1211L
	KIAA1239
	KIAA1244
	KIAA1324L
	KIAA1462
	KIAA1467
	KIAA1549L
	KIAA1598
	KIAA1644
	KIAA1737
	KIAA1984-AS1
	KIF13B
	KIF19
	KIF1C
	KIF25
	KIF2A
	KIF3A
	KIF3C
	KIF5A
	KIF5B
	KIF5C
	KIF6
	KIRREL3
	KLC3
	KLF13
	KLF4
	KLHL1
	KLHL2
	KLHL3
	KLHL32
	KLK6
	KLK7
	KMO
	KNOP1
	KPNA1
	KRAS
	KRR1
	KRR1P1
	KRTAP5-2
	KRTAP5-AS1
	KSR2
	KXD1
	L2HGDH
	L34079.3
	LA16c-313D11.12
	LA16c-316G12.2
	LA16c-329F2.1
	LA16c-349E10.1
	LA16c-358B7.3
	LA16c-366D1.3
	LA16c-366D3.1
	LA16c-390E6.5
	LA16c-395F10.1
	LACC1
	LACTB2
	LAMP2
	LAMTOR5-AS1
	LANCL1
	LARP6
	LAYN
	LDB2
	LDB3
	LDHAP2
	LDLRAD2
	LDLRAD4
	LDLRAP1
	LEPR
	LGALS8
	LGALS8-AS1
	LGI1
	LGI3
	LGR5
	LHFPL5
	LHPP
	LHX6
	LIFR-AS1
	LILRA1
[truncated: 2,679 more rows]

## Sheet: Table S17.2
Table S17.2 Source data of Figure S4B. The comparisons of expression levels of RIMS3 in three batches of gene expression profiles of GBM and controls.
Expression of RIMS3 in CGGA
Class	normal	normal	normal	normal	normal	normal	normal	normal	normal	normal	normal	normal	normal	normal	normal	normal	normal	normal	normal	normal	GBM	GBM	GBM	GBM	GBM	GBM	GBM	GBM	GBM	GBM	GBM	GBM	GBM	GBM	GBM	GBM	GBM	GBM	GBM	GBM	GBM	GBM	GBM	GBM	GBM	GBM	GBM	GBM	GBM
Samples	N489	N491	N494	N499	N505	N508	N509	N512	N530	N548	N557	N562	N573	N577	N588	N593	N597	N609	N775	N877	CGGA_1017	CGGA_1036	CGGA_1041	CGGA_1075	CGGA_1086	CGGA_1103	CGGA_1106	CGGA_1134	CGGA_1135	CGGA_1138	CGGA_1142	CGGA_1172	CGGA_1236	CGGA_1256	CGGA_1282	CGGA_1326	CGGA_1353	CGGA_1354	CGGA_1365	CGGA_1371	CGGA_1378	CGGA_1380	CGGA_1382	CGGA_139	CGGA_1391	CGGA_1392	CGGA_1402	CGGA_1403	CGGA_1410
RIMS3	4383	5640	3628	6134	6963	245	7707	9834	553	3708	2078	3407	694	8468	165	84	195	245	3628	4515	19133	1134	5282	271	82	1861	341	311	383	940	370	871	1877	442	112	1096	410	127	344	551	177	1241	2146	20337	602	284	319	482	2236
Expression of RIMS3 in GSE205512
Class	normal	GBM	GBM	GBM	GBM
Samples	N	T1	T2	T3	T4	logFC	logCPM	LR	PValue	FDR
RIMS3	4325	929	693	702	174	-3.0987	7.2554	23.7741	1.0833e-06	0.00030923
Expression of RIMS3 in GSE184643
Class	normal	normal	normal	GBM	GBM	GBM
Samples	B_1_fpkm	B_3_fpkm	B_4_fpkm	A_2_fpkm	A_3_fpkm	A_4_fpkm	logFC	logCPM	LR	PValue	FDR
RIMS3	37.9059	14.511	26.9808	0.97874	2.30035	0.866743	-3.29408	5.33048	24.7619	6.48664e-07	1.32833e-05
[truncated: 116 more columns]

## Sheet: Table S17.3
Table S17.3 Source data of Figure S4C. The comparisons of expression levels of ATP1B1 in three batches of gene expression profiles of GBM and controls.
Expression of ATP1B1 in CGGA
Class	normal	normal	normal	normal	normal	normal	normal	normal	normal	normal	normal	normal	normal	normal	normal	normal	normal	normal	normal	normal	GBM	GBM	GBM	GBM	GBM	GBM	GBM	GBM	GBM	GBM	GBM	GBM	GBM	GBM	GBM	GBM	GBM	GBM	GBM	GBM	GBM	GBM	GBM	GBM	GBM	GBM	GBM	GBM	GBM
Samples	N489	N491	N494	N499	N505	N508	N509	N512	N530	N548	N557	N562	N573	N577	N588	N593	N597	N609	N775	N877	CGGA_1017	CGGA_1036	CGGA_1041	CGGA_1075	CGGA_1086	CGGA_1103	CGGA_1106	CGGA_1134	CGGA_1135	CGGA_1138	CGGA_1142	CGGA_1172	CGGA_1236	CGGA_1256	CGGA_1282	CGGA_1326	CGGA_1353	CGGA_1354	CGGA_1365	CGGA_1371	CGGA_1378	CGGA_1380	CGGA_1382	CGGA_139	CGGA_1391	CGGA_1392	CGGA_1402	CGGA_1403	CGGA_1410
ATP1B1	6390	7947	10980	12080	13428	3413	14707	10874	7862	6679	6453	8482	6596	11560	6225	7431	8348	6404	8803	7167	19140	1616	10520	3204	98	1567	437	981	1422	1079	736	1398	17870	907	513	1150	7089	722	135	2522	302	7061	9290	24201	3214	810	951	5648	4283
Expression of ATP1B1 in GSE205512
Class	normal	GBM	GBM	GBM	GBM
Samples	N	T1	T2	T3	T4	logFC	logCPM	LR	PValue	FDR
ATP1B1	7016	2517	2046	2949	1326	-1.93353	8.43332	10.4413	0.00123227	0.0445769
Expression of RIMS3 in GSE184643
Class	normal	normal	normal	GBM	GBM	GBM
Samples	B_1_fpkm	B_3_fpkm	B_4_fpkm	A_2_fpkm	A_3_fpkm	A_4_fpkm	logFC	logCPM	LR	PValue	FDR
ATP1B1	266.588	199.236	176.935	12.4252	76.4098	21.4045	-1.67083	8.29835	6.52901	0.0106129	0.0262313
[truncated: 116 more columns]
