# Supplementary material for: Characterizing miRNA editing patterns in 5 types of cells using single-cell small RNA sequencing data
Source: Front Bioinform. 2026 Apr 9;6:1719535. doi: 10.3389/fbinf.2026.1719535 (PMC13102661; doi:10.3389/fbinf.2026.1719535)
Supplement: Supplementary file 2 [file DataSheet2.zip › Table S18 The source data of FigureS5.xlsx]

## Sheet: Table S18.1
Table S18.1 Source data of Figure S5A. The enriched GO terms of 76 target genes of hsa-mir-376c_48g with corrected P-value smaller than 0.05.
miRNA	go_id	Ontology	Term	Database	Input_num	Background_num	P_Value	Corrected_P_Value	Input	Hyperlink
hsa-mir-376c_48g	GO:0005515	MF	protein binding	Gene Ontology	52	11779	2.7779e-12	2.52233e-09	DOCK9|NECAP1|SESN1|CYFIP2|CELF5|SERINC1|TLE4|HABP4|CREBL2|AKAP11|FAM13C|MAP3K9|CALM2|WASF1|WDR47|TUBA1B|MAT2B|AFMID|CDK17|PLEKHB2|DNAJC12|LANCL1|TRAPPC13|CEBPZ|ATP6V1B2|MAPK9|RIMS3|GNPNAT1|SIAH1|RAB5B|PAQR3|ATP1B1|LAMP2|SGK494|RYBP|CHMP1B|OGDHL|TESK2|BACE1|SFRP1|TACC1|KIF5C|CCDC110|ELOVL7|ELOVL4|STRN|GIT2|ENDOD1|SORT1|TAF9B|PAK1|SLC1A2	http://amigo.geneontology.org/amigo/term/GO:0005515
hsa-mir-376c_48g	GO:0005829	CC	cytosol	Gene Ontology	27	5095	3.68994e-07	0.000167523	DOCK9|NECAP1|SESN1|CYFIP2|HABP4|AKAP11|FAM13B|ATP6V1A|AFMID|TULP4|TRAPPC13|CEBPZ|ATP6V1B2|MAPK9|SAMD8|DGKE|GNPNAT1|SIAH1|MAT2B|C1orf198|CHMP1B|SFRP1|ENDOD1|TACC1|SORT1|STEAP2|PAK1	http://amigo.geneontology.org/amigo/term/GO:0005829
hsa-mir-376c_48g	GO:0005737	CC	cytoplasm	Gene Ontology	23	4624	1.09403e-05	0.00297753	SESN1|CYFIP2|CELF5|HABP4|AKAP11|IQSEC2|CALM2|WDR47|TUBA1B|AFMID|CDK17|TULP4|LANCL1|DNAJC12|RYBP|MAPK9|DGKE|SIAH1|CEBPZ|TESK2|TACC1|STRN|PAK1	http://amigo.geneontology.org/amigo/term/GO:0005737
hsa-mir-376c_48g	GO:0005524	MF	ATP binding	Gene Ontology	11	1463	0.000107185	0.00553993	MAP3K9|ATP6V1A|KIF5C|CDK17|ATP1B1|SGK494|ATP6V1B2|MAPK9|PAK1|TESK2|DGKE	http://amigo.geneontology.org/amigo/term/GO:0005524
hsa-mir-376c_48g	GO:0009922	MF	fatty acid elongase activity	Gene Ontology	2	7	0.000128126	0.00553993	ELOVL7|ELOVL4	http://amigo.geneontology.org/amigo/term/GO:0009922
hsa-mir-376c_48g	GO:0010008	CC	endosome membrane	Gene Ontology	5	220	7.3126e-05	0.00553993	SORT1|BACE1|STEAP2|GNPNAT1|CHMP1B	http://amigo.geneontology.org/amigo/term/GO:0010008
hsa-mir-376c_48g	GO:0019367	BP	fatty acid elongation, saturated fatty acid	Gene Ontology	2	7	0.000128126	0.00553993	ELOVL7|ELOVL4	http://amigo.geneontology.org/amigo/term/GO:0019367
hsa-mir-376c_48g	GO:0019899	MF	enzyme binding	Gene Ontology	6	353	6.5837e-05	0.00553993	BACE1|TSPYL1|MAT2B|SERINC1|LAMP2|SORT1	http://amigo.geneontology.org/amigo/term/GO:0019899
hsa-mir-376c_48g	GO:0033180	CC	proton-transporting V-type ATPase, V1 domain	Gene Ontology	2	6	9.97771e-05	0.00553993	ATP6V1B2|ATP6V1A	http://amigo.geneontology.org/amigo/term/GO:0033180
hsa-mir-376c_48g	GO:0034625	BP	fatty acid elongation, monounsaturated fatty acid	Gene Ontology	2	7	0.000128126	0.00553993	ELOVL7|ELOVL4	http://amigo.geneontology.org/amigo/term/GO:0034625
hsa-mir-376c_48g	GO:0034626	BP	fatty acid elongation, polyunsaturated fatty acid	Gene Ontology	2	7	0.000128126	0.00553993	ELOVL7|ELOVL4	http://amigo.geneontology.org/amigo/term/GO:0034626
hsa-mir-376c_48g	GO:0045121	CC	membrane raft	Gene Ontology	5	237	0.000102968	0.00553993	TUBA1B|GPM6B|LAMP2|SLC1A2|BACE1	http://amigo.geneontology.org/amigo/term/GO:0045121
hsa-mir-376c_48g	GO:0046034	BP	ATP metabolic process	Gene Ontology	3	33	4.54846e-05	0.00553993	ATP6V1B2|ATP6V1A|ATP1B1	http://amigo.geneontology.org/amigo/term/GO:0046034
hsa-mir-376c_48g	GO:0051388	BP	positive regulation of neurotrophin TRK receptor signaling pathway	Gene Ontology	2	7	0.000128126	0.00553993	WASF1|CYFIP2	http://amigo.geneontology.org/amigo/term/GO:0051388
hsa-mir-376c_48g	GO:0000226	BP	microtubule cytoskeleton organization	Gene Ontology	4	133	0.000141515	0.00584071	TUBA1B|WDR47|CALM2|TACC1	http://amigo.geneontology.org/amigo/term/GO:0000226
hsa-mir-376c_48g	GO:0016020	CC	membrane	Gene Ontology	13	2075	0.000148605	0.00586668	BACE1|DOCK9|CYFIP2|ENDOD1|RAB5B|SERINC1|ATP1B1|STRN|LAMP2|TACC1|PDZD8|SLC1A2|DGKE	http://amigo.geneontology.org/amigo/term/GO:0016020
hsa-mir-376c_48g	GO:0030148	BP	sphingolipid biosynthetic process	Gene Ontology	3	52	0.000162832	0.00591407	ELOVL7|ELOVL4|SAMD8	http://amigo.geneontology.org/amigo/term/GO:0030148
hsa-mir-376c_48g	GO:0048227	BP	plasma membrane to endosome transport	Gene Ontology	2	8	0.00015996	0.00591407	SORT1|RAB5B	http://amigo.geneontology.org/amigo/term/GO:0048227
hsa-mir-376c_48g	GO:0005769	CC	early endosome	Gene Ontology	5	267	0.000177516	0.00596981	SORT1|BACE1|STEAP2|SIAH1|RAB5B	http://amigo.geneontology.org/amigo/term/GO:0005769
hsa-mir-376c_48g	GO:0005770	CC	late endosome	Gene Ontology	4	140	0.000171372	0.00596981	BACE1|GNPNAT1|LAMP2|CEBPZ	http://amigo.geneontology.org/amigo/term/GO:0005770
hsa-mir-376c_48g	GO:0005634	CC	nucleus	Gene Ontology	22	5208	0.000213429	0.00668253	SESN1|CYFIP2|CELF5|TLE4|HABP4|CREBL2|SIAH1|CALM2|AFMID|CDK17|RYBP|MAPK9|TMEM53|TSPYL1|MAT2B|CEBPZ|USP31|TESK2|TACC1|CCDC110|PAK1|ZNF770	http://amigo.geneontology.org/amigo/term/GO:0005634
hsa-mir-376c_48g	GO:0006468	BP	protein phosphorylation	Gene Ontology	6	451	0.000244089	0.00738776	MAP3K9|CDK17|SGK494|MAPK9|PAK1|TESK2	http://amigo.geneontology.org/amigo/term/GO:0006468
hsa-mir-376c_48g	GO:0031209	CC	SCAR complex	Gene Ontology	2	11	0.000276236	0.00783821	WASF1|CYFIP2	http://amigo.geneontology.org/amigo/term/GO:0031209
hsa-mir-376c_48g	GO:0097484	BP	dendrite extension	Gene Ontology	2	11	0.000276236	0.00783821	WASF1|CYFIP2	http://amigo.geneontology.org/amigo/term/GO:0097484
hsa-mir-376c_48g	GO:0032509	BP	endosome transport via multivesicular body sorting pathway	Gene Ontology	2	13	0.000370938	0.00977108	SORT1|CHMP1B	http://amigo.geneontology.org/amigo/term/GO:0032509
hsa-mir-376c_48g	GO:0042761	BP	very long-chain fatty acid biosynthetic process	Gene Ontology	2	13	0.000370938	0.00977108	ELOVL7|ELOVL4	http://amigo.geneontology.org/amigo/term/GO:0042761
hsa-mir-376c_48g	GO:0006897	BP	endocytosis	Gene Ontology	4	182	0.000453409	0.011055	SORT1|STEAP2|NECAP1|RAB5B	http://amigo.geneontology.org/amigo/term/GO:0006897
hsa-mir-376c_48g	GO:0050821	BP	protein stabilization	Gene Ontology	4	183	0.000462655	0.011055	TAF9B|LAMP2|CREBL2|ATP1B1	http://amigo.geneontology.org/amigo/term/GO:0050821
hsa-mir-376c_48g	GO:0006636	BP	unsaturated fatty acid biosynthetic process	Gene Ontology	2	15	0.000479267	0.0111583	ELOVL7|ELOVL4	http://amigo.geneontology.org/amigo/term/GO:0006636
hsa-mir-376c_48g	GO:0030140	CC	trans-Golgi network transport vesicle	Gene Ontology	2	17	0.000601119	0.0131622	SORT1|STEAP2	http://amigo.geneontology.org/amigo/term/GO:0030140
hsa-mir-376c_48g	GO:0004674	MF	protein serine/threonine kinase activity	Gene Ontology	5	357	0.000655132	0.0138339	MAP3K9|PAK1|SGK494|TESK2|CDK17	http://amigo.geneontology.org/amigo/term/GO:0004674
hsa-mir-376c_48g	GO:0030705	BP	cytoskeleton-dependent intracellular transport	Gene Ontology	2	19	0.000736395	0.0145358	TUBA1B|KIF5C	http://amigo.geneontology.org/amigo/term/GO:0030705
hsa-mir-376c_48g	GO:0035338	BP	long-chain fatty-acyl-CoA biosynthetic process	Gene Ontology	2	19	0.000736395	0.0145358	ELOVL7|ELOVL4	http://amigo.geneontology.org/amigo/term/GO:0035338
hsa-mir-376c_48g	GO:1901673	BP	regulation of mitotic spindle assembly	Gene Ontology	2	19	0.000736395	0.0145358	CHMP1B|CCSAP	http://amigo.geneontology.org/amigo/term/GO:1901673
hsa-mir-376c_48g	GO:0035556	BP	intracellular signal transduction	Gene Ontology	5	369	0.000758333	0.0146504	MAPK9|PDZD8|AKAP11|PAK1|DGKE	http://amigo.geneontology.org/amigo/term/GO:0035556
hsa-mir-376c_48g	GO:0046961	MF	proton-transporting ATPase activity, rotational mechanism	Gene Ontology	2	20	0.000809034	0.0153042	ATP6V1B2|ATP6V1A	http://amigo.geneontology.org/amigo/term/GO:0046961
hsa-mir-376c_48g	GO:0004672	MF	protein kinase activity	Gene Ontology	4	216	0.000849468	0.0157412	MAP3K9|CDK17|TESK2|PAK1	http://amigo.geneontology.org/amigo/term/GO:0004672
hsa-mir-376c_48g	GO:0051018	MF	protein kinase A binding	Gene Ontology	2	24	0.00113264	0.0201655	WASF1|AKAP11	http://amigo.geneontology.org/amigo/term/GO:0051018
hsa-mir-376c_48g	GO:0034237	MF	protein kinase A regulatory subunit binding	Gene Ontology	2	26	0.0013141	0.0225133	WASF1|AKAP11	http://amigo.geneontology.org/amigo/term/GO:0034237
hsa-mir-376c_48g	GO:0090383	BP	phagosome acidification	Gene Ontology	2	28	0.00150853	0.0240307	ATP6V1B2|ATP6V1A	http://amigo.geneontology.org/amigo/term/GO:0090383
hsa-mir-376c_48g	GO:0004712	MF	protein serine/threonine/tyrosine kinase activity	Gene Ontology	2	29	0.00161058	0.0247866	MAPK9|TESK2	http://amigo.geneontology.org/amigo/term/GO:0004712
hsa-mir-376c_48g	GO:0044295	CC	axonal growth cone	Gene Ontology	2	29	0.00161058	0.0247866	KIF5C|WDR47	http://amigo.geneontology.org/amigo/term/GO:0044295
hsa-mir-376c_48g	GO:0002576	BP	platelet degranulation	Gene Ontology	3	124	0.00187538	0.0274653	HABP4|ENDOD1|LAMP2	http://amigo.geneontology.org/amigo/term/GO:0002576
hsa-mir-376c_48g	GO:0012505	CC	endomembrane system	Gene Ontology	3	125	0.00191778	0.0276404	ATP6V1B2|DOCK9|RAB5B	http://amigo.geneontology.org/amigo/term/GO:0012505
hsa-mir-376c_48g	GO:0032839	CC	dendrite cytoplasm	Gene Ontology	2	33	0.00205071	0.0290944	KIF5C|WASF1	http://amigo.geneontology.org/amigo/term/GO:0032839
hsa-mir-376c_48g	GO:2001244	BP	positive regulation of intrinsic apoptotic signaling pathway	Gene Ontology	2	35	0.00228976	0.0315016	CEBPZ|SIAH1	http://amigo.geneontology.org/amigo/term/GO:2001244
hsa-mir-376c_48g	GO:0005886	CC	plasma membrane	Gene Ontology	18	4619	0.00234987	0.031846	BACE1|SFRP1|ATP6V1A|SIAH1|RAB5B|UGT8|AKAP11|SERINC1|ATP1B1|LANCL1|LAMP2|GPM6B|SORT1|CALM2|ATP6V1B2|STEAP2|SLC1A2|DGKE	http://amigo.geneontology.org/amigo/term/GO:0005886
hsa-mir-376c_48g	GO:0033572	BP	transferrin transport	Gene Ontology	2	36	0.00241399	0.0318979	ATP6V1B2|ATP6V1A	http://amigo.geneontology.org/amigo/term/GO:0033572
hsa-mir-376c_48g	GO:0005768	CC	endosome	Gene Ontology	4	293	0.00254538	0.0330172	BACE1|STEAP2|PAK1|RAB5B	http://amigo.geneontology.org/amigo/term/GO:0005768
hsa-mir-376c_48g	GO:0046326	BP	positive regulation of glucose import	Gene Ontology	2	38	0.00267181	0.034169	SLC1A2|CREBL2	http://amigo.geneontology.org/amigo/term/GO:0046326
hsa-mir-376c_48g	GO:0043547	BP	positive regulation of GTPase activity	Gene Ontology	4	307	0.00300254	0.0373467	FAM13B|SFRP1|DOCK9|GIT2	http://amigo.geneontology.org/amigo/term/GO:0043547
hsa-mir-376c_48g	GO:0005771	CC	multivesicular body	Gene Ontology	2	42	0.00322449	0.0390379	BACE1|CHMP1B	http://amigo.geneontology.org/amigo/term/GO:0005771
hsa-mir-376c_48g	GO:0030331	MF	estrogen receptor binding	Gene Ontology	2	42	0.00322449	0.0390379	TACC1|STRN	http://amigo.geneontology.org/amigo/term/GO:0030331
hsa-mir-376c_48g	GO:0005765	CC	lysosomal membrane	Gene Ontology	4	318	0.00339895	0.0406086	SORT1|ATP6V1B2|ATP6V1A|LAMP2	http://amigo.geneontology.org/amigo/term/GO:0005765
hsa-mir-376c_48g	GO:0030017	CC	sarcomere	Gene Ontology	2	46	0.00382596	0.0434247	HABP4|CALM2	http://amigo.geneontology.org/amigo/term/GO:0030017
hsa-mir-376c_48g	GO:0030496	CC	midbody	Gene Ontology	3	160	0.00379551	0.0434247	TACC1|PAK1|CHMP1B	http://amigo.geneontology.org/amigo/term/GO:0030496
hsa-mir-376c_48g	GO:0045599	BP	negative regulation of fat cell differentiation	Gene Ontology	2	46	0.00382596	0.0434247	SORT1|CEBPZ	http://amigo.geneontology.org/amigo/term/GO:0045599
hsa-mir-376c_48g	GO:0043065	BP	positive regulation of apoptotic process	Gene Ontology	4	335	0.00407949	0.0457305	SFRP1|MAP3K9|SIAH1|RYBP	http://amigo.geneontology.org/amigo/term/GO:0043065
hsa-mir-376c_48g	GO:0030036	BP	actin cytoskeleton organization	Gene Ontology	3	166	0.00419871	0.0464931	IQSEC2|WASF1|TESK2	http://amigo.geneontology.org/amigo/term/GO:0030036
hsa-mir-376c_48g	GO:2000300	BP	regulation of synaptic vesicle exocytosis	Gene Ontology	2	50	0.00447546	0.0483776	BACE1|RIMS3	http://amigo.geneontology.org/amigo/term/GO:2000300
hsa-mir-376c_48g	GO:0051301	BP	cell division	Gene Ontology	4	346	0.0045658	0.0487735	TUBA1B|CCSAP|CHMP1B|TACC1	http://amigo.geneontology.org/amigo/term/GO:0051301

## Sheet: Table S18.2
Table S18.2 Source data of Figure S5B. The enriched KEGG pathways for 76 targets of hsa-mir-376c_48g by KOBAS (v3.0). The KEGG pathways with corrected P-values smaller than 0.05 were shown.
miRNA	Term	Database	ID	Input_num	Background_num	P_Value	Corrected_P_Value	Input	Hyperlink
hsa-mir-376c_48g	Phagosome	KEGG PATHWAY	hsa04145	5	152	1.31169e-05	0.00297753	TUBA1B|ATP6V1B2|ATP6V1A|LAMP2|RAB5B	http://www.genome.jp/kegg-bin/show_pathway?hsa04145/hsa:526%09red/hsa:3920%09red/hsa:5869%09red/hsa:523%09red/hsa:10376%09red
hsa-mir-376c_48g	Metabolic pathways	KEGG PATHWAY	hsa01100	11	1433	8.93984e-05	0.00553993	ATP6V1A|MAT2B|UGT8|AFMID|ETNPPL|ELOVL7|ELOVL4|GNPNAT1|ATP6V1B2|OGDHL|DGKE	http://www.genome.jp/kegg-bin/show_pathway?hsa01100/hsa:125061%09red/hsa:79993%09red/hsa:64841%09red/hsa:7368%09red/hsa:523%09red/hsa:6785%09red/hsa:27430%09red/hsa:55753%09red/hsa:526%09red/hsa:8526%09red/hsa:64850%09red
hsa-mir-376c_48g	Endocytosis	KEGG PATHWAY	hsa04144	5	244	0.000117664	0.00553993	KIF5C|IQSEC2|GIT2|CHMP1B|RAB5B	http://www.genome.jp/kegg-bin/show_pathway?hsa04144/hsa:57132%09red/hsa:9815%09red/hsa:23096%09red/hsa:5869%09red/hsa:3800%09red
hsa-mir-376c_48g	Epithelial cell signaling in Helicobacter pylori infection	KEGG PATHWAY	hsa05120	3	70	0.000376638	0.00977108	ATP6V1B2|MAPK9|ATP6V1A	http://www.genome.jp/kegg-bin/show_pathway?hsa05120/hsa:526%09red/hsa:523%09red/hsa:5601%09red
hsa-mir-376c_48g	Tuberculosis	KEGG PATHWAY	hsa05152	4	179	0.000426461	0.0107563	MAPK9|CALM2|LAMP2|RAB5B	http://www.genome.jp/kegg-bin/show_pathway?hsa05152/hsa:3920%09red/hsa:805%09red/hsa:5869%09red/hsa:5601%09red
hsa-mir-376c_48g	Synaptic vesicle cycle	KEGG PATHWAY	hsa04721	3	78	0.00051105	0.0116008	ATP6V1B2|ATP6V1A|SLC1A2	http://www.genome.jp/kegg-bin/show_pathway?hsa04721/hsa:526%09red/hsa:6506%09red/hsa:523%09red
hsa-mir-376c_48g	Salmonella infection	KEGG PATHWAY	hsa05132	3	83	0.000608823	0.0131622	MAPK9|WASF1|PAK1	http://www.genome.jp/kegg-bin/show_pathway?hsa05132/hsa:8936%09red/hsa:5585%09red/hsa:5601%09red
hsa-mir-376c_48g	Choline metabolism in cancer	KEGG PATHWAY	hsa05231	3	99	0.000999374	0.0181486	MAPK9|WASF1|DGKE	http://www.genome.jp/kegg-bin/show_pathway?hsa05231/hsa:8936%09red/hsa:8526%09red/hsa:5601%09red
hsa-mir-376c_48g	Biosynthesis of unsaturated fatty acids	KEGG PATHWAY	hsa01040	2	27	0.0014097	0.0228573	ELOVL7|ELOVL4	http://www.genome.jp/kegg-bin/show_pathway?hsa01040/hsa:6785%09red/hsa:79993%09red
hsa-mir-376c_48g	Fatty acid elongation	KEGG PATHWAY	hsa00062	2	27	0.0014097	0.0228573	ELOVL7|ELOVL4	http://www.genome.jp/kegg-bin/show_pathway?hsa00062/hsa:6785%09red/hsa:79993%09red
hsa-mir-376c_48g	Collecting duct acid secretion	KEGG PATHWAY	hsa04966	2	27	0.0014097	0.0228573	ATP6V1B2|ATP6V1A	http://www.genome.jp/kegg-bin/show_pathway?hsa04966/hsa:526%09red/hsa:523%09red
hsa-mir-376c_48g	Neurotrophin signaling pathway	KEGG PATHWAY	hsa04722	3	119	0.00167221	0.0253061	SORT1|MAPK9|CALM2	http://www.genome.jp/kegg-bin/show_pathway?hsa04722/hsa:6272%09red/hsa:805%09red/hsa:5601%09red
hsa-mir-376c_48g	Yersinia infection	KEGG PATHWAY	hsa05135	3	121	0.00175173	0.0260749	MAPK9|PAK1|GIT2	http://www.genome.jp/kegg-bin/show_pathway?hsa05135/hsa:5585%09red/hsa:5601%09red/hsa:9815%09red
hsa-mir-376c_48g	Dopaminergic synapse	KEGG PATHWAY	hsa04728	3	131	0.00218472	0.0305189	KIF5C|MAPK9|CALM2	http://www.genome.jp/kegg-bin/show_pathway?hsa04728/hsa:805%09red/hsa:5601%09red/hsa:3800%09red
hsa-mir-376c_48g	Apoptosis	KEGG PATHWAY	hsa04210	3	136	0.00242396	0.0318979	TUBA1B|MAPK9|CEBPZ	http://www.genome.jp/kegg-bin/show_pathway?hsa04210/hsa:1649%09red/hsa:5601%09red/hsa:10376%09red
hsa-mir-376c_48g	Wnt signaling pathway	KEGG PATHWAY	hsa04310	3	160	0.00379551	0.0434247	SFRP1|MAPK9|SIAH1	http://www.genome.jp/kegg-bin/show_pathway?hsa04310/hsa:6422%09red/hsa:5601%09red/hsa:6477%09red
hsa-mir-376c_48g	Vibrio cholerae infection	KEGG PATHWAY	hsa05110	2	50	0.00447546	0.0483776	ATP6V1B2|ATP6V1A	http://www.genome.jp/kegg-bin/show_pathway?hsa05110/hsa:526%09red/hsa:523%09red
