# Supplementary material for: Characterizing miRNA editing patterns in 5 types of cells using single-cell small RNA sequencing data
Source: Front Bioinform. 2026 Apr 9;6:1719535. doi: 10.3389/fbinf.2026.1719535 (PMC13102661; doi:10.3389/fbinf.2026.1719535)
Supplement: Supplementary file 2 [file DataSheet2.zip › Table S19 The source data of FigureS6.xlsx]

## Sheet: S19
Table S19 Source data of Figure S6A - S6F. The editing levels of editing sites and abundance of TENT family members in 19 Leuk cell samples.
Description	sample	hsa-mir-21_31_U_c	TENT2		Description	sample	hsa-mir-148a_65_U_c	TUT1		Description	sample	hsa-mir-26a-1_32_G_c	TENT4A		Description	sample	hsa-mir-374b_31_U_c	TENT4B		Description	sample	hsa-mir-374b_31_U_c	TENT5B		Description	sample	hsa-mir-486-2_22_G_c	TENT5B
leuk1	L1	100	79.6371		leuk1	L1	3.7	1.75966		leuk1	L1	0	1.91997		leuk1	L1	11.1	1.60804		leuk1	L1	11.1	0		leuk1	L1	6.5	0
leuk2	L2	0	40.5483		leuk2	L2	10.5	1.44375		leuk2	L2	0.5	6.70647		leuk2	L2	0	1.19133		leuk2	L2	0	0		leuk2	L2	3.3	0
leuk3	L3	100	91.8235		leuk3	L3	5.6	1.09555		leuk3	L3	0	0		leuk3	L3	4	2.90578		leuk3	L3	4	0		leuk3	L3	3.2	0
leuk4	L4	33.3	42.9856		leuk4	L4	5.9	0.819187		leuk4	L4	0	0.87813		leuk4	L4	50	2.28771		leuk4	L4	50	0		leuk4	L4	4.3	0
leuk5	L5	0	66.5102		leuk5	L5	13.3	4.17644		leuk5	L5	1	7.83072		leuk5	L5	0	1.04619		leuk5	L5	0	0		leuk5	L5	3.1	0
leuk6	L6	0	63.303		leuk6	L6	3.3	0.970171		leuk6	L6	0	2.65196		leuk6	L6	25	5.35784		leuk6	L6	25	0		leuk6	L6	3.4	0
leuk7	L7	0	80.7497		leuk7	L7	6.4	1.50291		leuk7	L7	0	2.29577		leuk7	L7	16.7	0.850393		leuk7	L7	16.7	0		leuk7	L7	4	0
leuk8	L8	25	44.9947		leuk8	L8	3.8	3.20059		leuk8	L8	0	0.321641		leuk8	L8	42.9	2.63934		leuk8	L8	42.9	0		leuk8	L8	4.8	0
leuk9	L9	0	46.3331		leuk9	L9	7.4	4.08806		leuk9	L9	1	3.61536		leuk9	L9	0	0		leuk9	L9	0	0		leuk9	L9	7.2	0
leuk10	L10	100	64.4426		leuk10	L10	10	0.354826		leuk10	L10	0	1.99687		leuk10	L10	25	0.848899		leuk10	L10	25	1.71622		leuk10	L10	9.5	1.71622
leuk11	L11	100	63.0991		leuk11	L11	15	3.88615		leuk11	L11	0	7.68425		leuk11	L11	0	2.08005		leuk11	L11	0	0		leuk11	L11	2.4	0
leuk12	L12	100	44.4608		leuk12	L12	6.9	2.93771		leuk12	L12	0.333	4.50749		leuk12	L12	8.3	1.26978		leuk12	L12	8.3	0		leuk12	L12	3.9	0
leuk13	L13	0	25.7427		leuk13	L13	3.7	3.02664		leuk13	L13	0.5	0		leuk13	L13	0	2.71706		leuk13	L13	0	0		leuk13	L13	0	0
leuk14	L14	0	30.627		leuk14	L14	3	3.00041		leuk14	L14	0	4.55647		leuk14	L14	0	0		leuk14	L14	0	0.268748		leuk14	L14	5.4	0.268748
leuk15	L15	0	48.0746		leuk15	L15	14.3	0.87087		leuk15	L15	0	1.00356		leuk15	L15	0	0.97527		leuk15	L15	0	1.47428		leuk15	L15	3.8	1.47428
leuk16	L16	0	64.0286		leuk16	L16	0	0.84676		leuk16	L16	0	0.680749		leuk16	L16	0	0.0997995		leuk16	L16	0	0		leuk16	L16	6.2	0
leuk17	L17	0	14.9683		leuk17	L17	20	8.76306		leuk17	L17	0	0.330236		leuk17	L17	66.7	4.26116		leuk17	L17	66.7	0		leuk17	L17	0	0
leuk18	L18	0	27.549		leuk18	L18	12.9	1.34309		leuk18	L18	0.167	0.215941		leuk18	L18	25	0		leuk18	L18	25	2.2737		leuk18	L18	12.9	2.2737
leuk19	L19	0	49.3317		leuk19	L19	8.8	0.11042		leuk19	L19	0	0		leuk19	L19	100	2.65538		leuk19	L19	100	3.338		leuk19	L19	4.1	3.338
