# Supplementary material for: Characterizing miRNA editing patterns in 5 types of cells using single-cell small RNA sequencing data
Source: Front Bioinform. 2026 Apr 9;6:1719535. doi: 10.3389/fbinf.2026.1719535 (PMC13102661; doi:10.3389/fbinf.2026.1719535)
Supplement: Supplementary file 2 [file DataSheet2.zip › Table S20 The source data of FigureS7-v2.xlsx]

## Sheet: Sheet1
Table S20 Source data of Figure S7. The editing levels of editing site, hsa-mir-320a_70_A_g, and abundance of TENT5A in 19 Leuk cells.
Description	sample	hsa-mir-320a_70_A_g	TENT5A																Description	sample	hsa-let-7e_31_A_g	TENT5C		Description	sample	hsa-mir-361_26_A_g	TENT5C		Description	sample	hsa-mir-3162_74_A_g	TENT5C
leuk1	L1	0	0.973224																leuk1	L1	0	4.23398		leuk1	L1	0	4.23398		leuk1	L1	0	4.23398
leuk2	L2	0	2.32896																leuk2	L2	0	0.608875		leuk2	L2	0	0.608875		leuk2	L2	0	0.608875
leuk3	L3	0	0.618546																leuk3	L3	0	2.2524		leuk3	L3	0	2.2524		leuk3	L3	0	2.2524
leuk4	L4	0	0																leuk4	L4	0	0.777325		leuk4	L4	0	0.777325		leuk4	L4	0	0.777325
leuk5	L5	0	1.09479																leuk5	L5	1	8.17372		leuk5	L5	0	8.17372		leuk5	L5	0	8.17372
leuk6	L6	1	2.44143																leuk6	L6	0	1.74913		leuk6	L6	0	1.74913		leuk6	L6	0	1.74913
leuk7	L7	0	0.290928																leuk7	L7	0	3.28006		leuk7	L7	0	3.28006		leuk7	L7	0	3.28006
leuk8	L8	1	1.25848																leuk8	L8	0	8.16203		leuk8	L8	0.333	8.16203		leuk8	L8	1	8.16203
leuk9	L9	1	2.17622																leuk9	L9	0	2.42447		leuk9	L9	0	2.42447		leuk9	L9	0	2.42447
leuk10	L10	0	0																leuk10	L10	0	7.57562		leuk10	L10	0	7.57562		leuk10	L10	0	7.57562
leuk11	L11	0	0.355801																leuk11	L11	0	1.0963		leuk11	L11	0	1.0963		leuk11	L11	0	1.0963
leuk12	L12	0	1.18473																leuk12	L12	0	1.00663		leuk12	L12	0	1.00663		leuk12	L12	0	1.00663
leuk13	L13	0	0																leuk13	L13	0	1.04937		leuk13	L13	0	1.04937		leuk13	L13	0	1.04937
leuk14	L14	0	0.268892																leuk14	L14	0	0		leuk14	L14	0	0		leuk14	L14	0	0
leuk15	L15	0	3.32945																leuk15	L15	0	0		leuk15	L15	0	0		leuk15	L15	0	0
leuk16	L16	0	1.09275																leuk16	L16	0	0		leuk16	L16	0	0		leuk16	L16	0	0
leuk17	L17	0	0.397575																leuk17	L17	0	0		leuk17	L17	0	0		leuk17	L17	0	0
leuk18	L18	0	0																leuk18	L18	0	2.29403		leuk18	L18	0	2.29403		leuk18	L18	0	2.29403
leuk19	L19	0	0.374057																leuk19	L19	0	5.86754		leuk19	L19	0	5.86754		leuk19	L19	0	5.86754
