# Supplementary material for: Characterizing miRNA editing patterns in 5 types of cells using single-cell small RNA sequencing data
Source: Front Bioinform. 2026 Apr 9;6:1719535. doi: 10.3389/fbinf.2026.1719535 (PMC13102661; doi:10.3389/fbinf.2026.1719535)
Supplement: Supplementary file 2 [file DataSheet2.zip › Table S21 The source data of FigureS8-v2.xlsx]

## Sheet: Table S21.1
Table S21.1 Source data of Figure S8A.
Editing type	TENT4A-mediated miRNA	TENT4B-mediated miRNA	TENT5C-mediated miRNA
3'-A	hsa-let-7f-2-5p	hsa-mir-128-1-3p	hsa-mir-10b-5p
3'-A	hsa-mir-10b-5p	hsa-mir-128-2-3p	hsa-mir-23a-3p
3'-A	hsa-mir-23a-3p	hsa-mir-132-5p	hsa-mir-99a-5p
3'-A	hsa-mir-25-3p	hsa-mir-148a-3p	hsa-mir-99b-5p
3'-A	hsa-mir-30b-3p	hsa-mir-181b-1-5p	hsa-mir-126-3p
3'-A	hsa-mir-99a_-5p	hsa-mir-181b-2-5p	hsa-mir-197-3p
3'-A	hsa-mir-182-5p	hsa-mir-192-5p	hsa-mir-454-3p
3'-A	hsa-mir-183-5p	hsa-mir-330-3p
3'-A	hsa-mir-184-3p
3'-A	hsa-mir-197-3p
3'-A	hsa-mir-224-5p
3'-A	hsa-mir-423-3p
3'-A	hsa-mir-454-3p
3'-A	hsa-mir-501-3p

## Sheet: Table S21.2
Table S21.2 Source data of Figure S8B.
Editing type	TENT4A-mediated miRNA	TENT4B-mediated miRNA	TENT5C-mediated miRNA
3'-C	hsa-mir-26a-1-5p	hsa-mir-10a-5p	hsa-mir-21-3p
3'-C	hsa-mir-99a-5p	hsa-mir-15b-5p	hsa-mir-99a-5p
3'-C	hsa-mir-183-5p	hsa-mir-374b-5p	hsa-mir-484-5p
3'-C	hsa-mir-184-3p	hsa-mir-500a-3p
3'-C	hsa-mir-223-5p
3'-C	hsa-mir-628-3p
