# Supplementary material for: Characterizing miRNA editing patterns in 5 types of cells using single-cell small RNA sequencing data
Source: Front Bioinform. 2026 Apr 9;6:1719535. doi: 10.3389/fbinf.2026.1719535 (PMC13102661; doi:10.3389/fbinf.2026.1719535)
Supplement: Supplementary file 2 [file DataSheet2.zip › Table S3 The cell specific editing sites.xlsx]

## Sheet: S3.1_GBM-sepcific
Table S3.1 79 M/E sites that are specific to GBM cells.
No.	ME_ID	final_category	correlation_R_GBM	PValue_GBM
1	hsa-mir-100_35_G_u	3'-U	0.822562	2.14277e-111
2	hsa-mir-100_35_G_a	3'-A	0.812356	1.61788e-106
3	hsa-let-7b_28_U_a	3'-A	0.799241	1.13584e-100
4	hsa-let-7i_28_G_a	3'-A	0.773962	1.53069e-90
5	hsa-let-7g_27_U_a	3'-A	0.743721	4.97938e-80
6	hsa-let-7b_5_G_a	5'	0.725001	3.0954e-74
7	hsa-let-7b_29_C_u	3'-U	0.704952	1.53384e-68
8	hsa-let-7i_28_G_u	3'-U	0.682785	8.87101e-63
9	hsa-mir-125b-2_39_G_a	3'-A	0.680922	2.5634e-62
10	hsa-mir-30a_30_G_u	3'-U	0.648955	6.55991e-55
11	hsa-let-7f-1_29_G_a	3'-A	0.633232	1.38982e-51
12	hsa-mir-24-2_72_G_u	3'-U	0.629021	1.00343e-50
13	hsa-let-7b_29_C_a	3'-A	0.621885	2.66883e-49
14	hsa-mir-125b-1_37_U_a	3'-A	0.619288	8.6289e-49
15	hsa-mir-24-1_66_G_u	3'-U	0.607764	1.38149e-46
16	hsa-mir-21_7_G_a	5'	0.556939	7.36327e-38
17	hsa-mir-152_76_C_u	3'-U	0.553587	2.45941e-37
18	hsa-let-7c_33_U_a	3'-A	0.552757	3.30879e-37
19	hsa-mir-204_56_A_u	3'-U	0.549976	8.88102e-37
20	hsa-mir-181b-1_60_G_u	3'-U	0.541003	2.01968e-35
21	hsa-mir-23a_68_C_u	3'-U	0.521932	1.14074e-32
22	hsa-let-7i_5_C_a	5'	0.514622	1.16579e-31
23	hsa-let-7b_81_C_u	3'-U	0.510038	4.86672e-31
24	hsa-mir-181b-2_41_G_u	3'-U	0.479056	4.40966e-27
25	hsa-mir-125b-1_75_C_u	3'-U	0.478598	5.01088e-27
26	hsa-let-7f-2_30_U_a	3'-A	0.473739	1.92231e-26
27	hsa-mir-9-3_39_G_u	3'-U	0.473129	2.27277e-26
28	hsa-mir-9-2_39_G_u	3'-U	0.470604	4.52563e-26
29	hsa-mir-9-1_39_G_u	3'-U	0.47035	4.84873e-26
30	hsa-mir-376a-2_55_A_g	A-to-I(G)	0.464055	2.63058e-25
31	hsa-mir-376a-1_49_A_g	A-to-I(G)	0.464055	2.63058e-25
32	hsa-let-7e_30_G_u	3'-U	0.458056	1.27644e-24
33	hsa-mir-9-1_78_A_u	3'-U	0.456636	1.84652e-24
34	hsa-mir-9-2_76_A_u	3'-U	0.456636	1.84652e-24
35	hsa-mir-27a_71_C_a	3'-A	0.452903	4.83624e-24
36	hsa-mir-9-3_78_G_u	3'-U	0.452233	5.74004e-24
37	hsa-mir-98_44_G_a	3'-A	0.431122	1.05541e-21
38	hsa-mir-27a_72_C_u	3'-U	0.429868	1.42234e-21
39	hsa-mir-320a_70_A_u	3'-U	0.407767	2.2393e-19
40	hsa-let-7a-3_73_C_u	3'-U	0.400116	1.18439e-18
41	hsa-let-7a-1_78_C_u	3'-U	0.400116	1.18439e-18
42	hsa-mir-222_94_G_u	3'-U	0.391774	6.93675e-18
43	hsa-let-7e_30_G_a	3'-A	0.389844	1.03676e-17
44	hsa-mir-30d_30_G_u	3'-U	0.389815	1.043e-17
45	hsa-mir-29a_64_U_a	3'-A	0.385847	2.3627e-17
46	hsa-mir-152_76_C_a	3'-A	0.381869	5.30459e-17
47	hsa-let-7e_7_C_a	5'	0.381741	5.44394e-17
48	hsa-let-7e_31_A_u	3'-U	0.378118	1.12605e-16
49	hsa-mir-155_28_U_a	3'-A	0.377374	1.3057e-16
50	hsa-mir-181a-1_23_G_a	5'	0.376766	1.47342e-16
51	hsa-mir-181a-2_38_G_a	5'	0.372148	3.65637e-16
52	hsa-let-7a-2_27_U_a	3'-A	0.367595	8.83347e-16
53	hsa-mir-221_88_A_u	3'-U	0.366254	1.14232e-15
54	hsa-mir-99a_35_G_a	3'-A	0.364576	1.57327e-15
55	hsa-mir-23b_81_G_u	3'-U	0.36415	1.70587e-15
56	hsa-mir-376c_48_A_g	A-to-I(G)	0.363308	2.00134e-15
57	hsa-mir-103a-2_70_A_u	3'-U	0.362698	2.24614e-15
58	hsa-mir-103a-1_70_A_u	3'-U	0.360131	3.63997e-15
59	hsa-let-7a-3_26_U_a	3'-A	0.3575	5.94328e-15
60	hsa-let-7a-1_28_U_a	3'-A	0.354299	1.07281e-14
61	hsa-mir-27a_71_C_u	3'-U	0.352562	1.47386e-14
62	hsa-mir-92b_82_C_u	3'-U	0.351193	1.89064e-14
63	hsa-mir-125a_39_G_a	3'-A	0.339531	1.50154e-13
64	hsa-mir-125a_14_G_a	5'	0.339301	1.56294e-13
65	hsa-mir-29a_63_A_u	3'-U	0.336133	2.70262e-13
66	hsa-mir-125b-2_78_A_u	3'-U	0.333962	3.91919e-13
67	hsa-mir-125b-1_77_G_u	3'-U	0.328457	9.92676e-13
68	hsa-mir-181a-1_49_G_u	3'-U	0.328431	9.97051e-13
69	hsa-mir-181a-2_64_G_u	3'-U	0.328431	9.97051e-13
70	hsa-mir-221_87_C_u	3'-U	0.327257	1.21257e-12
71	hsa-mir-361_69_C_u	3'-U	0.324609	1.87993e-12
72	hsa-mir-125b-2_79_G_u	3'-U	0.320559	3.64644e-12
73	hsa-mir-221_87_C_a	3'-A	0.314932	9.00486e-12
74	hsa-mir-125b-2_38_A_u	3'-U	0.313486	1.13237e-11
75	hsa-mir-222_68_C_a	5'	0.308322	2.54223e-11
76	hsa-let-7c_10_U_a	5'	0.307613	2.8369e-11
77	hsa-mir-671_54_G_u	3'-U	0.304812	4.36543e-11
78	hsa-let-7f-2_79_C_u	3'-U	0.304051	4.90332e-11
79	hsa-mir-128-2_74_C_u	3'-U	0.303632	5.2264e-11

## Sheet: S3.2_HEK293FT-specific
Table S3.2 31 M/E sites that are specific to HEK293FT cells.
No.	SRR3495785_ME_ID	final_category	correlation_R_HEK293FT	PValue_HEK293FT
1	hsa-mir-218-2_47_G_u	3'-U	0.758431	5.98942e-85
2	hsa-mir-218-1_47_G_u	3'-U	0.685559	1.79903e-63
3	hsa-mir-196b_37_A_u	3'-U	0.612875	1.49211e-47
4	hsa-mir-501_74_A_u	3'-U	0.580083	1.20978e-41
5	hsa-mir-196b_38_U_a	3'-A	0.542887	1.05626e-35
6	hsa-mir-218-2_47_G_a	3'-A	0.536783	8.49884e-35
7	hsa-mir-218-1_47_G_a	3'-A	0.517073	5.38184e-32
8	hsa-mir-7706_67_A_u	3'-U	0.480142	3.2542e-27
9	hsa-mir-218-1_51_C_u	3'-U	0.459492	8.7718e-25
10	hsa-mir-301a_76_C_u	3'-U	0.449388	1.18408e-23
11	hsa-mir-10a_45_U_a	3'-A	0.446264	2.60217e-23
12	hsa-mir-629_44_U_a	3'-A	0.42956	1.53048e-21
13	hsa-mir-1301_73_C_u	3'-U	0.394897	3.59997e-18
14	hsa-mir-500a_39_C_u	3'-U	0.381155	6.12663e-17
15	hsa-mir-17_38_G_u	3'-U	0.371665	4.0176e-16
16	hsa-mir-196a-1_29_C_u	3'-U	0.360431	3.44131e-15
17	hsa-mir-502_75_A_u	3'-U	0.352944	1.37459e-14
18	hsa-mir-500b_36_C_u	3'-U	0.352048	1.61839e-14
19	hsa-mir-16-1_37_U_g	3'-other	0.348786	2.92023e-14
20	hsa-mir-2110_32_G_u	3'-U	0.347537	3.6538e-14
21	hsa-mir-196a-1_29_C_a	3'-A	0.345125	5.6172e-14
22	hsa-mir-760_70_C_u	3'-U	0.344815	5.93573e-14
23	hsa-mir-7-3_55_C_a	3'-A	0.343858	7.03111e-14
24	hsa-mir-196a-2_48_U_a	3'-A	0.340006	1.38239e-13
25	hsa-mir-194-1_37_C_a	3'-A	0.338611	1.76193e-13
26	hsa-mir-30a_30_G_u	3'-U	0.337011	2.32353e-13
27	hsa-mir-7-2_56_G_a	3'-A	0.33083	6.66575e-13
28	hsa-mir-17_38_G_a	3'-A	0.326762	1.31676e-12
29	hsa-mir-18a_5_C_a	5'	0.305875	3.70871e-11
30	hsa-let-7f-2_30_U_a	3'-A	0.303731	5.14885e-11
31	hsa-mir-196a-2_47_A_u	3'-U	0.301729	6.97731e-11

## Sheet: S3.3_Leuk-specific
Table S3.3 8 M/E sites that are specific to Leuk cells.
No.	ME_ID	final_category	correlation_R_Leuk	PValue_Leuk
1	hsa-mir-92a-1_69_U_a	3'-A	0.739597	1.03868e-78
2	hsa-mir-191_38_G_a	3'-A	0.708977	1.20596e-69
3	hsa-mir-26a-2_36_G_c	3'-other	0.442518	6.61839e-23
4	hsa-mir-191_39_U_a	3'-A	0.378958	9.52051e-17
5	hsa-mir-146b_8_C_a	5'	0.35643	7.24567e-15
6	hsa-mir-486-1_26_G_u	3'-U	0.344048	6.79915e-14
7	hsa-mir-21_31_U_c	3'-other	0.305627	3.85245e-11
8	hsa-mir-146b_33_G_a	3'-A	0.301931	6.76665e-11

## Sheet: S3.4_pESC-specific
Table S3.4 30 M/E sites that are specific to pESC cells.
No.	SRR3495785_ME_ID	final_category	correlation_R_pESC	PValue_pESC
1	hsa-mir-302b_70_G_a	3'-A	0.779147	1.64836e-92
2	hsa-mir-302c_66_A_u	3'-U	0.649581	4.79015e-55
3	hsa-mir-302c_30_U_a	3'-A	0.598825	6.15394e-45
4	hsa-mir-302a_67_U_a	3'-A	0.592224	9.41239e-44
5	hsa-mir-302b_46_G_a	5'	0.591606	1.21136e-43
6	hsa-mir-367_66_U_a	3'-A	0.583081	3.71603e-42
7	hsa-mir-363_72_A_u	3'-U	0.564454	4.68674e-39
8	hsa-mir-302d_67_G_a	3'-A	0.5627	8.96984e-39
9	hsa-mir-302d_66_U_a	3'-A	0.527518	1.85832e-33
10	hsa-mir-526a-1_36_G_c	3'-other	0.515141	9.90279e-32
11	hsa-mir-526a-2_28_G_c	3'-other	0.514789	1.10613e-31
12	hsa-mir-518d_37_G_c	3'-other	0.514789	1.10613e-31
13	hsa-mir-520c_37_G_c	3'-other	0.514685	1.14274e-31
14	hsa-mir-18b_29_U_a	3'-A	0.512998	1.93906e-31
15	hsa-mir-187_94_G_a	3'-A	0.459098	9.72476e-25
16	hsa-mir-302d_67_G_u	3'-U	0.422528	7.95714e-21
17	hsa-mir-525_37_U_a	3'-A	0.386747	1.96473e-17
18	hsa-mir-187_93_A_u	3'-U	0.376389	1.58777e-16
19	hsa-mir-302a_68_G_u	3'-U	0.369635	5.96007e-16
20	hsa-mir-200b_80_G_u	3'-U	0.355899	7.99288e-15
21	hsa-mir-302a_43_G_a	5'	0.344232	6.58058e-14
22	hsa-mir-512-2_79_C_u	3'-U	0.342714	8.60357e-14
23	hsa-mir-512-1_73_C_u	3'-U	0.342421	9.05799e-14
24	hsa-mir-516b-2_38_G_c	3'-other	0.335401	3.06414e-13
25	hsa-mir-302a_68_G_a	3'-A	0.328506	9.8462e-13
26	hsa-mir-205_56_U_a	3'-A	0.328204	1.03552e-12
27	hsa-mir-92b_83_G_a	3'-A	0.326587	1.35541e-12
28	hsa-mir-302b_70_G_u	3'-U	0.313224	1.18034e-11
29	hsa-mir-130a_77_U_a	3'-A	0.311268	1.60574e-11
30	hsa-mir-302d_29_G_a	3'-A	0.30855	2.45362e-11

## Sheet: S3.5_nESC-specific
Table S3.5 78 M/E sites that are specific to nESC cells.
No.	SRR3495785_ME_ID	final_category	correlation_R_nESC	PValue_nESC
1	hsa-mir-371a_5_C_a	5'	0.834019	2.93281e-117
2	hsa-mir-373_67_C_u	3'-U	0.784459	1.3963e-94
3	hsa-mir-520f_77_A_u	3'-U	0.778464	3.0163e-92
4	hsa-mir-372_65_C_u	3'-U	0.773946	1.55172e-90
5	hsa-mir-520h_78_A_u	3'-U	0.766558	8.04118e-88
6	hsa-mir-302b_70_G_u	3'-U	0.762194	2.89793e-86
7	hsa-mir-520a_14_C_a	5'	0.738701	1.99299e-78
8	hsa-mir-371a_28_C_u	3'-U	0.708122	2.07726e-69
9	hsa-mir-520a_36_G_a	3'-A	0.696829	2.2824e-66
10	hsa-mir-372_41_G_a	5'	0.666229	8.47189e-59
11	hsa-mir-372_65_C_a	3'-A	0.663826	3.05179e-58
12	hsa-mir-1323_10_C_a	5'	0.656135	1.70477e-56
13	hsa-mir-512-1_73_C_u	3'-U	0.650473	3.05803e-55
14	hsa-mir-512-2_79_C_u	3'-U	0.650151	3.5959e-55
15	hsa-mir-520a_36_G_u	3'-U	0.649945	3.98891e-55
16	hsa-mir-516b-2_38_G_c	3'-other	0.634695	6.94481e-52
17	hsa-mir-520d_76_U_a	3'-A	0.63314	1.45173e-51
18	hsa-mir-373_68_C_u	3'-U	0.612041	2.15131e-47
19	hsa-mir-371a_29_U_a	3'-A	0.580572	9.9894e-42
20	hsa-mir-376a-1_65_U_a	3'-A	0.567051	1.77964e-39
21	hsa-mir-376a-2_71_U_a	3'-A	0.559787	2.61366e-38
22	hsa-mir-302d_67_G_u	3'-U	0.554487	1.78166e-37
23	hsa-mir-493_78_G_u	3'-U	0.536483	9.40796e-35
24	hsa-mir-371a_65_U_a	3'-A	0.516212	7.06566e-32
25	hsa-mir-302b_46_G_a	5'	0.511387	3.2035e-31
26	hsa-mir-520f_53_G_a	5'	0.499869	1.07359e-29
27	hsa-mir-516a-2_15_C_a	5'	0.498438	1.64563e-29
28	hsa-mir-516a-1_15_C_a	5'	0.495416	4.0298e-29
29	hsa-mir-30a_18_C_u	SNP	0.493845	6.3949e-29
30	hsa-mir-1323_33_G_a	3'-A	0.490208	1.84665e-28
31	hsa-mir-520c_37_G_c	3'-other	0.485666	6.81845e-28
32	hsa-mir-526a-2_28_G_c	3'-other	0.485479	7.19278e-28
33	hsa-mir-518d_37_G_c	3'-other	0.485479	7.19278e-28
34	hsa-mir-525_14_U_a	5'	0.485149	7.903e-28
35	hsa-mir-526a-1_36_G_c	3'-other	0.48493	8.41229e-28
36	hsa-mir-525_37_U_a	3'-A	0.47389	1.84436e-26
37	hsa-mir-302d_66_U_a	3'-A	0.472175	2.94993e-26
38	hsa-mir-516b-1_40_G_u	3'-U	0.471303	3.74171e-26
39	hsa-mir-371a_28_C_a	3'-A	0.459185	9.50553e-25
40	hsa-mir-520c_77_A_u	3'-U	0.456425	1.95034e-24
41	hsa-mir-520a_74_U_a	3'-A	0.450026	1.00742e-23
42	hsa-mir-512-1_37_U_a	3'-A	0.448217	1.59205e-23
43	hsa-mir-512-2_43_U_a	3'-A	0.448217	1.59205e-23
44	hsa-mir-302a_31_G_a	3'-A	0.446393	2.51972e-23
45	hsa-mir-373_43_G_a	5'	0.44505	3.52601e-23
46	hsa-mir-371a_27_U_a	3'-A	0.438953	1.59163e-22
47	hsa-mir-302a_8_U_a	5'	0.43667	2.7771e-22
48	hsa-mir-127_79_G_u	3'-U	0.430137	1.33453e-21
49	hsa-mir-516b-1_15_C_a	5'	0.429395	1.59123e-21
50	hsa-mir-518f_75_U_a	3'-A	0.422531	7.9514e-21
51	hsa-mir-1323_33_G_u	3'-U	0.416796	2.96541e-20
52	hsa-mir-302c_29_G_u	3'-U	0.415162	4.29508e-20
53	hsa-mir-370_70_C_a	3'-A	0.413805	5.83264e-20
54	hsa-mir-367_66_U_a	3'-A	0.407448	2.40216e-19
55	hsa-mir-520d_77_A_u	3'-U	0.405772	3.47173e-19
56	hsa-mir-520e_76_U_a	3'-A	0.403538	5.65298e-19
57	hsa-mir-519a-1_36_G_u	3'-U	0.397621	2.02012e-18
58	hsa-mir-376c_64_U_a	3'-A	0.392157	6.40249e-18
59	hsa-mir-200c_67_G_a	3'-A	0.386772	1.95468e-17
60	hsa-mir-520c_76_U_a	3'-A	0.383569	3.75945e-17
61	hsa-mir-654_37_C_u	3'-U	0.378366	1.07163e-16
62	hsa-mir-381_71_G_a	3'-A	0.376357	1.5979e-16
63	hsa-mir-516b-1_41_U_a	3'-A	0.363476	1.93864e-15
64	hsa-mir-127_79_G_a	3'-A	0.355943	7.92839e-15
65	hsa-mir-520g_77_G_-	3'-other	0.355327	8.88033e-15
66	hsa-mir-381_71_G_u	3'-U	0.345966	4.83742e-14
67	hsa-mir-200c_67_G_u	3'-U	0.34338	7.65073e-14
68	hsa-mir-302c_66_A_u	3'-U	0.339388	1.53955e-13
69	hsa-mir-378a_65_C_u	3'-U	0.336362	2.59814e-13
70	hsa-mir-520g_78_U_a	3'-A	0.334583	3.52512e-13
71	hsa-mir-200c_43_C_a	5'	0.329679	8.08983e-13
72	hsa-mir-373_5_U_a	5'	0.324755	1.83547e-12
73	hsa-mir-302a_31_G_u	3'-U	0.321324	3.21988e-12
74	hsa-mir-369_65_U_a	3'-A	0.314772	9.23653e-12
75	hsa-mir-302d_67_G_a	3'-A	0.31287	1.24807e-11
76	hsa-mir-92a-1_70_U_a	3'-A	0.30511	4.17034e-11
77	hsa-mir-526b_37_U_a	3'-A	0.304463	4.60449e-11
78	hsa-mir-151a_68_A_u	3'-U	0.302947	5.80106e-11
