# Supplementary material for: Characterizing miRNA editing patterns in 5 types of cells using single-cell small RNA sequencing data
Source: Front Bioinform. 2026 Apr 9;6:1719535. doi: 10.3389/fbinf.2026.1719535 (PMC13102661; doi:10.3389/fbinf.2026.1719535)
Supplement: Supplementary file 2 [file DataSheet2.zip › Table S5 The significantly different-level editing sites.xlsx]

## Sheet: Table S5.1
Table S5.1 The editing sites with significantly different editing levels in GBM compared to nESC.
ME_ID	Control_Sample_Size	Mean_Editing_Level_of_Control	GBM_Sample_Size	Mean_Editing_Level_of_GBM	P_Value(GBM vs nESC)	Corrected_P_value(GBM vs nESC)	compare	regulate	final_category
hsa-mir-27a_69_C_u	63	0	164	0.0432561	3.79488e-11	3.06843e-09	0	up	3'-U
hsa-mir-23b_76_A_u	46	0.0153913	156	0.0524487	0.00038472	0.00573031	0	up	3'-U
hsa-mir-30e_80_C_u	20	0.1372	32	0.285938	0.00078684	0.0108622	0	up	3'-U
hsa-mir-192_35_-_u	18	0.382389	45	0.6362	0.00511864	0.0491043	0	up	other
hsa-let-7c_29_G_a	11	0	165	0.116424	2.91587e-08	1.37532e-06	0	up	3'-A
hsa-mir-320a_69_A_u	69	0.290594	137	0.138416	3.77434e-06	0.000118682	1	down	3'-U
hsa-mir-376c_64_U_a	90	0.364678	26	0.589654	0.00047887	0.00694976	0	up	3'-A
hsa-mir-200c_66_A_u	87	0.0671034	7	0.381143	0.000292243	0.00447052	0	up	3'-U
hsa-mir-148b_85_C_u	65	0.940846	156	0.903583	0.000229814	0.00371642	1	down	3'-U
hsa-mir-148b_85_C_a	7	0.479	73	0.174438	0.00183361	0.0199581	1	down	3'-A
hsa-mir-28_76_G_u	5	0.9142	53	0.343509	0.000978036	0.0123015	1	down	3'-U
hsa-mir-28_76_G_a	35	0.927314	134	0.746306	5.74424e-05	0.00125048	1	down	3'-A
hsa-mir-125b-2_39_G_a	44	1	165	0.972242	0.00012986	0.00245003	1	down	3'-A before central loop
hsa-mir-101-2_69_A_c	18	0.459056	15	0.1634	0.00176351	0.0195715	1	down	3'-other
hsa-mir-361_28_U_a	15	0.946667	56	0.594036	0.000588281	0.00832418	1	down	3'-A before central loop
hsa-mir-155_15_C_u	28	0.902893	78	0.274615	2.43685e-09	1.25387e-07	1	down	SNP rs1211177960
hsa-mir-500a_74_A_u	14	0.3685	23	0.746696	0.00506592	0.0491043	0	up	3'-U
hsa-mir-222_93_U_a	20	0.32735	161	0.111093	1.58575e-07	5.98357e-06	1	down	3'-A
hsa-mir-376c_48_A_g	59	0.0141017	71	0.194225	8.72062e-22	4.93587e-19	0	up	A-to-I(G)
hsa-mir-99b_29_G_u	39	0.725641	135	0.486659	1.58724e-05	0.000408353	1	down	3'-U before central loop
hsa-mir-99b_29_G_a	47	0.775532	152	0.588342	3.02291e-05	0.000743898	1	down	3'-A before central loop
hsa-mir-92a-1_70_U_a	103	0.465777	157	0.323414	2.34882e-14	2.65887e-12	1	down	3'-A
hsa-mir-26b_34_G_a	49	0.810429	131	0.636802	0.000156184	0.00285161	1	down	3'-A before central loop
hsa-mir-92b_83_G_u	76	0.876842	140	0.785371	0.000163516	0.00289219	1	down	3'-U
hsa-mir-378a_65_C_a	96	0.428604	35	0.647943	0.00127135	0.0149913	0	up	3'-A
hsa-mir-92a-1_69_U_a	93	0.0147097	120	0.0220667	1.26212e-05	0.000340171	0	up	3'-A
hsa-mir-92a-2_70_G_u	103	0.0646117	152	0.137441	3.67232e-08	1.59887e-06	0	up	3'-U
hsa-mir-92a-2_70_G_a	103	0.868291	155	0.771465	7.36875e-07	2.6067e-05	1	down	3'-A
hsa-mir-125b-1_37_U_a	44	0.9735	165	0.868642	1.08872e-10	7.70272e-09	1	down	3'-A before central loop
hsa-mir-99a_28_U_a	6	0	165	0.0718788	3.24703e-05	0.000765758	0	up	pseudo
hsa-mir-222_94_G_u	7	1	139	0.617942	9.18613e-05	0.00186892	1	down	3'-U
hsa-mir-222_94_G_a	6	1	121	0.383355	0.000117027	0.00228404	1	down	3'-A
hsa-mir-423_76_C_a	41	0.713902	123	0.487748	9.24553e-05	0.00186892	1	down	3'-A
hsa-mir-151a_68_A_u	89	0.314393	142	0.196599	8.08869e-08	3.27014e-06	1	down	3'-U
hsa-mir-26a-2_36_G_u	103	0.760738	161	0.625304	3.22234e-10	2.0265e-08	1	down	3'-U before central loop
hsa-mir-26a-2_36_G_-	57	0.170316	147	0.208381	0.00095348	0.0122652	0	up	3'-Other before central loop
hsa-mir-128-2_73_C_a	9	1	36	0.397722	0.000900495	0.011853	1	down	3'-A
hsa-mir-93_34_U_a	14	0.542286	53	0.246943	0.0012013	0.0144667	1	down	3'-A before central loop
hsa-mir-378a_64_C_a	57	0.0377895	14	0.337429	1.43784e-06	4.78717e-05	0	up	3'-A
hsa-let-7e_16_G_u	8	0	165	0.0429818	4.91906e-06	0.000146536	0	up	pseudo
hsa-mir-376a-2_55_A_g	61	0.0274918	58	0.53719	9.80277e-20	1.84946e-17	0	up	A-to-I(G)
hsa-let-7c_27_A_g	18	0	165	0.135006	4.62758e-12	4.36535e-10	0	up	pseudo
hsa-mir-23a_68_C_u	18	0.972222	130	0.801062	0.000834615	0.0112474	1	down	3'-U
hsa-mir-23a_68_C_a	4	0.875	56	0.284446	0.00227033	0.0242454	1	down	3'-A
hsa-mir-432_36_G_a	12	0.775417	19	0.279579	0.000190651	0.00324367	1	down	3'-A before central loop
hsa-mir-148a_66_C_u	45	0.230844	82	0.285024	0.00406495	0.0403642	0	up	3'-U
hsa-mir-200c_67_G_a	95	0.669232	8	0.96875	0.000271546	0.00426931	0	up	3'-A
hsa-mir-27a_71_C_u	18	0.697111	142	0.404014	0.00135097	0.0156051	1	down	3'-U
hsa-mir-128-1_71_U_a	17	0.799	66	0.396818	5.35441e-05	0.00121224	1	down	3'-A
hsa-mir-376b_80_U_c	101	0.104287	46	0	7.09654e-15	1.00416e-12	1	down	pseudo
hsa-mir-100_35_G_a	3	1	165	0.609412	0.00303388	0.0312214	1	down	3'-A before central loop
hsa-mir-125a_38_A_u	33	0.352121	131	0.163534	5.77819e-06	0.000163523	1	down	3'-U before central loop
hsa-mir-30a_18_C_u	55	0.261764	165	0.0223818	0.00341193	0.0344848	1	down	SNP rs768265589
hsa-mir-21_31_U_c	84	0.177488	160	0.0961937	5.0776e-10	2.87392e-08	1	down	3'-Other before central loop
hsa-mir-21_31_U_a	39	0.0908718	164	0.0551707	0.00019485	0.00324367	1	down	3'-A before central loop
hsa-mir-654_70_C_u	27	0.262481	12	0.55825	0.00155286	0.0175784	0	up	3'-U
hsa-mir-101-1_67_A_c	18	0.462389	15	0.173	0.00269208	0.028217	1	down	3'-other
hsa-mir-182_48_G_u	76	0.162026	43	0.27993	0.00117721	0.0144667	0	up	3'-U before central loop
hsa-mir-376a-1_49_A_g	61	0.0274918	58	0.53719	9.80277e-20	1.84946e-17	0	up	A-to-I(G)

## Sheet: Table S5.2
Table S5.2 The editing sites with significantly different editing levels in GBM compared to nESC.
ME_ID	Control_Sample_Size	Mean_Editing_Level_of_Control	GBM_Sample_Size	Mean_Editing_Level_of_GBM	P_Value(GBM vs nESC)	Corrected_P_value(GBM vs nESC)	compare	regulate	final_category
hsa-mir-92a-2_47_G_a	42	1	12	0.115417	1.57835e-07	2.23336e-05	1	down	5', -1
hsa-mir-486-1_26_G_u	33	0.926273	19	0.776211	0.000254141	0.00899025	1	down	3'-U before central loop
hsa-mir-486-1_26_G_a	12	0.786083	14	0.165214	6.71484e-05	0.00292354	1	down	3'-A before central loop
hsa-mir-92a-2_71_G_a	49	0.485816	19	0.0245789	1.98816e-10	5.62649e-08	1	down	3'-A
hsa-mir-99b_29_G_u	39	0.725641	18	0.386833	0.000432613	0.0136033	1	down	3'-U before central loop
hsa-mir-99b_29_G_a	47	0.775532	18	0.516222	0.000727166	0.0216619	1	down	3'-A before central loop
hsa-mir-92b_83_G_u	76	0.876842	19	0.512737	1.46599e-07	2.23336e-05	1	down	3'-U
hsa-mir-378a_65_C_u	101	0.557317	10	0.8584	0.00081581	0.0230874	0	up	3'-U
hsa-mir-486-1_25_G_a	17	0.447059	19	0.220526	0.0020047	0.0472775	1	down	3'-A before central loop
hsa-mir-92a-1_69_U_a	93	0.0147097	19	0.0803684	7.42655e-12	4.20343e-09	0	up	3'-A
hsa-mir-191_39_U_a	34	0.293382	19	0.664105	3.70076e-06	0.000264697	0	up	3'-A before central loop
hsa-mir-486-2_23_C_u	35	0.899543	19	0.567842	4.20897e-06	0.000264697	1	down	3'-U
hsa-mir-486-2_23_C_a	12	0.786083	15	0.158	2.43472e-05	0.00125277	1	down	3'-A before central loop
hsa-mir-151a_68_A_u	89	0.314393	11	0.123273	0.000233721	0.00881907	1	down	3'-U
hsa-mir-26a-2_36_G_u	103	0.760738	9	0.357444	5.82115e-06	0.000329477	1	down	3'-U before central loop
hsa-mir-26a-2_36_G_c	10	0.08	11	0.311818	0.000287266	0.00956426	0	up	3'-other
hsa-mir-26a-2_36_G_a	70	0.190443	12	0.49975	8.52141e-05	0.00344508	0	up	3'-A before central loop
hsa-mir-146b_33_G_u	34	0.833176	18	0.348556	1.25311e-06	0.00011821	1	down	3'-U
hsa-mir-92a-1_47_G_a	59	0.987576	11	0.478545	2.31474e-07	2.62029e-05	1	down	5', -1
hsa-mir-92a-1_71_G_u	83	0.477952	19	0.312474	0.00165608	0.040754	1	down	3'-U
hsa-mir-92b_81_C_a	9	0.13	14	0.0250714	0.00163436	0.040754	1	down	3'-A
hsa-mir-21_31_U_c	84	0.177488	7	0.797571	5.09693e-05	0.00240405	0	up	3'-Other before central loop
hsa-mir-10b_38_A_u	7	0	11	0.848455	0.00152526	0.040754	0	up	pseudo
hsa-mir-146b_8_C_a	19	1	18	0.651944	3.85962e-06	0.000264697	1	down	5', -1

## Sheet: Table S5.3
Table S5.3 The editing sites with significantly different editing levels in HEK293FT compared to nESC.
ME_ID	Control_Sample_Size	Mean_Editing_Level_of_Control	GBM_Sample_Size	Mean_Editing_Level_of_GBM	P_Value(GBM vs nESC)	Corrected_P_value(GBM vs nESC)	compare	regulate	final_category
hsa-mir-27a_69_C_u	63	0	46	0.166543	8.78429e-06	0.000248595	0	up	3'-U
hsa-mir-101-2_70_G_u	52	0.6605	21	0.356333	7.10754e-05	0.00117273	1	down	3'-U
hsa-mir-130b_73_C_u	18	0.931222	50	0.67144	0.00031779	0.00382701	1	down	3'-U
hsa-mir-221_88_A_u	7	1	65	0.827215	0.000880068	0.00922442	1	down	3'-U
hsa-mir-1307_102_G_u	32	0.504313	45	0.163911	2.09199e-06	6.9651e-05	1	down	3'-U
hsa-mir-1307_102_G_a	17	0.379941	22	0.0972273	2.1539e-05	0.000487644	1	down	3'-A
hsa-mir-17_73_C_a	5	0.75	18	0.100222	0.0011857	0.0122019	1	down	3'-A
hsa-mir-320a_70_A_u	49	0.315306	42	0.119714	1.06485e-08	1.20541e-06	1	down	3'-U
hsa-mir-320a_70_A_g	9	0.187556	17	0.0392353	0.00122151	0.012346	1	down	3'-other
hsa-mir-20a_31_U_a	17	0.598588	51	0.353353	0.00147477	0.0143917	1	down	3'-A before central loop
hsa-mir-320a_69_A_u	69	0.290594	49	0.063	2.96195e-12	1.67646e-09	1	down	3'-U
hsa-mir-200c_66_A_u	87	0.0671034	8	0.29975	3.26091e-05	0.000636439	0	up	3'-U
hsa-mir-148b_85_C_u	65	0.940846	66	0.850712	1.3043e-05	0.000335561	1	down	3'-U
hsa-mir-93_33_G_u	3	0.671333	37	0.0903243	0.00555627	0.0462478	1	down	3'-U
hsa-mir-140_84_C_a	10	0.5066	15	0.155067	0.00228194	0.0208319	1	down	3'-A
hsa-mir-423_75_U_a	25	0.0598	35	0.0176286	1.47665e-07	7.15938e-06	1	down	3'-A
hsa-mir-101-2_69_A_c	18	0.459056	10	0.0796	0.000152012	0.00215096	1	down	3'-other
hsa-mir-320b-1_59_A_g	5	0.1	13	0.807692	0.00577945	0.0474083	0	up	pseudo
hsa-mir-18a_29_U_a	49	0.955122	66	0.927348	2.11845e-08	1.99841e-06	1	down	3'-A before central loop
hsa-mir-1271_36_A_u	7	0.914286	15	0.230133	0.00081306	0.00868287	1	down	3'-U before central loop
hsa-mir-500b_36_C_u	10	0.96	33	0.569182	0.00073045	0.00810656	1	down	3'-U
hsa-mir-222_93_U_a	20	0.32735	64	0.158609	0.00521316	0.0440395	1	down	3'-A
hsa-mir-151a_69_C_u	41	0.646829	40	0.432475	0.00171169	0.0164206	1	down	3'-U
hsa-mir-103a-2_71_A_u	8	1	48	0.549625	0.000179431	0.00247702	1	down	3'-U
hsa-mir-4521_29_U_a	12	0.576333	15	0.0534	4.15333e-05	0.000758318	1	down	3'-A
hsa-mir-99b_29_G_a	47	0.775532	53	0.527547	3.57439e-05	0.000674368	1	down	3'-A before central loop
hsa-mir-484_29_U_a	47	0.392872	26	0.239115	0.000212589	0.0028649	1	down	3'-A before central loop
hsa-mir-484_29_U_-	35	0.4168	28	0.209893	5.36868e-05	0.00092081	1	down	3'-other
hsa-mir-92a-1_70_U_a	103	0.465777	66	0.4045	0.00138287	0.0137316	1	down	3'-A
hsa-mir-26b_34_G_a	49	0.810429	49	0.649143	0.00217017	0.0201363	1	down	3'-A before central loop
hsa-mir-141_81_C_a	76	0.109329	6	0.274	0.00370319	0.0322463	0	up	3'-A
hsa-mir-378a_65_C_u	101	0.557317	47	0.364468	9.51616e-06	0.000256483	1	down	3'-U
hsa-mir-378a_65_C_a	96	0.428604	55	0.712164	1.35539e-10	1.91788e-08	0	up	3'-A
hsa-mir-92a-1_69_U_a	93	0.0147097	65	0.00844615	5.23643e-07	1.85239e-05	1	down	3'-A
hsa-mir-532_42_U_a	17	0.937235	25	0.64384	0.00363255	0.0321254	1	down	3'-A before central loop
hsa-mir-1301_72_A_u	7	0.952429	38	0.310079	0.000151087	0.00215096	1	down	3'-U
hsa-mir-92a-2_70_G_a	103	0.868291	66	0.823167	4.67182e-05	0.000826327	1	down	3'-A
hsa-mir-107_71_C_g	8	0	61	0.248869	9.67994e-05	0.00148077	0	up	pseudo
hsa-mir-106b_73_C_u	12	0.958333	15	0.3606	0.000760306	0.00827564	1	down	3'-U
hsa-mir-103a-2_70_A_u	20	0.1699	37	0.0381351	1.51789e-07	7.15938e-06	1	down	3'-U
hsa-mir-30e_41_G_u	95	0.9654	62	0.878694	0.000235909	0.00310522	1	down	3'-U before central loop
hsa-mir-222_94_G_u	7	1	62	0.475774	1.61221e-05	0.000380212	1	down	3'-U
hsa-mir-222_94_G_a	6	1	57	0.344825	8.3662e-05	0.00131535	1	down	3'-A
hsa-mir-423_76_C_u	42	0.739095	59	0.377746	6.22021e-08	4.4008e-06	1	down	3'-U
hsa-mir-151a_68_A_u	89	0.314393	59	0.131169	1.01345e-11	1.91204e-09	1	down	3'-U
hsa-mir-17_37_U_a	13	0.718692	60	0.2839	0.000149361	0.00215096	1	down	3'-A before central loop
hsa-mir-151a_67_G_u	63	0.119206	40	0.04685	0.000537891	0.00608892	1	down	3'-U
hsa-mir-101-1_68_G_u	52	0.673	21	0.399286	0.00024445	0.00314452	1	down	3'-U
hsa-mir-652_82_C_u	60	0.900133	66	0.800288	3.23738e-06	0.000101798	1	down	3'-U
hsa-mir-652_82_C_a	19	0.512895	52	0.218019	7.25188e-05	0.00117273	1	down	3'-A
hsa-mir-26a-2_36_G_u	103	0.760738	65	0.509369	6.49765e-12	1.83883e-09	1	down	3'-U before central loop
hsa-mir-26a-2_36_G_a	70	0.190443	55	0.329727	1.19377e-07	6.75672e-06	0	up	3'-A before central loop
hsa-mir-26a-2_36_G_-	57	0.170316	49	0.26151	0.000252762	0.00317918	0	up	3'-Other before central loop
hsa-mir-93_34_U_a	14	0.542286	32	0.165469	3.10266e-05	0.000636439	1	down	3'-A before central loop
hsa-mir-26a-1_32_G_u	103	0.855922	66	0.689924	1.86629e-07	8.12553e-06	1	down	3'-U before central loop
hsa-mir-26a-1_32_G_a	69	0.18713	55	0.328655	2.60117e-07	1.05162e-05	0	up	3'-A before central loop
hsa-mir-30d_30_G_u	30	0.983333	61	0.922639	0.00486901	0.0417555	1	down	3'-U
hsa-mir-200c_67_G_u	84	0.3925	13	0.767308	3.23456e-05	0.000636439	0	up	3'-U
hsa-mir-200c_67_G_a	95	0.669232	22	0.864773	0.000444458	0.00513394	0	up	3'-A
hsa-mir-128-1_71_U_a	17	0.799	39	0.497513	0.00176402	0.0166406	1	down	3'-A
hsa-mir-125a_38_A_u	33	0.352121	30	0.155067	2.54033e-05	0.00055301	1	down	3'-U before central loop
hsa-mir-103a-1_70_A_u	20	0.1705	37	0.0355946	7.98697e-08	5.02292e-06	1	down	3'-U
hsa-mir-21_31_U_a	39	0.0908718	21	0.356143	4.88634e-08	3.95095e-06	0	up	3'-A before central loop
hsa-mir-10b_38_A_u	7	0	66	0.0325303	1.50616e-05	0.000370646	0	up	pseudo
hsa-mir-484_30_A_u	17	0.697353	29	0.396276	0.00256704	0.0230626	1	down	3'-U before central loop
hsa-mir-101-1_67_A_c	18	0.462389	10	0.0918	0.000294662	0.00362563	1	down	3'-other
hsa-mir-182_48_G_u	76	0.162026	45	0.303933	2.90374e-07	1.09568e-05	0	up	3'-U before central loop
hsa-mir-361_27_C_u	14	0.431714	28	0.13225	0.000407275	0.00480245	1	down	3'-U
hsa-mir-25_73_A_u	43	0.0337674	23	0.0104348	8.41528e-06	0.000248595	1	down	3'-U

## Sheet: Table S5.4
Table S5.4 The editing sites with significantly different editing levels in pESC compared to nESC.
ME_ID	Control_Sample_Size	Mean_Editing_Level_of_Control	GBM_Sample_Size	Mean_Editing_Level_of_GBM	P_Value(GBM vs nESC)	Corrected_P_value(GBM vs nESC)	compare	regulate	final_category
hsa-mir-518e_15_C_a	103	0.264777	15	0.0166667	4.72541e-08	1.11441e-06	1	down	pseudo
hsa-mir-302c_65_G_u	8	0.223375	43	0.0758837	5.3339e-05	0.000670886	1	down	3'-U
hsa-mir-302c_65_G_a	9	0.428667	48	0.0874375	5.92474e-05	0.000729001	1	down	3'-A
hsa-mir-101-2_70_G_u	52	0.6605	67	0.419418	1.5358e-05	0.000263413	1	down	3'-U
hsa-mir-371a_29_U_a	99	0.230687	6	0.489	0.00695633	0.0447419	0	up	3'-A
hsa-mir-302a_8_U_a	65	0.0637846	95	0.0379158	0.00228553	0.0176847	1	down	5'
hsa-mir-523_15_C_a	103	0.265126	15	0.0166667	4.72541e-08	1.11441e-06	1	down	pseudo
hsa-mir-512-2_79_C_u	103	0.947272	52	0.955885	3.70581e-09	1.39833e-07	0	up	3'-U
hsa-mir-525_37_U_a	100	0.55644	50	0.87302	9.80476e-12	6.1661e-10	0	up	3'-A before central loop
hsa-mir-302c_29_G_u	58	0.284	95	0.114389	2.47452e-08	8.23868e-07	1	down	3'-U
hsa-mir-302c_29_G_a	46	0.227783	92	0.111728	0.000741138	0.00655444	1	down	3'-A before central loop
hsa-mir-320a_70_A_u	49	0.315306	47	0.121021	3.47651e-09	1.39833e-07	1	down	3'-U
hsa-mir-516b-2_38_G_c	103	0.798592	41	0.177707	4.07139e-12	2.88051e-10	1	down	3'-Other before central loop
hsa-mir-320a_69_A_u	69	0.290594	55	0.102	1.13945e-08	4.03079e-07	1	down	3'-U
hsa-mir-200c_66_A_u	87	0.0671034	38	0.0516053	0.00693937	0.0447419	1	down	3'-U
hsa-mir-302d_27_C_u	30	0.1853	58	0.0702759	0.000263507	0.00286817	1	down	3'-U
hsa-mir-302d_27_C_a	23	0.295739	59	0.107729	0.000423571	0.00420598	1	down	3'-A before central loop
hsa-mir-28_76_G_u	5	0.9142	15	0.342133	0.00345432	0.025066	1	down	3'-U
hsa-mir-28_76_G_a	35	0.927314	79	0.83738	0.00280201	0.0205966	1	down	3'-A
hsa-mir-101-2_69_A_c	18	0.459056	17	0.201	0.00387786	0.0274358	1	down	3'-other
hsa-mir-520c_54_A_c	102	0.169931	27	0.0037037	9.04082e-15	1.02342e-12	1	down	pseudo
hsa-mir-155_15_C_u	28	0.902893	22	0.599455	0.00222338	0.0174782	1	down	SNP rs1211177960
hsa-mir-519b_35_U_a	60	0.183983	7	0.928571	3.3125e-05	0.000468718	0	up	3'-A before central loop
hsa-mir-302d_67_G_u	87	0.71777	95	0.507021	4.28898e-08	1.11441e-06	1	down	3'-U
hsa-mir-222_93_U_a	20	0.32735	82	0.164793	0.00231214	0.0176847	1	down	3'-A
hsa-mir-151a_69_C_u	41	0.646829	53	0.411679	0.000315204	0.0033038	1	down	3'-U
hsa-mir-526a-2_28_G_c	102	0.65501	25	0.76952	0.00647974	0.0426457	0	up	3'-other
hsa-mir-522_15_C_a	103	0.265272	15	0.0166667	4.72541e-08	1.11441e-06	1	down	pseudo
hsa-mir-519c_38_U_a	60	0.183983	7	0.928571	3.3125e-05	0.000468718	0	up	3'-A before central loop
hsa-mir-371a_27_U_a	103	0.102	14	0.258071	0.000154811	0.00182548	0	up	3'-A before central loop
hsa-mir-526a-1_36_G_c	102	0.654343	25	0.76952	0.00647974	0.0426457	0	up	3'-other
hsa-mir-92a-1_70_U_a	103	0.465777	95	0.337968	9.43034e-14	7.62511e-12	1	down	3'-A
hsa-mir-92b_83_G_u	76	0.876842	90	0.552733	1.34079e-16	1.89722e-14	1	down	3'-U
hsa-mir-92b_83_G_a	32	0.31075	85	0.432694	0.000851486	0.00741447	0	up	3'-A
hsa-mir-1323_33_G_a	73	0.548288	18	0.958333	7.04211e-08	1.59433e-06	0	up	3'-A before central loop
hsa-mir-378a_65_C_a	96	0.428604	40	0.823325	1.39571e-09	6.58309e-08	0	up	3'-A
hsa-mir-192_46_G_u	31	0.534258	7	1	0.000984719	0.00831868	0	up	3'-U before central loop
hsa-mir-92a-2_70_G_u	103	0.0646117	95	0.0893684	3.16275e-08	9.94509e-07	0	up	3'-U
hsa-mir-92a-2_70_G_a	103	0.868291	95	0.842516	0.000973904	0.00831868	1	down	3'-A
hsa-mir-512-1_73_C_u	103	0.947893	52	0.955885	3.70581e-09	1.39833e-07	0	up	3'-U
hsa-mir-518d_37_G_c	102	0.65501	25	0.76952	0.00647974	0.0426457	0	up	3'-other
hsa-mir-302a_31_G_u	31	0.167097	75	0.0217733	4.03399e-14	3.8054e-12	1	down	3'-U
hsa-mir-302a_31_G_a	68	0.269059	94	0.0538191	2.81243e-20	5.30613e-18	1	down	3'-A before central loop
hsa-mir-103a-2_70_A_u	20	0.1699	30	0.0673	0.000612742	0.00587817	1	down	3'-U
hsa-mir-191_39_U_a	34	0.293382	45	0.498667	0.000221406	0.00245717	0	up	3'-A before central loop
hsa-mir-518e_38_U_a	60	0.185367	7	0.928571	3.3125e-05	0.000468718	0	up	3'-A before central loop
hsa-mir-520d_76_U_a	88	0.623977	8	1	0.000134658	0.00162162	0	up	3'-A
hsa-mir-523_38_U_a	60	0.183983	7	0.928571	3.3125e-05	0.000468718	0	up	3'-A before central loop
hsa-mir-423_76_C_u	42	0.739095	46	0.483152	0.000201197	0.00232403	1	down	3'-U
hsa-mir-151a_68_A_u	89	0.314393	79	0.150152	1.06468e-10	6.02606e-09	1	down	3'-U
hsa-mir-151a_67_G_u	63	0.119206	43	0.0549302	0.0010566	0.00879464	1	down	3'-U
hsa-mir-101-1_68_G_u	52	0.673	65	0.484477	0.000399087	0.00410697	1	down	3'-U
hsa-mir-302b_70_G_u	103	0.767272	95	0.427947	2.09702e-31	5.93458e-29	1	down	3'-U
hsa-mir-302b_70_G_a	103	0.231437	95	0.5686	2.06668e-31	5.93458e-29	0	up	3'-A
hsa-mir-26a-2_36_G_u	103	0.760738	93	0.585538	5.75002e-10	2.95865e-08	1	down	3'-U before central loop
hsa-mir-26a-2_36_G_a	70	0.190443	83	0.295458	3.70658e-06	6.99309e-05	0	up	3'-A before central loop
hsa-mir-93_34_U_a	14	0.542286	34	0.270853	0.00265215	0.0197516	1	down	3'-A before central loop
hsa-mir-378a_64_C_a	57	0.0377895	23	0.204217	4.46408e-05	0.000587597	0	up	3'-A
hsa-mir-26a-1_32_G_u	103	0.855922	94	0.721223	9.40439e-08	2.04726e-06	1	down	3'-U before central loop
hsa-mir-26a-1_32_G_a	69	0.18713	83	0.290277	1.31527e-05	0.000232639	0	up	3'-A before central loop
hsa-mir-522_75_U_a	69	0.0608841	11	0.447818	2.52835e-05	0.000420896	0	up	3'-A
hsa-mir-92b_82_C_u	41	0.116415	91	0.0700769	0.00417674	0.0288297	1	down	3'-U
hsa-mir-520d_75_U_a	79	0.0776709	12	0.465	1.12797e-06	2.20148e-05	0	up	3'-A
hsa-mir-367_66_U_g	8	0.406	33	0.100273	2.73544e-05	0.00044236	1	down	3'-Other
hsa-mir-519b_12_C_a	103	0.265272	15	0.0166667	4.72541e-08	1.11441e-06	1	down	pseudo
hsa-mir-200c_67_G_a	95	0.669232	57	0.806544	0.000568635	0.0055491	0	up	3'-A
hsa-mir-520a_36_G_a	100	0.54386	9	0.854889	0.00201371	0.0162823	0	up	3'-A before central loop
hsa-mir-302c_7_C_a	15	0.257	67	0.125731	0.00164135	0.0134638	1	down	5', -1
hsa-mir-526b_36_U_a	23	0.170652	7	0.719	0.000654747	0.00617644	0	up	3'-A
hsa-mir-519b_70_G_u	96	0.0656042	4	0	0.0035011	0.0250838	1	down	3'-U
hsa-mir-519c_15_C_a	103	0.265126	15	0.0166667	4.72541e-08	1.11441e-06	1	down	pseudo
hsa-mir-30a_18_C_u	55	0.261764	84	0.10531	0.00219501	0.0174782	1	down	SNP rs768265589
hsa-mir-520f_76_U_a	89	0.120079	11	0.743545	1.35436e-07	2.83914e-06	0	up	3'-A
hsa-mir-103a-1_70_A_u	20	0.1705	30	0.0696333	0.000708407	0.00636442	1	down	3'-U
hsa-mir-92b_81_C_u	4	0.32025	70	0.0206286	0.00397044	0.027744	1	down	3'-U
hsa-mir-520c_37_G_c	102	0.655225	25	0.76952	0.00647974	0.0426457	0	up	3'-other
hsa-mir-92b_81_C_a	9	0.13	73	0.0285753	0.000208416	0.00235927	1	down	3'-A
hsa-mir-320a_71_A_u	63	0.499937	92	0.35638	0.00239362	0.0180638	1	down	3'-U
hsa-mir-519a-1_37_U_a	59	0.187186	7	0.928571	4.89025e-05	0.000629064	0	up	3'-A
hsa-mir-522_38_U_a	60	0.184683	7	0.928571	3.3125e-05	0.000468718	0	up	3'-A before central loop
hsa-mir-21_31_U_c	84	0.177488	27	0.0907037	4.45172e-05	0.000587597	1	down	3'-Other before central loop
hsa-mir-21_31_U_a	39	0.0908718	60	0.145583	0.000409279	0.00413665	0	up	3'-A before central loop
hsa-mir-302a_67_U_a	27	0.85437	88	0.622773	1.09338e-05	0.00019963	1	down	3'-A
hsa-mir-101-1_67_A_u	7	0.371429	12	0.178833	0.00776235	0.049365	1	down	3'-U
hsa-mir-182_48_G_u	76	0.162026	35	0.382029	1.058e-06	2.13868e-05	0	up	3'-U before central loop
hsa-mir-182_48_G_a	23	0.111652	9	0.331222	0.000686409	0.00626625	0	up	3'-A before central loop
hsa-mir-361_27_C_u	14	0.431714	10	0.0876	0.000683453	0.00626625	1	down	3'-U
hsa-mir-367_67_G_u	15	0.795733	27	0.361222	0.000291773	0.00311592	1	down	3'-U
hsa-mir-367_67_G_a	11	0.767455	29	0.308655	4.32885e-05	0.000587597	1	down	3'-A
