# Supplementary material for: Characterizing miRNA editing patterns in 5 types of cells using single-cell small RNA sequencing data
Source: Front Bioinform. 2026 Apr 9;6:1719535. doi: 10.3389/fbinf.2026.1719535 (PMC13102661; doi:10.3389/fbinf.2026.1719535)
Supplement: Supplementary file 2 [file DataSheet2.zip › Table S6 The correlation between the enzymes and ME sites.xlsx]

## Sheet: TableS6.1
Table S6.1 The correlations between the expression of TENT family members and the editing levels of 3'-A editing sites.
No.	Enzyme	miRNA	R	P	category
1	TENT2	hsa-mir-23a_68_C_a	0.50115	0.0288295	3'-A
2	TENT2	hsa-mir-26a-1_32_G_a	0.513315	0.0245908	3'-A
3	TENT2	hsa-mir-26a-2_36_G_a	0.56412	0.0118743	3'-A
4	TENT2	hsa-mir-30e_79_G_a	0.474045	0.0403205	3'-A
5	TENT2	hsa-mir-92a-2_70_G_a	0.486442	0.0346939	3'-A
6	TENT2	hsa-mir-92b_83_G_a	0.464481	0.0451218	3'-A
7	TENT2	hsa-mir-99b_27_C_a	0.481562	0.0368312	3'-A
8	TENT2	hsa-mir-182_49_U_a	0.491532	0.0325682	3'-A
9	TENT2	hsa-mir-6723_41_U_a	0.474045	0.0403205	3'-A
10	TENT4A	hsa-let-7f-2_31_U_a	0.478371	0.0382827	3'-A
11	TENT4A	hsa-mir-10b_50_U_a	0.491844	0.0324413	3'-A
12	TENT4A	hsa-mir-23a_64_C_a	0.491844	0.0324413	3'-A
13	TENT4A	hsa-mir-25_74_C_a	0.466927	0.0438539	3'-A
14	TENT4A	hsa-mir-30b_76_C_a	0.478371	0.0382827	3'-A
15	TENT4A	hsa-mir-99a_35_G_a	0.491844	0.0324413	3'-A
16	TENT4A	hsa-mir-182_49_U_a	0.546776	0.0154128	3'-A
17	TENT4A	hsa-mir-183_49_G_a	0.499677	0.0293794	3'-A
18	TENT4A	hsa-mir-184_74_U_a	0.478371	0.0382827	3'-A
19	TENT4A	hsa-mir-197_69_C_a	0.491844	0.0324413	3'-A
20	TENT4A	hsa-mir-224_32_U_a	0.657866	0.00220151	3'-A
21	TENT4A	hsa-mir-423_75_U_a	0.478371	0.0382827	3'-A
22	TENT4A	hsa-mir-454_87_U_a	0.491844	0.0324413	3'-A
23	TENT4A	hsa-mir-501_73_G_a	0.478371	0.0382827	3'-A
24	TENT4B	hsa-mir-128-1_71_U_a	0.494961	0.0311946	3'-A
25	TENT4B	hsa-mir-128-2_73_C_a	0.470469	0.0420675	3'-A
26	TENT4B	hsa-mir-132_43_C_a	0.599176	0.00670687	3'-A
27	TENT4B	hsa-mir-148a_67_U_a	0.551587	0.0143565	3'-A
28	TENT4B	hsa-mir-181b-1_57_G_a	0.483721	0.0358732	3'-A
29	TENT4B	hsa-mir-181b-2_37_G_a	0.457495	0.0488966	3'-A
30	TENT4B	hsa-mir-192_47_U_a	0.599176	0.00670687	3'-A
31	TENT4B	hsa-mir-330_80_G_a	0.599176	0.00670687	3'-A
32	TENT5A	hsa-mir-92a-1_73_G_a	0.589566	0.00789302	3'-A
33	TENT5A	hsa-mir-425_76_C_a	0.474082	0.0403027	3'-A
34	TENT5A	hsa-mir-486-2_23_C_a	0.614489	0.00511973	3'-A
35	TENT5B	hsa-let-7e_30_G_a	0.463688	0.0455386	3'-A
36	TENT5B	hsa-mir-29a_61_U_a	0.709216	0.000673385	3'-A
37	TENT5B	hsa-mir-146b_68_G_a	0.709216	0.000673385	3'-A
38	TENT5B	hsa-mir-148a_67_U_a	0.517802	0.0231573	3'-A
39	TENT5B	hsa-mir-224_31_G_a	0.803631	3.40286e-05	3'-A
40	TENT5B	hsa-mir-361_28_U_a	0.54751	0.0152478	3'-A
41	TENT5B	hsa-mir-423_76_C_a	0.54751	0.0152478	3'-A
42	TENT5B	hsa-mir-584_37_G_a	0.634539	0.00351982	3'-A
43	TENT5C	hsa-mir-10b_50_U_a	0.473665	0.0405035	3'-A
44	TENT5C	hsa-mir-23a_64_C_a	0.473665	0.0405035	3'-A
45	TENT5C	hsa-mir-99a_35_G_a	0.473665	0.0405035	3'-A
46	TENT5C	hsa-mir-99b_28_G_a	0.504352	0.0276621	3'-A
47	TENT5C	hsa-mir-126_74_C_a	0.47266	0.0409901	3'-A
48	TENT5C	hsa-mir-197_69_C_a	0.473665	0.0405035	3'-A
49	TENT5C	hsa-mir-454_87_U_a	0.473665	0.0405035	3'-A
50	TENT5D	hsa-let-7i_30_U_a	0.866537	1.60187e-06	3'-A
51	TENT5D	hsa-mir-17_37_U_a	0.999373	4.11556e-26	3'-A
52	TENT5D	hsa-mir-361_28_U_a	0.685241	0.00120474	3'-A
53	TENT5D	hsa-mir-423_76_C_a	0.685241	0.00120474	3'-A
54	TUT1	hsa-mir-181b-1_57_G_a	0.758967	0.000164772	3'-A
55	TUT1	hsa-mir-181b-2_37_G_a	0.741963	0.000276019	3'-A
56	TUT1	hsa-mir-532_42_U_a	0.720414	0.000503215	3'-A
57	TUT7	hsa-mir-26a-1_32_G_a	0.676536	0.00146902	3'-A
58	TUT7	hsa-mir-26a-2_36_G_a	0.506518	0.0268939	3'-A
59	TUT7	hsa-mir-99b_29_G_a	0.497131	0.0303488	3'-A
60	TUT7	hsa-mir-182_49_U_a	0.468404	0.043102	3'-A

## Sheet: TableS6.2
Table S6.2 The correlations between the expression of TENT family members and the editing levels of 3'-U editing sites.
No.	Enzyme	miRNA	R	P	category
1	TENT2	hsa-mir-92b_82_C_u	0.472831	0.040907	3'-U
2	TENT2	hsa-mir-125a_39_G_u	0.475555	0.0396	3'-U
3	TENT2	hsa-mir-182_48_G_u	0.593288	0.00741492	3'-U
4	TENT2	hsa-mir-224_30_A_u	0.474045	0.0403205	3'-U
5	TENT2	hsa-mir-671_90_C_u	0.474045	0.0403205	3'-U
6	TENT4A	hsa-mir-1304_39_G_u	0.64479	0.00287731	3'-U
7	TENT4B	hsa-mir-92b_84_G_u	0.544638	0.0159017	3'-U
8	TENT4B	hsa-mir-183_88_A_u	0.599176	0.00670687	3'-U
9	TENT4B	hsa-mir-212_51_A_u	0.599176	0.00670687	3'-U
10	TENT4B	hsa-mir-500a_75_G_u	0.599176	0.00670687	3'-U
11	TENT4B	hsa-mir-628_84_G_u	0.519828	0.0225319	3'-U
12	TENT5B	hsa-mir-25_74_C_u	0.481024	0.0370727	3'-U
13	TENT5B	hsa-mir-26b_34_G_u	0.478062	0.0384253	3'-U
14	TENT5B	hsa-mir-182_47_G_u	0.51207	0.0250006	3'-U
15	TENT5B	hsa-mir-642a_71_C_u	0.686254	0.00117674	3'-U
16	TENT5C	hsa-mir-101-1_68_G_u	0.47266	0.0409901	3'-U
17	TENT5C	hsa-mir-101-2_70_G_u	0.47266	0.0409901	3'-U
18	TENT5C	hsa-mir-125a_37_G_u	0.578707	0.00943259	3'-U
19	TENT5C	hsa-mir-140_85_A_u	0.529364	0.0197655	3'-U
20	TENT5C	hsa-mir-191_38_G_u	0.554023	0.0138441	3'-U
21	TENT5C	hsa-mir-342_85_A_u	0.47266	0.0409901	3'-U
22	TUT1	hsa-mir-424_33_G_u	0.488004	0.0340305	3'-U
23	TUT1	hsa-mir-486-1_25_G_u	0.579633	0.00929258	3'-U
24	TUT7	hsa-mir-182_48_G_u	0.534219	0.0184644	3'-U
25	TUT7	hsa-mir-486-1_67_A_u	0.458539	0.0483174	3'-U
26	TUT7	hsa-mir-486-2_64_G_u	0.458539	0.0483174	3'-U

## Sheet: TableS6.3
Table S6.3 The correlations between the expression of TENT family members and the editing levels of 3'-C editing sites.
No.	Enzyme	miRNA	R	P	category
1	TENT2	hsa-mir-21_31_U_c	0.483765	0.0358537	3'-C
2	TENT2	hsa-mir-185_37_U_c	0.474045	0.0403205	3'-C
3	TENT2	hsa-mir-516b-1_39_U_c	0.474045	0.0403205	3'-C
4	TENT4A	hsa-mir-26a-1_32_G_c	0.484578	0.0354986	3'-C
5	TENT4A	hsa-mir-99a_34_G_c	0.491844	0.0324413	3'-C
6	TENT4A	hsa-mir-183_48_U_c	0.648642	0.00266248	3'-C
7	TENT4A	hsa-mir-184_74_U_c	0.478371	0.0382827	3'-C
8	TENT4A	hsa-mir-223_46_U_c	0.478371	0.0382827	3'-C
9	TENT4A	hsa-mir-628_84_G_c	0.478371	0.0382827	3'-C
10	TENT4B	hsa-mir-10a_46_A_c	0.599176	0.00670687	3'-C
11	TENT4B	hsa-mir-15b_41_A_c	0.599176	0.00670687	3'-C
12	TENT4B	hsa-mir-374b_31_U_c	0.465429	0.0446272	3'-C
13	TENT4B	hsa-mir-500a_74_A_c	0.599176	0.00670687	3'-C
14	TENT5A	hsa-mir-532_41_U_c	0.467167	0.0437311	3'-C
15	TENT5A	hsa-mir-584_37_G_c	0.520898	0.0222071	3'-C
16	TENT5A	hsa-mir-615_81_U_c	0.488834	0.0336818	3'-C
17	TENT5B	hsa-mir-191_39_U_c	0.498415	0.0298567	3'-C
18	TENT5B	hsa-mir-374b_31_U_c	0.523848	0.0213307	3'-C
19	TENT5B	hsa-mir-423_40_U_c	0.632469	0.00366298	3'-C
20	TENT5B	hsa-mir-486-2_22_G_c	0.460712	0.0471296	3'-C
21	TENT5C	hsa-mir-21_66_U_c	0.592059	0.00757006	3'-C
22	TENT5C	hsa-mir-99a_34_G_c	0.473665	0.0405035	3'-C
23	TENT5C	hsa-mir-484_30_A_c	0.518976	0.0227933	3'-C
24	TUT1	hsa-mir-26b_31_G_c	0.778444	8.65353e-05	3'-C
25	TUT1	hsa-mir-146b_67_U_c	0.769049	0.000118963	3'-C
26	TUT1	hsa-mir-148a_65_U_c	0.492595	0.0321376	3'-C
27	TUT1	hsa-mir-769_51_U_c	0.769049	0.000118963	3'-C
28	TUT4	hsa-mir-615_81_U_c	0.50278	0.0282307	3'-C

## Sheet: TableS6.4
Table S6.4 The correlation between the expression of TENT5A and the editing level of 3'-G editing site.
No.	Enzyme	miRNA	R	P	category
1	TENT5A	hsa-mir-320a_70_A_g	0.457274	0.0490195	3'-G
