# Supplementary material for: Characterizing miRNA editing patterns in 5 types of cells using single-cell small RNA sequencing data
Source: Front Bioinform. 2026 Apr 9;6:1719535. doi: 10.3389/fbinf.2026.1719535 (PMC13102661; doi:10.3389/fbinf.2026.1719535)
Supplement: Supplementary file 2 [file DataSheet2.zip › Table S7 The details of 703 ME sites in Leuk cells.xlsx]

## Sheet: Table S7.1
Table S7.1 The details of 703 editing sites identified in 19 Leuk samples.
SRR7124069_ME_ID	miRNA	ME_Position_in_PremiR	WT_Nucl	ME_Nucl	ME_Reads_Num	Norm_ME_Num(TPTM)	Total_Reads_Num	Norm_Total_Num(TPTM)	ME_Percent	P_value	Corrected_P_value	miR_Chr	miR_Strand	PremiR_Start	PremiR_End	ME_Genome_Position	5'_Mature_Start	5'_Mature_End	3'_Mature_Start	3'_Mature_End	ME_Category	SRR7124070_ME_ID	miRNA	ME_Position_in_PremiR	WT_Nucl	ME_Nucl	ME_Reads_Num	Norm_ME_Num(TPTM)	Total_Reads_Num	Norm_Total_Num(TPTM)	ME_Percent	P_value	Corrected_P_value	miR_Chr	miR_Strand	PremiR_Start	PremiR_End	ME_Genome_Position	5'_Mature_Start	5'_Mature_End	3'_Mature_Start	3'_Mature_End	ME_Category	SRR7124071_ME_ID	miRNA	ME_Position_in_PremiR	WT_Nucl	ME_Nucl	ME_Reads_Num
hsa-mir-30e_79_G_a	hsa-mir-30e MI0000749 [92 bases, A87C179F] [92 bases, A87C179F] [92 bases, A87C179F] [92 bases, A87C179F] [92 bases, A87C179F] [ [92 bases, A87C179F]	79	G	a	0	0	0	0	0	1	1	chr1	+	40754355	40754446	40754433	40754371	40754392	40754413	40754434	3'-A	hsa-mir-30e_79_G_a	hsa-mir-30e MI0000749 [92 bases, A87C179F] [92 bases, A87C179F] [92 bases, A87C179F] [92 bases, A87C179F] [92 bases, A87C179F] [ [92 bases, A87C179F]	79	G	a	0	0	0	0	0	1	1	chr1	+	40754355	40754446	40754433	40754371	40754392	40754413	40754434	3'-A	hsa-mir-30e_79_G_a	hsa-mir-30e MI0000749 [92 bases, A87C179F] [92 bases, A87C179F] [92 bases, A87C179F] [92 bases, A87C179F] [92 bases, A87C179F] [ [92 bases, A87C179F]	79	G	a	1
hsa-mir-99b_5_C_u	hsa-mir-99b MI0000746 [70 bases, F9F11514] [70 bases, F9F11514] [70 bases, F9F11514] [70 bases, F9F11514] [70 bases, F9F11514] [ [70 bases, F9F11514]	5	C	u	0	0	0	0	0	1	1	chr19	+	51692612	51692681	51692616	51692618	51692639	51692656	51692677	C-to-U	hsa-mir-99b_5_C_u	hsa-mir-99b MI0000746 [70 bases, F9F11514] [70 bases, F9F11514] [70 bases, F9F11514] [70 bases, F9F11514] [70 bases, F9F11514] [ [70 bases, F9F11514]	5	C	u	0	0	0	0	0	1	1	chr19	+	51692612	51692681	51692616	51692618	51692639	51692656	51692677	C-to-U	hsa-mir-99b_5_C_u	hsa-mir-99b MI0000746 [70 bases, F9F11514] [70 bases, F9F11514] [70 bases, F9F11514] [70 bases, F9F11514] [70 bases, F9F11514] [ [70 bases, F9F11514]	5	C	u	1
hsa-mir-342_82_G_c	hsa-mir-342 MI0000805 [99 bases, 4E2C76E3] [99 bases, 4E2C76E3] [99 bases, 4E2C76E3] [99 bases, 4E2C76E3] [99 bases, 4E2C76E3] [ [99 bases, 4E2C76E3]	82	G	c	0	0	0	0	0	1	1	chr14	+	100109655	100109753	100109736	100109673	100109693	100109715	100109737	other	hsa-mir-342_82_G_c	hsa-mir-342 MI0000805 [99 bases, 4E2C76E3] [99 bases, 4E2C76E3] [99 bases, 4E2C76E3] [99 bases, 4E2C76E3] [99 bases, 4E2C76E3] [ [99 bases, 4E2C76E3]	82	G	c	0	0	0	0	0	1	1	chr14	+	100109655	100109753	100109736	100109673	100109693	100109715	100109737	other	hsa-mir-342_82_G_c	hsa-mir-342 MI0000805 [99 bases, 4E2C76E3] [99 bases, 4E2C76E3] [99 bases, 4E2C76E3] [99 bases, 4E2C76E3] [99 bases, 4E2C76E3] [ [99 bases, 4E2C76E3]	82	G	c	0
hsa-mir-148a_67_U_c	hsa-mir-148a MI0000253 [68 bases, 846D9234] [68 bases, 846D9234] [68 bases, 846D9234] [68 bases, 846D9234] [68 bases, 846D9234] [68 bases, 846D9234]	67	U	c	1	23	3	69	0.333	0	0	chr7	-	25949919	25949986	25949920	25949960	25949981	25949922	25949943	3'-Other	hsa-mir-148a_67_U_c	hsa-mir-148a MI0000253 [68 bases, 846D9234] [68 bases, 846D9234] [68 bases, 846D9234] [68 bases, 846D9234] [68 bases, 846D9234] [68 bases, 846D9234]	67	U	c	0	0	0	0	0	1	1	chr7	-	25949919	25949986	25949920	25949960	25949981	25949922	25949943	3'-Other	hsa-mir-148a_67_U_c	hsa-mir-148a MI0000253 [68 bases, 846D9234] [68 bases, 846D9234] [68 bases, 846D9234] [68 bases, 846D9234] [68 bases, 846D9234] [68 bases, 846D9234]	67	U	c	0
hsa-mir-148a_67_U_a	hsa-mir-148a MI0000253 [68 bases, 846D9234] [68 bases, 846D9234] [68 bases, 846D9234] [68 bases, 846D9234] [68 bases, 846D9234] [68 bases, 846D9234]	67	U	a	0	0	0	0	0	1	1	chr7	-	25949919	25949986	25949920	25949960	25949981	25949922	25949943	3'-A	hsa-mir-148a_67_U_a	hsa-mir-148a MI0000253 [68 bases, 846D9234] [68 bases, 846D9234] [68 bases, 846D9234] [68 bases, 846D9234] [68 bases, 846D9234] [68 bases, 846D9234]	67	U	a	0	0	0	0	0	1	1	chr7	-	25949919	25949986	25949920	25949960	25949981	25949922	25949943	3'-A	hsa-mir-148a_67_U_a	hsa-mir-148a MI0000253 [68 bases, 846D9234] [68 bases, 846D9234] [68 bases, 846D9234] [68 bases, 846D9234] [68 bases, 846D9234] [68 bases, 846D9234]	67	U	a	0
hsa-mir-196a-1_8_A_c	hsa-mir-196a-1 MI0000238 [70 bases, 33245654] [70 bases, 33245654] [70 bases, 33245654] [70 bases, 33245654] [70 bases, 33245654 [70 bases, 33245654]	8	A	c	0	0	0	0	0	1	1	chr17	-	48632490	48632559	48632552	48632532	48632553	-1	-1	other	hsa-mir-196a-1_8_A_c	hsa-mir-196a-1 MI0000238 [70 bases, 33245654] [70 bases, 33245654] [70 bases, 33245654] [70 bases, 33245654] [70 bases, 33245654 [70 bases, 33245654]	8	A	c	0	0	0	0	0	1	1	chr17	-	48632490	48632559	48632552	48632532	48632553	-1	-1	other	hsa-mir-196a-1_8_A_c	hsa-mir-196a-1 MI0000238 [70 bases, 33245654] [70 bases, 33245654] [70 bases, 33245654] [70 bases, 33245654] [70 bases, 33245654 [70 bases, 33245654]	8	A	c	0
hsa-mir-361_4_G_u	hsa-mir-361 MI0000760 [72 bases, 1E814F3F] [72 bases, 1E814F3F] [72 bases, 1E814F3F] [72 bases, 1E814F3F] [72 bases, 1E814F3F] [ [72 bases, 1E814F3F]	4	G	u	1	23	1	23	1	0	0	chrX	-	85903636	85903707	85903704	85903681	85903702	85903641	85903663	5', -2	hsa-mir-361_4_G_u	hsa-mir-361 MI0000760 [72 bases, 1E814F3F] [72 bases, 1E814F3F] [72 bases, 1E814F3F] [72 bases, 1E814F3F] [72 bases, 1E814F3F] [ [72 bases, 1E814F3F]	4	G	u	0	0	0	0	0	1	1	chrX	-	85903636	85903707	85903704	85903681	85903702	85903641	85903663	5', -2	hsa-mir-361_4_G_u	hsa-mir-361 MI0000760 [72 bases, 1E814F3F] [72 bases, 1E814F3F] [72 bases, 1E814F3F] [72 bases, 1E814F3F] [72 bases, 1E814F3F] [ [72 bases, 1E814F3F]	4	G	u	0
hsa-mir-26a-2_37_U_g	hsa-mir-26a-2 MI0000750 [84 bases, DBAB95F1] [84 bases, DBAB95F1] [84 bases, DBAB95F1] [84 bases, DBAB95F1] [84 bases, DBAB95F1] [84 bases, DBAB95F1]	37	U	g	0	0	0	0	0	1	1	chr12	-	57824609	57824692	57824656	57824658	57824679	57824620	57824641	3'-Other before central loop	hsa-mir-26a-2_37_U_g	hsa-mir-26a-2 MI0000750 [84 bases, DBAB95F1] [84 bases, DBAB95F1] [84 bases, DBAB95F1] [84 bases, DBAB95F1] [84 bases, DBAB95F1] [84 bases, DBAB95F1]	37	U	g	0	0	0	0	0	1	1	chr12	-	57824609	57824692	57824656	57824658	57824679	57824620	57824641	3'-Other before central loop	hsa-mir-26a-2_37_U_g	hsa-mir-26a-2 MI0000750 [84 bases, DBAB95F1] [84 bases, DBAB95F1] [84 bases, DBAB95F1] [84 bases, DBAB95F1] [84 bases, DBAB95F1] [84 bases, DBAB95F1]	37	U	g	1
hsa-mir-342_65_A_g	hsa-mir-342 MI0000805 [99 bases, 4E2C76E3] [99 bases, 4E2C76E3] [99 bases, 4E2C76E3] [99 bases, 4E2C76E3] [99 bases, 4E2C76E3] [ [99 bases, 4E2C76E3]	65	A	g	0	0	0	0	0	1	1	chr14	+	100109655	100109753	100109719	100109673	100109693	100109715	100109737	A-to-I(G)	hsa-mir-342_65_A_g	hsa-mir-342 MI0000805 [99 bases, 4E2C76E3] [99 bases, 4E2C76E3] [99 bases, 4E2C76E3] [99 bases, 4E2C76E3] [99 bases, 4E2C76E3] [ [99 bases, 4E2C76E3]	65	A	g	0	0	0	0	0	1	1	chr14	+	100109655	100109753	100109719	100109673	100109693	100109715	100109737	A-to-I(G)	hsa-mir-342_65_A_g	hsa-mir-342 MI0000805 [99 bases, 4E2C76E3] [99 bases, 4E2C76E3] [99 bases, 4E2C76E3] [99 bases, 4E2C76E3] [99 bases, 4E2C76E3] [ [99 bases, 4E2C76E3]	65	A	g	0
hsa-mir-126_35_G_c	hsa-mir-126 MI0000471 [85 bases, 8D6B9A88] [85 bases, 8D6B9A88] [85 bases, 8D6B9A88] [85 bases, 8D6B9A88] [85 bases, 8D6B9A88] [ [85 bases, 8D6B9A88]	35	G	c	0	0	0	0	0	1	1	chr9	+	136670602	136670686	136670636	136670616	136670636	136670653	136670674	other	hsa-mir-126_35_G_c	hsa-mir-126 MI0000471 [85 bases, 8D6B9A88] [85 bases, 8D6B9A88] [85 bases, 8D6B9A88] [85 bases, 8D6B9A88] [85 bases, 8D6B9A88] [ [85 bases, 8D6B9A88]	35	G	c	0	0	0	0	0	1	1	chr9	+	136670602	136670686	136670636	136670616	136670636	136670653	136670674	other	hsa-mir-126_35_G_c	hsa-mir-126 MI0000471 [85 bases, 8D6B9A88] [85 bases, 8D6B9A88] [85 bases, 8D6B9A88] [85 bases, 8D6B9A88] [85 bases, 8D6B9A88] [ [85 bases, 8D6B9A88]	35	G	c	0
hsa-mir-16-1_15_A_g	hsa-mir-16-1 MI0000070 [89 bases, 9742DA3F] [89 bases, 9742DA3F] [89 bases, 9742DA3F] [89 bases, 9742DA3F] [89 bases, 9742DA3F] [89 bases, 9742DA3F]	15	A	g	0	0	0	0	0	1	1	chr13	-	50048973	50049061	50049047	50049027	50049048	50048985	50049006	A-to-I(G)	hsa-mir-16-1_15_A_g	hsa-mir-16-1 MI0000070 [89 bases, 9742DA3F] [89 bases, 9742DA3F] [89 bases, 9742DA3F] [89 bases, 9742DA3F] [89 bases, 9742DA3F] [89 bases, 9742DA3F]	15	A	g	0	0	0	0	0	1	1	chr13	-	50048973	50049061	50049047	50049027	50049048	50048985	50049006	A-to-I(G)	hsa-mir-16-1_15_A_g	hsa-mir-16-1 MI0000070 [89 bases, 9742DA3F] [89 bases, 9742DA3F] [89 bases, 9742DA3F] [89 bases, 9742DA3F] [89 bases, 9742DA3F] [89 bases, 9742DA3F]	15	A	g	0
hsa-let-7a-1_27_U_c	hsa-let-7a-1 MI0000060 [80 bases, 1B2084B4] [80 bases, 1B2084B4] [80 bases, 1B2084B4] [80 bases, 1B2084B4] [80 bases, 1B2084B4] [80 bases, 1B2084B4]	27	U	c	1	23	10	230	0.1	0.000251	0.000823	chr9	+	94175957	94176036	94175983	94175962	94175983	94176013	94176033	other	hsa-let-7a-1_27_U_c	hsa-let-7a-1 MI0000060 [80 bases, 1B2084B4] [80 bases, 1B2084B4] [80 bases, 1B2084B4] [80 bases, 1B2084B4] [80 bases, 1B2084B4] [80 bases, 1B2084B4]	27	U	c	1	14	9	126	0.111	0.000814	0.00278	chr9	+	94175957	94176036	94175983	94175962	94175983	94176013	94176033	other	hsa-let-7a-1_27_U_c	hsa-let-7a-1 MI0000060 [80 bases, 1B2084B4] [80 bases, 1B2084B4] [80 bases, 1B2084B4] [80 bases, 1B2084B4] [80 bases, 1B2084B4] [80 bases, 1B2084B4]	27	U	c	0
hsa-let-7a-1_27_U_a	hsa-let-7a-1 MI0000060 [80 bases, 1B2084B4] [80 bases, 1B2084B4] [80 bases, 1B2084B4] [80 bases, 1B2084B4] [80 bases, 1B2084B4] [80 bases, 1B2084B4]	27	U	a	0	0	0	0	0	1	1	chr9	+	94175957	94176036	94175983	94175962	94175983	94176013	94176033	3'-A before central loop	hsa-let-7a-1_27_U_a	hsa-let-7a-1 MI0000060 [80 bases, 1B2084B4] [80 bases, 1B2084B4] [80 bases, 1B2084B4] [80 bases, 1B2084B4] [80 bases, 1B2084B4] [80 bases, 1B2084B4]	27	U	a	0	0	0	0	0	1	1	chr9	+	94175957	94176036	94175983	94175962	94175983	94176013	94176033	3'-A before central loop	hsa-let-7a-1_27_U_a	hsa-let-7a-1 MI0000060 [80 bases, 1B2084B4] [80 bases, 1B2084B4] [80 bases, 1B2084B4] [80 bases, 1B2084B4] [80 bases, 1B2084B4] [80 bases, 1B2084B4]	27	U	a	0
hsa-let-7e_29_U_c	hsa-let-7e MI0000066 [79 bases, 96D069BB] [79 bases, 96D069BB] [79 bases, 96D069BB] [79 bases, 96D069BB] [79 bases, 96D069BB] [7 [79 bases, 96D069BB]	29	U	c	0	0	0	0	0	1	1	chr19	+	51692786	51692864	51692814	51692793	51692814	51692838	51692859	other	hsa-let-7e_29_U_c	hsa-let-7e MI0000066 [79 bases, 96D069BB] [79 bases, 96D069BB] [79 bases, 96D069BB] [79 bases, 96D069BB] [79 bases, 96D069BB] [7 [79 bases, 96D069BB]	29	U	c	2	28	10	140	0.2	2.22e-16	1.02e-15	chr19	+	51692786	51692864	51692814	51692793	51692814	51692838	51692859	other	hsa-let-7e_29_U_c	hsa-let-7e MI0000066 [79 bases, 96D069BB] [79 bases, 96D069BB] [79 bases, 96D069BB] [79 bases, 96D069BB] [79 bases, 96D069BB] [7 [79 bases, 96D069BB]	29	U	c	0
hsa-mir-340_36_U_c	hsa-mir-340 MI0000802 [95 bases, 11BD5487] [95 bases, 11BD5487] [95 bases, 11BD5487] [95 bases, 11BD5487] [95 bases, 11BD5487] [ [95 bases, 11BD5487]	36	U	c	0	0	0	0	0	1	1	chr5	-	180015303	180015397	180015362	180015361	180015382	180015319	180015340	other	hsa-mir-340_36_U_c	hsa-mir-340 MI0000802 [95 bases, 11BD5487] [95 bases, 11BD5487] [95 bases, 11BD5487] [95 bases, 11BD5487] [95 bases, 11BD5487] [ [95 bases, 11BD5487]	36	U	c	0	0	0	0	0	1	1	chr5	-	180015303	180015397	180015362	180015361	180015382	180015319	180015340	other	hsa-mir-340_36_U_c	hsa-mir-340 MI0000802 [95 bases, 11BD5487] [95 bases, 11BD5487] [95 bases, 11BD5487] [95 bases, 11BD5487] [95 bases, 11BD5487] [ [95 bases, 11BD5487]	36	U	c	0
hsa-mir-1294_68_C_a	hsa-mir-1294 MI0006356 [142 bases, CFFB09AE] [142 bases, CFFB09AE] [142 bases, CFFB09AE] [142 bases, CFFB09AE] [142 bases, CFFB0 [142 bases, CFFB09AE]	68	C	a	0	0	0	0	0	1	1	chr5	+	154347106	154347247	154347173	154347153	154347174	-1	-1	3'-A before central loop	hsa-mir-1294_68_C_a	hsa-mir-1294 MI0006356 [142 bases, CFFB09AE] [142 bases, CFFB09AE] [142 bases, CFFB09AE] [142 bases, CFFB09AE] [142 bases, CFFB0 [142 bases, CFFB09AE]	68	C	a	0	0	0	0	0	1	1	chr5	+	154347106	154347247	154347173	154347153	154347174	-1	-1	3'-A before central loop	hsa-mir-1294_68_C_a	hsa-mir-1294 MI0006356 [142 bases, CFFB09AE] [142 bases, CFFB09AE] [142 bases, CFFB09AE] [142 bases, CFFB09AE] [142 bases, CFFB0 [142 bases, CFFB09AE]	68	C	a	0
hsa-mir-374a_32_U_c	hsa-mir-374a MI0000782 [72 bases, 5CAAA499] [72 bases, 5CAAA499] [72 bases, 5CAAA499] [72 bases, 5CAAA499] [72 bases, 5CAAA499] [72 bases, 5CAAA499]	32	U	c	0	0	0	0	0	1	1	chrX	-	74287286	74287357	74287326	74287325	74287346	74287295	74287316	other	hsa-mir-374a_32_U_c	hsa-mir-374a MI0000782 [72 bases, 5CAAA499] [72 bases, 5CAAA499] [72 bases, 5CAAA499] [72 bases, 5CAAA499] [72 bases, 5CAAA499] [72 bases, 5CAAA499]	32	U	c	0	0	0	0	0	1	1	chrX	-	74287286	74287357	74287326	74287325	74287346	74287295	74287316	other	hsa-mir-374a_32_U_c	hsa-mir-374a MI0000782 [72 bases, 5CAAA499] [72 bases, 5CAAA499] [72 bases, 5CAAA499] [72 bases, 5CAAA499] [72 bases, 5CAAA499] [72 bases, 5CAAA499]	32	U	c	0
hsa-mir-26b_20_A_c	hsa-mir-26b MI0000084 [77 bases, 4FB4B43A] [77 bases, 4FB4B43A] [77 bases, 4FB4B43A] [77 bases, 4FB4B43A] [77 bases, 4FB4B43A] [ [77 bases, 4FB4B43A]	20	A	c	0	0	0	0	0	1	1	chr2	+	218402646	218402722	218402665	218402657	218402677	218402692	218402713	other	hsa-mir-26b_20_A_c	hsa-mir-26b MI0000084 [77 bases, 4FB4B43A] [77 bases, 4FB4B43A] [77 bases, 4FB4B43A] [77 bases, 4FB4B43A] [77 bases, 4FB4B43A] [ [77 bases, 4FB4B43A]	20	A	c	0	0	0	0	0	1	1	chr2	+	218402646	218402722	218402665	218402657	218402677	218402692	218402713	other	hsa-mir-26b_20_A_c	hsa-mir-26b MI0000084 [77 bases, 4FB4B43A] [77 bases, 4FB4B43A] [77 bases, 4FB4B43A] [77 bases, 4FB4B43A] [77 bases, 4FB4B43A] [ [77 bases, 4FB4B43A]	20	A	c	0
hsa-mir-96_23_A_g	hsa-mir-96 MI0000098 [78 bases, F8A9A52B] [78 bases, F8A9A52B] [78 bases, F8A9A52B] [78 bases, F8A9A52B] [78 bases, F8A9A52B] [7 [78 bases, F8A9A52B]	23	A	g	0	0	0	0	0	1	1	chr7	-	129774692	129774769	129774747	129774739	129774761	129774697	129774718	A-to-I(G)	hsa-mir-96_23_A_g	hsa-mir-96 MI0000098 [78 bases, F8A9A52B] [78 bases, F8A9A52B] [78 bases, F8A9A52B] [78 bases, F8A9A52B] [78 bases, F8A9A52B] [7 [78 bases, F8A9A52B]	23	A	g	0	0	0	0	0	1	1	chr7	-	129774692	129774769	129774747	129774739	129774761	129774697	129774718	A-to-I(G)	hsa-mir-96_23_A_g	hsa-mir-96 MI0000098 [78 bases, F8A9A52B] [78 bases, F8A9A52B] [78 bases, F8A9A52B] [78 bases, F8A9A52B] [78 bases, F8A9A52B] [7 [78 bases, F8A9A52B]	23	A	g	0
hsa-mir-183_88_A_u	hsa-mir-183 MI0000273 [110 bases, 343CFEF8] [110 bases, 343CFEF8] [110 bases, 343CFEF8] [110 bases, 343CFEF8] [110 bases, 343CFE [110 bases, 343CFEF8]	88	A	u	0	0	0	0	0	1	1	chr7	-	129774905	129775014	129774927	129774967	129774988	129774928	129774949	3'-U	hsa-mir-183_88_A_u	hsa-mir-183 MI0000273 [110 bases, 343CFEF8] [110 bases, 343CFEF8] [110 bases, 343CFEF8] [110 bases, 343CFEF8] [110 bases, 343CFE [110 bases, 343CFEF8]	88	A	u	0	0	0	0	0	1	1	chr7	-	129774905	129775014	129774927	129774967	129774988	129774928	129774949	3'-U	hsa-mir-183_88_A_u	hsa-mir-183 MI0000273 [110 bases, 343CFEF8] [110 bases, 343CFEF8] [110 bases, 343CFEF8] [110 bases, 343CFEF8] [110 bases, 343CFE [110 bases, 343CFEF8]	88	A	u	0
hsa-mir-424_68_U_g	hsa-mir-424 MI0001446 [98 bases, F395E924] [98 bases, F395E924] [98 bases, F395E924] [98 bases, F395E924] [98 bases, F395E924] [ [98 bases, F395E924]	68	U	g	0	0	0	0	0	1	1	chrX	-	134546614	134546711	134546644	134546680	134546701	134546644	134546664	other	hsa-mir-424_68_U_g	hsa-mir-424 MI0001446 [98 bases, F395E924] [98 bases, F395E924] [98 bases, F395E924] [98 bases, F395E924] [98 bases, F395E924] [ [98 bases, F395E924]	68	U	g	0	0	0	0	0	1	1	chrX	-	134546614	134546711	134546644	134546680	134546701	134546644	134546664	other	hsa-mir-424_68_U_g	hsa-mir-424 MI0001446 [98 bases, F395E924] [98 bases, F395E924] [98 bases, F395E924] [98 bases, F395E924] [98 bases, F395E924] [ [98 bases, F395E924]	68	U	g	0
hsa-mir-92a-1_48_U_a	hsa-mir-92a-1 MI0000093 [78 bases, F8DFA0DF] [78 bases, F8DFA0DF] [78 bases, F8DFA0DF] [78 bases, F8DFA0DF] [78 bases, F8DFA0DF] [78 bases, F8DFA0DF]	48	U	a	6	138	370	8511	0.016	1	1	chr13	+	91351314	91351391	91351361	91351324	91351346	91351361	91351382	other	hsa-mir-92a-1_48_U_a	hsa-mir-92a-1 MI0000093 [78 bases, F8DFA0DF] [78 bases, F8DFA0DF] [78 bases, F8DFA0DF] [78 bases, F8DFA0DF] [78 bases, F8DFA0DF] [78 bases, F8DFA0DF]	48	U	a	2	28	230	3227	0.009	1	1	chr13	+	91351314	91351391	91351361	91351324	91351346	91351361	91351382	other	hsa-mir-92a-1_48_U_a	hsa-mir-92a-1 MI0000093 [78 bases, F8DFA0DF] [78 bases, F8DFA0DF] [78 bases, F8DFA0DF] [78 bases, F8DFA0DF] [78 bases, F8DFA0DF] [78 bases, F8DFA0DF]	48	U	a	7
hsa-mir-101-2_70_G_u	hsa-mir-101-2 MI0000739 [79 bases, A803F882] [79 bases, A803F882] [79 bases, A803F882] [79 bases, A803F882] [79 bases, A803F882] [79 bases, A803F882]	70	G	u	0	0	0	0	0	1	1	chr9	+	4850297	4850375	4850366	-1	-1	4850345	4850365	3'-U	hsa-mir-101-2_70_G_u	hsa-mir-101-2 MI0000739 [79 bases, A803F882] [79 bases, A803F882] [79 bases, A803F882] [79 bases, A803F882] [79 bases, A803F882] [79 bases, A803F882]	70	G	u	0	0	0	0	0	1	1	chr9	+	4850297	4850375	4850366	-1	-1	4850345	4850365	3'-U	hsa-mir-101-2_70_G_u	hsa-mir-101-2 MI0000739 [79 bases, A803F882] [79 bases, A803F882] [79 bases, A803F882] [79 bases, A803F882] [79 bases, A803F882] [79 bases, A803F882]	70	G	u	0
hsa-mir-130b_12_-_u	hsa-mir-130b MI0000748 [82 bases, 6207FC45] [82 bases, 6207FC45] [82 bases, 6207FC45] [82 bases, 6207FC45] [82 bases, 6207FC45] [82 bases, 6207FC45]	12	-	u	0	0	0	0	0	1	1	chr22	+	21653304	21653385	21653315	21653316	21653336	21653354	21653375	5', -1	hsa-mir-130b_12_-_u	hsa-mir-130b MI0000748 [82 bases, 6207FC45] [82 bases, 6207FC45] [82 bases, 6207FC45] [82 bases, 6207FC45] [82 bases, 6207FC45] [82 bases, 6207FC45]	12	-	u	1	14	1	14	1	0	0	chr22	+	21653304	21653385	21653315	21653316	21653336	21653354	21653375	5', -1	hsa-mir-130b_12_-_u	hsa-mir-130b MI0000748 [82 bases, 6207FC45] [82 bases, 6207FC45] [82 bases, 6207FC45] [82 bases, 6207FC45] [82 bases, 6207FC45] [82 bases, 6207FC45]	12	-	u	1
hsa-mir-128-1_69_U_c	hsa-mir-128-1 MI0000447 [82 bases, D466E7D5] [82 bases, D466E7D5] [82 bases, D466E7D5] [82 bases, D466E7D5] [82 bases, D466E7D5] [82 bases, D466E7D5]	69	U	c	0	0	0	0	0	1	1	chr2	+	135665397	135665478	135665465	135665411	135665433	135665446	135665466	other	hsa-mir-128-1_69_U_c	hsa-mir-128-1 MI0000447 [82 bases, D466E7D5] [82 bases, D466E7D5] [82 bases, D466E7D5] [82 bases, D466E7D5] [82 bases, D466E7D5] [82 bases, D466E7D5]	69	U	c	0	0	0	0	0	1	1	chr2	+	135665397	135665478	135665465	135665411	135665433	135665446	135665466	other	hsa-mir-128-1_69_U_c	hsa-mir-128-1 MI0000447 [82 bases, D466E7D5] [82 bases, D466E7D5] [82 bases, D466E7D5] [82 bases, D466E7D5] [82 bases, D466E7D5] [82 bases, D466E7D5]	69	U	c	0
hsa-let-7i_29_G_a	hsa-let-7i MI0000434 [84 bases, C4E76403] [84 bases, C4E76403] [84 bases, C4E76403] [84 bases, C4E76403] [84 bases, C4E76403] [8 [84 bases, C4E76403]	29	G	a	0	0	0	0	0	1	1	chr12	+	62603686	62603769	62603714	62603691	62603712	62603747	62603768	3'-A before central loop	hsa-let-7i_29_G_a	hsa-let-7i MI0000434 [84 bases, C4E76403] [84 bases, C4E76403] [84 bases, C4E76403] [84 bases, C4E76403] [84 bases, C4E76403] [8 [84 bases, C4E76403]	29	G	a	0	0	0	0	0	1	1	chr12	+	62603686	62603769	62603714	62603691	62603712	62603747	62603768	3'-A before central loop	hsa-let-7i_29_G_a	hsa-let-7i MI0000434 [84 bases, C4E76403] [84 bases, C4E76403] [84 bases, C4E76403] [84 bases, C4E76403] [84 bases, C4E76403] [8 [84 bases, C4E76403]	29	G	a	0
hsa-mir-186_37_U_c	hsa-mir-186 MI0000483 [86 bases, 7C61994A] [86 bases, 7C61994A] [86 bases, 7C61994A] [86 bases, 7C61994A] [86 bases, 7C61994A] [ [86 bases, 7C61994A]	37	U	c	0	0	0	0	0	1	1	chr1	-	71067631	71067716	71067680	71067681	71067702	71067642	71067663	3'-Other before central loop	hsa-mir-186_37_U_c	hsa-mir-186 MI0000483 [86 bases, 7C61994A] [86 bases, 7C61994A] [86 bases, 7C61994A] [86 bases, 7C61994A] [86 bases, 7C61994A] [ [86 bases, 7C61994A]	37	U	c	0	0	0	0	0	1	1	chr1	-	71067631	71067716	71067680	71067681	71067702	71067642	71067663	3'-Other before central loop	hsa-mir-186_37_U_c	hsa-mir-186 MI0000483 [86 bases, 7C61994A] [86 bases, 7C61994A] [86 bases, 7C61994A] [86 bases, 7C61994A] [86 bases, 7C61994A] [ [86 bases, 7C61994A]	37	U	c	0
hsa-mir-186_37_U_a	hsa-mir-186 MI0000483 [86 bases, 7C61994A] [86 bases, 7C61994A] [86 bases, 7C61994A] [86 bases, 7C61994A] [86 bases, 7C61994A] [ [86 bases, 7C61994A]	37	U	a	0	0	0	0	0	1	1	chr1	-	71067631	71067716	71067680	71067681	71067702	71067642	71067663	3'-A before central loop	hsa-mir-186_37_U_a	hsa-mir-186 MI0000483 [86 bases, 7C61994A] [86 bases, 7C61994A] [86 bases, 7C61994A] [86 bases, 7C61994A] [86 bases, 7C61994A] [ [86 bases, 7C61994A]	37	U	a	0	0	0	0	0	1	1	chr1	-	71067631	71067716	71067680	71067681	71067702	71067642	71067663	3'-A before central loop	hsa-mir-186_37_U_a	hsa-mir-186 MI0000483 [86 bases, 7C61994A] [86 bases, 7C61994A] [86 bases, 7C61994A] [86 bases, 7C61994A] [86 bases, 7C61994A] [ [86 bases, 7C61994A]	37	U	a	0
hsa-let-7a-2_25_U_c	hsa-let-7a-2 MI0000061 [72 bases, E61CFC7C] [72 bases, E61CFC7C] [72 bases, E61CFC7C] [72 bases, E61CFC7C] [72 bases, E61CFC7C] [72 bases, E61CFC7C]	25	U	c	0	0	11	253	0	1	1	chr11	-	122146522	122146593	122146569	122146568	122146589	122146523	122146544	other	hsa-let-7a-2_25_U_c	hsa-let-7a-2 MI0000061 [72 bases, E61CFC7C] [72 bases, E61CFC7C] [72 bases, E61CFC7C] [72 bases, E61CFC7C] [72 bases, E61CFC7C] [72 bases, E61CFC7C]	25	U	c	1	14	12	168	0.083	0.0236	0.0732	chr11	-	122146522	122146593	122146569	122146568	122146589	122146523	122146544	other	hsa-let-7a-2_25_U_c	hsa-let-7a-2 MI0000061 [72 bases, E61CFC7C] [72 bases, E61CFC7C] [72 bases, E61CFC7C] [72 bases, E61CFC7C] [72 bases, E61CFC7C] [72 bases, E61CFC7C]	25	U	c	0
hsa-let-7a-2_25_U_a	hsa-let-7a-2 MI0000061 [72 bases, E61CFC7C] [72 bases, E61CFC7C] [72 bases, E61CFC7C] [72 bases, E61CFC7C] [72 bases, E61CFC7C] [72 bases, E61CFC7C]	25	U	a	0	0	11	253	0	1	1	chr11	-	122146522	122146593	122146569	122146568	122146589	122146523	122146544	3'-A before central loop	hsa-let-7a-2_25_U_a	hsa-let-7a-2 MI0000061 [72 bases, E61CFC7C] [72 bases, E61CFC7C] [72 bases, E61CFC7C] [72 bases, E61CFC7C] [72 bases, E61CFC7C] [72 bases, E61CFC7C]	25	U	a	0	0	0	0	0	1	1	chr11	-	122146522	122146593	122146569	122146568	122146589	122146523	122146544	3'-A before central loop	hsa-let-7a-2_25_U_a	hsa-let-7a-2 MI0000061 [72 bases, E61CFC7C] [72 bases, E61CFC7C] [72 bases, E61CFC7C] [72 bases, E61CFC7C] [72 bases, E61CFC7C] [72 bases, E61CFC7C]	25	U	a	0
hsa-mir-146a_42_U_c	hsa-mir-146a MI0000477 [99 bases, 8B1BBA6A] [99 bases, 8B1BBA6A] [99 bases, 8B1BBA6A] [99 bases, 8B1BBA6A] [99 bases, 8B1BBA6A] [99 bases, 8B1BBA6A]	42	U	c	0	0	0	0	0	1	1	chr5	+	160485352	160485450	160485393	160485372	160485393	160485408	160485429	other	hsa-mir-146a_42_U_c	hsa-mir-146a MI0000477 [99 bases, 8B1BBA6A] [99 bases, 8B1BBA6A] [99 bases, 8B1BBA6A] [99 bases, 8B1BBA6A] [99 bases, 8B1BBA6A] [99 bases, 8B1BBA6A]	42	U	c	0	0	0	0	0	1	1	chr5	+	160485352	160485450	160485393	160485372	160485393	160485408	160485429	other	hsa-mir-146a_42_U_c	hsa-mir-146a MI0000477 [99 bases, 8B1BBA6A] [99 bases, 8B1BBA6A] [99 bases, 8B1BBA6A] [99 bases, 8B1BBA6A] [99 bases, 8B1BBA6A] [99 bases, 8B1BBA6A]	42	U	c	0
hsa-mir-130b_73_C_u	hsa-mir-130b MI0000748 [82 bases, 6207FC45] [82 bases, 6207FC45] [82 bases, 6207FC45] [82 bases, 6207FC45] [82 bases, 6207FC45] [82 bases, 6207FC45]	73	C	u	0	0	0	0	0	1	1	chr22	+	21653304	21653385	21653376	21653316	21653336	21653354	21653375	3'-U	hsa-mir-130b_73_C_u	hsa-mir-130b MI0000748 [82 bases, 6207FC45] [82 bases, 6207FC45] [82 bases, 6207FC45] [82 bases, 6207FC45] [82 bases, 6207FC45] [82 bases, 6207FC45]	73	C	u	0	0	0	0	0	1	1	chr22	+	21653304	21653385	21653376	21653316	21653336	21653354	21653375	3'-U	hsa-mir-130b_73_C_u	hsa-mir-130b MI0000748 [82 bases, 6207FC45] [82 bases, 6207FC45] [82 bases, 6207FC45] [82 bases, 6207FC45] [82 bases, 6207FC45] [82 bases, 6207FC45]	73	C	u	0
hsa-mir-182_22_U_c	hsa-mir-182 MI0000272 [110 bases, 9147DF57] [110 bases, 9147DF57] [110 bases, 9147DF57] [110 bases, 9147DF57] [110 bases, 9147DF [110 bases, 9147DF57]	22	U	c	0	0	0	0	0	1	1	chr7	-	129770383	129770492	129770471	129770447	129770470	129770406	129770426	5', -1	hsa-mir-182_22_U_c	hsa-mir-182 MI0000272 [110 bases, 9147DF57] [110 bases, 9147DF57] [110 bases, 9147DF57] [110 bases, 9147DF57] [110 bases, 9147DF [110 bases, 9147DF57]	22	U	c	0	0	0	0	0	1	1	chr7	-	129770383	129770492	129770471	129770447	129770470	129770406	129770426	5', -1	hsa-mir-182_22_U_c	hsa-mir-182 MI0000272 [110 bases, 9147DF57] [110 bases, 9147DF57] [110 bases, 9147DF57] [110 bases, 9147DF57] [110 bases, 9147DF [110 bases, 9147DF57]	22	U	c	1
hsa-mir-182_22_U_a	hsa-mir-182 MI0000272 [110 bases, 9147DF57] [110 bases, 9147DF57] [110 bases, 9147DF57] [110 bases, 9147DF57] [110 bases, 9147DF [110 bases, 9147DF57]	22	U	a	0	0	0	0	0	1	1	chr7	-	129770383	129770492	129770471	129770447	129770470	129770406	129770426	5', -1	hsa-mir-182_22_U_a	hsa-mir-182 MI0000272 [110 bases, 9147DF57] [110 bases, 9147DF57] [110 bases, 9147DF57] [110 bases, 9147DF57] [110 bases, 9147DF [110 bases, 9147DF57]	22	U	a	2	28	2	28	1	0	0	chr7	-	129770383	129770492	129770471	129770447	129770470	129770406	129770426	5', -1	hsa-mir-182_22_U_a	hsa-mir-182 MI0000272 [110 bases, 9147DF57] [110 bases, 9147DF57] [110 bases, 9147DF57] [110 bases, 9147DF57] [110 bases, 9147DF [110 bases, 9147DF57]	22	U	a	0
hsa-mir-361_7_U_c	hsa-mir-361 MI0000760 [72 bases, 1E814F3F] [72 bases, 1E814F3F] [72 bases, 1E814F3F] [72 bases, 1E814F3F] [72 bases, 1E814F3F] [ [72 bases, 1E814F3F]	7	U	c	0	0	0	0	0	1	1	chrX	-	85903636	85903707	85903701	85903681	85903702	85903641	85903663	other	hsa-mir-361_7_U_c	hsa-mir-361 MI0000760 [72 bases, 1E814F3F] [72 bases, 1E814F3F] [72 bases, 1E814F3F] [72 bases, 1E814F3F] [72 bases, 1E814F3F] [ [72 bases, 1E814F3F]	7	U	c	0	0	0	0	0	1	1	chrX	-	85903636	85903707	85903701	85903681	85903702	85903641	85903663	other	hsa-mir-361_7_U_c	hsa-mir-361 MI0000760 [72 bases, 1E814F3F] [72 bases, 1E814F3F] [72 bases, 1E814F3F] [72 bases, 1E814F3F] [72 bases, 1E814F3F] [ [72 bases, 1E814F3F]	7	U	c	0
hsa-mir-4677_71_U_c	hsa-mir-4677 MI0017308 [80 bases, E3BBFD74] [80 bases, E3BBFD74] [80 bases, E3BBFD74] [80 bases, E3BBFD74] [80 bases, E3BBFD74] [80 bases, E3BBFD74]	71	U	c	0	0	0	0	0	1	1	chr1	+	243346176	243346255	243346246	243346188	243346209	243346225	243346246	other	hsa-mir-4677_71_U_c	hsa-mir-4677 MI0017308 [80 bases, E3BBFD74] [80 bases, E3BBFD74] [80 bases, E3BBFD74] [80 bases, E3BBFD74] [80 bases, E3BBFD74] [80 bases, E3BBFD74]	71	U	c	0	0	0	0	0	1	1	chr1	+	243346176	243346255	243346246	243346188	243346209	243346225	243346246	other	hsa-mir-4677_71_U_c	hsa-mir-4677 MI0017308 [80 bases, E3BBFD74] [80 bases, E3BBFD74] [80 bases, E3BBFD74] [80 bases, E3BBFD74] [80 bases, E3BBFD74] [80 bases, E3BBFD74]	71	U	c	0
hsa-mir-767_41_C_a	hsa-mir-767 MI0003763 [109 bases, F646CC1A] [109 bases, F646CC1A] [109 bases, F646CC1A] [109 bases, F646CC1A] [109 bases, F646CC [109 bases, F646CC1A]	41	C	a	0	0	0	0	0	1	1	chrX	-	152393421	152393529	152393489	152393481	152393503	152393447	152393469	other	hsa-mir-767_41_C_a	hsa-mir-767 MI0003763 [109 bases, F646CC1A] [109 bases, F646CC1A] [109 bases, F646CC1A] [109 bases, F646CC1A] [109 bases, F646CC [109 bases, F646CC1A]	41	C	a	0	0	0	0	0	1	1	chrX	-	152393421	152393529	152393489	152393481	152393503	152393447	152393469	other	hsa-mir-767_41_C_a	hsa-mir-767 MI0003763 [109 bases, F646CC1A] [109 bases, F646CC1A] [109 bases, F646CC1A] [109 bases, F646CC1A] [109 bases, F646CC [109 bases, F646CC1A]	41	C	a	0
hsa-mir-374b_12_U_c	hsa-mir-374b MI0005566 [72 bases, B7C28765] [72 bases, B7C28765] [72 bases, B7C28765] [72 bases, B7C28765] [72 bases, B7C28765] [72 bases, B7C28765]	12	U	c	0	0	0	0	0	1	1	chrX	-	74218547	74218618	74218607	74218587	74218608	74218557	74218578	other	hsa-mir-374b_12_U_c	hsa-mir-374b MI0005566 [72 bases, B7C28765] [72 bases, B7C28765] [72 bases, B7C28765] [72 bases, B7C28765] [72 bases, B7C28765] [72 bases, B7C28765]	12	U	c	1	14	11	154	0.091	0.00985	0.0317	chrX	-	74218547	74218618	74218607	74218587	74218608	74218557	74218578	other	hsa-mir-374b_12_U_c	hsa-mir-374b MI0005566 [72 bases, B7C28765] [72 bases, B7C28765] [72 bases, B7C28765] [72 bases, B7C28765] [72 bases, B7C28765] [72 bases, B7C28765]	12	U	c	0
hsa-mir-30e_71_U_c	hsa-mir-30e MI0000749 [92 bases, A87C179F] [92 bases, A87C179F] [92 bases, A87C179F] [92 bases, A87C179F] [92 bases, A87C179F] [ [92 bases, A87C179F]	71	U	c	0	0	0	0	0	1	1	chr1	+	40754355	40754446	40754425	40754371	40754392	40754413	40754434	other	hsa-mir-30e_71_U_c	hsa-mir-30e MI0000749 [92 bases, A87C179F] [92 bases, A87C179F] [92 bases, A87C179F] [92 bases, A87C179F] [92 bases, A87C179F] [ [92 bases, A87C179F]	71	U	c	0	0	0	0	0	1	1	chr1	+	40754355	40754446	40754425	40754371	40754392	40754413	40754434	other	hsa-mir-30e_71_U_c	hsa-mir-30e MI0000749 [92 bases, A87C179F] [92 bases, A87C179F] [92 bases, A87C179F] [92 bases, A87C179F] [92 bases, A87C179F] [ [92 bases, A87C179F]	71	U	c	0
hsa-mir-3180-3_39_G_u	hsa-mir-3180-3 MI0014217 [94 bases, C699AF1A] [94 bases, C699AF1A] [94 bases, C699AF1A] [94 bases, C699AF1A] [94 bases, C699AF1A [94 bases, C699AF1A]	39	G	u	0	0	0	0	0	1	1	chr16	-	18402178	18402271	18402233	18402230	18402254	18402189	18402210	other	hsa-mir-3180-3_39_G_u	hsa-mir-3180-3 MI0014217 [94 bases, C699AF1A] [94 bases, C699AF1A] [94 bases, C699AF1A] [94 bases, C699AF1A] [94 bases, C699AF1A [94 bases, C699AF1A]	39	G	u	0	0	0	0	0	1	1	chr16	-	18402178	18402271	18402233	18402230	18402254	18402189	18402210	other	hsa-mir-3180-3_39_G_u	hsa-mir-3180-3 MI0014217 [94 bases, C699AF1A] [94 bases, C699AF1A] [94 bases, C699AF1A] [94 bases, C699AF1A] [94 bases, C699AF1A [94 bases, C699AF1A]	39	G	u	0
hsa-mir-30e_15_A_u	hsa-mir-30e MI0000749 [92 bases, A87C179F] [92 bases, A87C179F] [92 bases, A87C179F] [92 bases, A87C179F] [92 bases, A87C179F] [ [92 bases, A87C179F]	15	A	u	0	0	0	0	0	1	1	chr1	+	40754355	40754446	40754369	40754371	40754392	40754413	40754434	5', -2	hsa-mir-30e_15_A_u	hsa-mir-30e MI0000749 [92 bases, A87C179F] [92 bases, A87C179F] [92 bases, A87C179F] [92 bases, A87C179F] [92 bases, A87C179F] [ [92 bases, A87C179F]	15	A	u	0	0	0	0	0	1	1	chr1	+	40754355	40754446	40754369	40754371	40754392	40754413	40754434	5', -2	hsa-mir-30e_15_A_u	hsa-mir-30e MI0000749 [92 bases, A87C179F] [92 bases, A87C179F] [92 bases, A87C179F] [92 bases, A87C179F] [92 bases, A87C179F] [ [92 bases, A87C179F]	15	A	u	0
hsa-let-7f-2_28_U_c	hsa-let-7f-2 MI0000068 [83 bases, DF252CF0] [83 bases, DF252CF0] [83 bases, DF252CF0] [83 bases, DF252CF0] [83 bases, DF252CF0] [83 bases, DF252CF0]	28	U	c	0	0	0	0	0	1	1	chrX	-	53557192	53557274	53557247	53557246	53557267	53557196	53557217	other	hsa-let-7f-2_28_U_c	hsa-let-7f-2 MI0000068 [83 bases, DF252CF0] [83 bases, DF252CF0] [83 bases, DF252CF0] [83 bases, DF252CF0] [83 bases, DF252CF0] [83 bases, DF252CF0]	28	U	c	2	28	19	266	0.105	1.74e-05	6.32e-05	chrX	-	53557192	53557274	53557247	53557246	53557267	53557196	53557217	other	hsa-let-7f-2_28_U_c	hsa-let-7f-2 MI0000068 [83 bases, DF252CF0] [83 bases, DF252CF0] [83 bases, DF252CF0] [83 bases, DF252CF0] [83 bases, DF252CF0] [83 bases, DF252CF0]	28	U	c	1
hsa-mir-200c_57_U_c	hsa-mir-200c MI0000650 [68 bases, 3B08F8A2] [68 bases, 3B08F8A2] [68 bases, 3B08F8A2] [68 bases, 3B08F8A2] [68 bases, 3B08F8A2] [68 bases, 3B08F8A2]	57	U	c	1	23	10	230	0.1	0.000251	0.000823	chr12	+	6963699	6963766	6963755	6963703	6963724	6963742	6963764	other	hsa-mir-200c_57_U_c	hsa-mir-200c MI0000650 [68 bases, 3B08F8A2] [68 bases, 3B08F8A2] [68 bases, 3B08F8A2] [68 bases, 3B08F8A2] [68 bases, 3B08F8A2] [68 bases, 3B08F8A2]	57	U	c	0	0	0	0	0	1	1	chr12	+	6963699	6963766	6963755	6963703	6963724	6963742	6963764	other	hsa-mir-200c_57_U_c	hsa-mir-200c MI0000650 [68 bases, 3B08F8A2] [68 bases, 3B08F8A2] [68 bases, 3B08F8A2] [68 bases, 3B08F8A2] [68 bases, 3B08F8A2] [68 bases, 3B08F8A2]	57	U	c	0
hsa-mir-224_19_U_c	hsa-mir-224 MI0000301 [81 bases, 23DB742D] [81 bases, 23DB742D] [81 bases, 23DB742D] [81 bases, 23DB742D] [81 bases, 23DB742D] [ [81 bases, 23DB742D]	19	U	c	0	0	0	0	0	1	1	chrX	-	151958578	151958658	151958640	151958631	151958651	151958584	151958606	other	hsa-mir-224_19_U_c	hsa-mir-224 MI0000301 [81 bases, 23DB742D] [81 bases, 23DB742D] [81 bases, 23DB742D] [81 bases, 23DB742D] [81 bases, 23DB742D] [ [81 bases, 23DB742D]	19	U	c	0	0	0	0	0	1	1	chrX	-	151958578	151958658	151958640	151958631	151958651	151958584	151958606	other	hsa-mir-224_19_U_c	hsa-mir-224 MI0000301 [81 bases, 23DB742D] [81 bases, 23DB742D] [81 bases, 23DB742D] [81 bases, 23DB742D] [81 bases, 23DB742D] [ [81 bases, 23DB742D]	19	U	c	0
hsa-mir-452_31_A_g	hsa-mir-452 MI0001733 [85 bases, EAC6DBF0] [85 bases, EAC6DBF0] [85 bases, EAC6DBF0] [85 bases, EAC6DBF0] [85 bases, EAC6DBF0] [ [85 bases, EAC6DBF0]	31	A	g	0	0	0	0	0	1	1	chrX	-	151959628	151959712	151959682	151959678	151959699	151959634	151959655	A-to-I(G)	hsa-mir-452_31_A_g	hsa-mir-452 MI0001733 [85 bases, EAC6DBF0] [85 bases, EAC6DBF0] [85 bases, EAC6DBF0] [85 bases, EAC6DBF0] [85 bases, EAC6DBF0] [ [85 bases, EAC6DBF0]	31	A	g	0	0	0	0	0	1	1	chrX	-	151959628	151959712	151959682	151959678	151959699	151959634	151959655	A-to-I(G)	hsa-mir-452_31_A_g	hsa-mir-452 MI0001733 [85 bases, EAC6DBF0] [85 bases, EAC6DBF0] [85 bases, EAC6DBF0] [85 bases, EAC6DBF0] [85 bases, EAC6DBF0] [ [85 bases, EAC6DBF0]	31	A	g	0
hsa-mir-944_76_C_a	hsa-mir-944 MI0005769 [88 bases, FE7A1B00] [88 bases, FE7A1B00] [88 bases, FE7A1B00] [88 bases, FE7A1B00] [88 bases, FE7A1B00] [ [88 bases, FE7A1B00]	76	C	a	0	0	0	0	0	1	1	chr3	+	189829922	189830009	189829997	-1	-1	189829975	189829996	3'-A	hsa-mir-944_76_C_a	hsa-mir-944 MI0005769 [88 bases, FE7A1B00] [88 bases, FE7A1B00] [88 bases, FE7A1B00] [88 bases, FE7A1B00] [88 bases, FE7A1B00] [ [88 bases, FE7A1B00]	76	C	a	0	0	0	0	0	1	1	chr3	+	189829922	189830009	189829997	-1	-1	189829975	189829996	3'-A	hsa-mir-944_76_C_a	hsa-mir-944 MI0005769 [88 bases, FE7A1B00] [88 bases, FE7A1B00] [88 bases, FE7A1B00] [88 bases, FE7A1B00] [88 bases, FE7A1B00] [ [88 bases, FE7A1B00]	76	C	a	0
hsa-mir-374a_17_A_g	hsa-mir-374a MI0000782 [72 bases, 5CAAA499] [72 bases, 5CAAA499] [72 bases, 5CAAA499] [72 bases, 5CAAA499] [72 bases, 5CAAA499] [72 bases, 5CAAA499]	17	A	g	0	0	0	0	0	1	1	chrX	-	74287286	74287357	74287341	74287325	74287346	74287295	74287316	A-to-I(G)	hsa-mir-374a_17_A_g	hsa-mir-374a MI0000782 [72 bases, 5CAAA499] [72 bases, 5CAAA499] [72 bases, 5CAAA499] [72 bases, 5CAAA499] [72 bases, 5CAAA499] [72 bases, 5CAAA499]	17	A	g	0	0	0	0	0	1	1	chrX	-	74287286	74287357	74287341	74287325	74287346	74287295	74287316	A-to-I(G)	hsa-mir-374a_17_A_g	hsa-mir-374a MI0000782 [72 bases, 5CAAA499] [72 bases, 5CAAA499] [72 bases, 5CAAA499] [72 bases, 5CAAA499] [72 bases, 5CAAA499] [72 bases, 5CAAA499]	17	A	g	1
hsa-mir-451a_37_U_a	hsa-mir-451a MI0001729 [72 bases, B93BE808] [72 bases, B93BE808] [72 bases, B93BE808] [72 bases, B93BE808] [72 bases, B93BE808] [72 bases, B93BE808]	37	U	a	0	0	0	0	0	1	1	chr17	-	28861369	28861440	28861404	28861403	28861424	-1	-1	3'-A before central loop	hsa-mir-451a_37_U_a	hsa-mir-451a MI0001729 [72 bases, B93BE808] [72 bases, B93BE808] [72 bases, B93BE808] [72 bases, B93BE808] [72 bases, B93BE808] [72 bases, B93BE808]	37	U	a	0	0	0	0	0	1	1	chr17	-	28861369	28861440	28861404	28861403	28861424	-1	-1	3'-A before central loop	hsa-mir-451a_37_U_a	hsa-mir-451a MI0001729 [72 bases, B93BE808] [72 bases, B93BE808] [72 bases, B93BE808] [72 bases, B93BE808] [72 bases, B93BE808] [72 bases, B93BE808]	37	U	a	0
hsa-mir-191_15_G_u	hsa-mir-191 MI0000465 [92 bases, 1AA4FC11] [92 bases, 1AA4FC11] [92 bases, 1AA4FC11] [92 bases, 1AA4FC11] [92 bases, 1AA4FC11] [ [92 bases, 1AA4FC11]	15	G	u	0	0	0	0	0	1	1	chr3	-	49020618	49020709	49020695	49020672	49020694	49020631	49020652	5', -1	hsa-mir-191_15_G_u	hsa-mir-191 MI0000465 [92 bases, 1AA4FC11] [92 bases, 1AA4FC11] [92 bases, 1AA4FC11] [92 bases, 1AA4FC11] [92 bases, 1AA4FC11] [ [92 bases, 1AA4FC11]	15	G	u	0	0	0	0	0	1	1	chr3	-	49020618	49020709	49020695	49020672	49020694	49020631	49020652	5', -1	hsa-mir-191_15_G_u	hsa-mir-191 MI0000465 [92 bases, 1AA4FC11] [92 bases, 1AA4FC11] [92 bases, 1AA4FC11] [92 bases, 1AA4FC11] [92 bases, 1AA4FC11] [ [92 bases, 1AA4FC11]	15	G	u	0
hsa-mir-191_15_G_c	hsa-mir-191 MI0000465 [92 bases, 1AA4FC11] [92 bases, 1AA4FC11] [92 bases, 1AA4FC11] [92 bases, 1AA4FC11] [92 bases, 1AA4FC11] [ [92 bases, 1AA4FC11]	15	G	c	0	0	0	0	0	1	1	chr3	-	49020618	49020709	49020695	49020672	49020694	49020631	49020652	5', -1	hsa-mir-191_15_G_c	hsa-mir-191 MI0000465 [92 bases, 1AA4FC11] [92 bases, 1AA4FC11] [92 bases, 1AA4FC11] [92 bases, 1AA4FC11] [92 bases, 1AA4FC11] [ [92 bases, 1AA4FC11]	15	G	c	0	0	0	0	0	1	1	chr3	-	49020618	49020709	49020695	49020672	49020694	49020631	49020652	5', -1	hsa-mir-191_15_G_c	hsa-mir-191 MI0000465 [92 bases, 1AA4FC11] [92 bases, 1AA4FC11] [92 bases, 1AA4FC11] [92 bases, 1AA4FC11] [92 bases, 1AA4FC11] [ [92 bases, 1AA4FC11]	15	G	c	0
hsa-mir-191_15_G_a	hsa-mir-191 MI0000465 [92 bases, 1AA4FC11] [92 bases, 1AA4FC11] [92 bases, 1AA4FC11] [92 bases, 1AA4FC11] [92 bases, 1AA4FC11] [ [92 bases, 1AA4FC11]	15	G	a	2	46	2	46	1	0	0	chr3	-	49020618	49020709	49020695	49020672	49020694	49020631	49020652	5', -1	hsa-mir-191_15_G_a	hsa-mir-191 MI0000465 [92 bases, 1AA4FC11] [92 bases, 1AA4FC11] [92 bases, 1AA4FC11] [92 bases, 1AA4FC11] [92 bases, 1AA4FC11] [ [92 bases, 1AA4FC11]	15	G	a	0	0	0	0	0	1	1	chr3	-	49020618	49020709	49020695	49020672	49020694	49020631	49020652	5', -1	hsa-mir-191_15_G_a	hsa-mir-191 MI0000465 [92 bases, 1AA4FC11] [92 bases, 1AA4FC11] [92 bases, 1AA4FC11] [92 bases, 1AA4FC11] [92 bases, 1AA4FC11] [ [92 bases, 1AA4FC11]	15	G	a	0
hsa-mir-320c-1_69_U_a	hsa-mir-320c-1 MI0003778 [88 bases, CC1C4A31] [88 bases, CC1C4A31] [88 bases, CC1C4A31] [88 bases, CC1C4A31] [88 bases, CC1C4A31 [88 bases, CC1C4A31]	69	U	a	1	23	1	23	1	0	0	chr18	+	21683510	21683597	21683578			21683559	21683578	3'-A	hsa-mir-320c-1_69_U_a	hsa-mir-320c-1 MI0003778 [88 bases, CC1C4A31] [88 bases, CC1C4A31] [88 bases, CC1C4A31] [88 bases, CC1C4A31] [88 bases, CC1C4A31 [88 bases, CC1C4A31]	69	U	a	0	0	0	0	0	1	1	chr18	+	21683510	21683597	21683578	-1	-1	21683559	21683578	3'-A	hsa-mir-320c-1_69_U_a	hsa-mir-320c-1 MI0003778 [88 bases, CC1C4A31] [88 bases, CC1C4A31] [88 bases, CC1C4A31] [88 bases, CC1C4A31] [88 bases, CC1C4A31 [88 bases, CC1C4A31]	69	U	a	0
hsa-mir-196a-2_26_A_c	hsa-mir-196a-2 MI0000279 [110 bases, 1F935C45] [110 bases, 1F935C45] [110 bases, 1F935C45] [110 bases, 1F935C45] [110 bases, 1F9 [110 bases, 1F935C45]	26	A	c	0	0	0	0	0	1	1	chr12	+	53991738	53991847	53991763	53991762	53991783	53991799	53991820	other	hsa-mir-196a-2_26_A_c	hsa-mir-196a-2 MI0000279 [110 bases, 1F935C45] [110 bases, 1F935C45] [110 bases, 1F935C45] [110 bases, 1F935C45] [110 bases, 1F9 [110 bases, 1F935C45]	26	A	c	0	0	0	0	0	1	1	chr12	+	53991738	53991847	53991763	53991762	53991783	53991799	53991820	other	hsa-mir-196a-2_26_A_c	hsa-mir-196a-2 MI0000279 [110 bases, 1F935C45] [110 bases, 1F935C45] [110 bases, 1F935C45] [110 bases, 1F935C45] [110 bases, 1F9 [110 bases, 1F935C45]	26	A	c	0
hsa-mir-181a-1_23_G_c	hsa-mir-181a-1 MI0000289 [110 bases, 7F8938A1] [110 bases, 7F8938A1] [110 bases, 7F8938A1] [110 bases, 7F8938A1] [110 bases, 7F8 [110 bases, 7F8938A1]	23	G	c	0	0	0	0	0	1	1	chr1	-	198859044	198859153	198859131	198859108	198859130	198859069	198859090	5', -1	hsa-mir-181a-1_23_G_c	hsa-mir-181a-1 MI0000289 [110 bases, 7F8938A1] [110 bases, 7F8938A1] [110 bases, 7F8938A1] [110 bases, 7F8938A1] [110 bases, 7F8 [110 bases, 7F8938A1]	23	G	c	1	14	1	14	1	0	0	chr1	-	198859044	198859153	198859131	198859108	198859130	198859069	198859090	5', -1	hsa-mir-181a-1_23_G_c	hsa-mir-181a-1 MI0000289 [110 bases, 7F8938A1] [110 bases, 7F8938A1] [110 bases, 7F8938A1] [110 bases, 7F8938A1] [110 bases, 7F8 [110 bases, 7F8938A1]	23	G	c	0
hsa-mir-142_36_U_c	hsa-mir-142 MI0000458 [87 bases, F20A5351] [87 bases, F20A5351] [87 bases, F20A5351] [87 bases, F20A5351] [87 bases, F20A5351] [ [87 bases, F20A5351]	36	U	c	0	0	0	0	0	1	1	chr17	-	58331232	58331318	58331283	58331283	58331303	58331245	58331267	other	hsa-mir-142_36_U_c	hsa-mir-142 MI0000458 [87 bases, F20A5351] [87 bases, F20A5351] [87 bases, F20A5351] [87 bases, F20A5351] [87 bases, F20A5351] [ [87 bases, F20A5351]	36	U	c	0	0	0	0	0	1	1	chr17	-	58331232	58331318	58331283	58331283	58331303	58331245	58331267	other	hsa-mir-142_36_U_c	hsa-mir-142 MI0000458 [87 bases, F20A5351] [87 bases, F20A5351] [87 bases, F20A5351] [87 bases, F20A5351] [87 bases, F20A5351] [ [87 bases, F20A5351]	36	U	c	2
hsa-mir-223_31_A_g	hsa-mir-223 MI0000300 [110 bases, 5530C583] [110 bases, 5530C583] [110 bases, 5530C583] [110 bases, 5530C583] [110 bases, 5530C5 [110 bases, 5530C583]	31	A	g	0	0	0	0	0	1	1	chrX	+	66018870	66018979	66018900	66018895	66018916	66018937	66018958	A-to-I(G)	hsa-mir-223_31_A_g	hsa-mir-223 MI0000300 [110 bases, 5530C583] [110 bases, 5530C583] [110 bases, 5530C583] [110 bases, 5530C583] [110 bases, 5530C5 [110 bases, 5530C583]	31	A	g	0	0	0	0	0	1	1	chrX	+	66018870	66018979	66018900	66018895	66018916	66018937	66018958	A-to-I(G)	hsa-mir-223_31_A_g	hsa-mir-223 MI0000300 [110 bases, 5530C583] [110 bases, 5530C583] [110 bases, 5530C583] [110 bases, 5530C583] [110 bases, 5530C5 [110 bases, 5530C583]	31	A	g	0
hsa-mir-26a-1_33_U_g	hsa-mir-26a-1 MI0000083 [77 bases, 35E0D14E] [77 bases, 35E0D14E] [77 bases, 35E0D14E] [77 bases, 35E0D14E] [77 bases, 35E0D14E] [77 bases, 35E0D14E]	33	U	g	0	0	0	0	0	1	1	chr3	+	37969404	37969480	37969436	37969413	37969434	37969452	37969473	3'-Other before central loop	hsa-mir-26a-1_33_U_g	hsa-mir-26a-1 MI0000083 [77 bases, 35E0D14E] [77 bases, 35E0D14E] [77 bases, 35E0D14E] [77 bases, 35E0D14E] [77 bases, 35E0D14E] [77 bases, 35E0D14E]	33	U	g	0	0	0	0	0	1	1	chr3	+	37969404	37969480	37969436	37969413	37969434	37969452	37969473	3'-Other before central loop	hsa-mir-26a-1_33_U_g	hsa-mir-26a-1 MI0000083 [77 bases, 35E0D14E] [77 bases, 35E0D14E] [77 bases, 35E0D14E] [77 bases, 35E0D14E] [77 bases, 35E0D14E] [77 bases, 35E0D14E]	33	U	g	1
hsa-mir-320a_70_A_g	hsa-mir-320a MI0000542 [82 bases, C061A564] [82 bases, C061A564] [82 bases, C061A564] [82 bases, C061A564] [82 bases, C061A564] [82 bases, C061A564]	70	A	g	0	0	0	0	0	1	1	chr8	-	22244962	22245043	22244974	-1	-1	22244975	22244996	A-to-I(G)	hsa-mir-320a_70_A_g	hsa-mir-320a MI0000542 [82 bases, C061A564] [82 bases, C061A564] [82 bases, C061A564] [82 bases, C061A564] [82 bases, C061A564] [82 bases, C061A564]	70	A	g	0	0	0	0	0	1	1	chr8	-	22244962	22245043	22244974	-1	-1	22244975	22244996	A-to-I(G)	hsa-mir-320a_70_A_g	hsa-mir-320a MI0000542 [82 bases, C061A564] [82 bases, C061A564] [82 bases, C061A564] [82 bases, C061A564] [82 bases, C061A564] [82 bases, C061A564]	70	A	g	0
hsa-mir-2110_31_G_a	hsa-mir-2110 MI0010629 [75 bases, D1E3977B] [75 bases, D1E3977B] [75 bases, D1E3977B] [75 bases, D1E3977B] [75 bases, D1E3977B] [75 bases, D1E3977B]	31	G	a	0	0	0	0	0	1	1	chr10	-	114174105	114174179	114174149	114174151	114174172	-1	-1	3'-A before central loop	hsa-mir-2110_31_G_a	hsa-mir-2110 MI0010629 [75 bases, D1E3977B] [75 bases, D1E3977B] [75 bases, D1E3977B] [75 bases, D1E3977B] [75 bases, D1E3977B] [75 bases, D1E3977B]	31	G	a	0	0	0	0	0	1	1	chr10	-	114174105	114174179	114174149	114174151	114174172	-1	-1	3'-A before central loop	hsa-mir-2110_31_G_a	hsa-mir-2110 MI0010629 [75 bases, D1E3977B] [75 bases, D1E3977B] [75 bases, D1E3977B] [75 bases, D1E3977B] [75 bases, D1E3977B] [75 bases, D1E3977B]	31	G	a	0
hsa-mir-140_85_A_u	hsa-mir-140 MI0000456 [100 bases, B7AF2C5A] [100 bases, B7AF2C5A] [100 bases, B7AF2C5A] [100 bases, B7AF2C5A] [100 bases, B7AF2C [100 bases, B7AF2C5A]	85	A	u	0	0	0	0	0	1	1	chr16	+	69933081	69933180	69933165	69933103	69933124	69933142	69933162	other	hsa-mir-140_85_A_u	hsa-mir-140 MI0000456 [100 bases, B7AF2C5A] [100 bases, B7AF2C5A] [100 bases, B7AF2C5A] [100 bases, B7AF2C5A] [100 bases, B7AF2C [100 bases, B7AF2C5A]	85	A	u	0	0	0	0	0	1	1	chr16	+	69933081	69933180	69933165	69933103	69933124	69933142	69933162	other	hsa-mir-140_85_A_u	hsa-mir-140 MI0000456 [100 bases, B7AF2C5A] [100 bases, B7AF2C5A] [100 bases, B7AF2C5A] [100 bases, B7AF2C5A] [100 bases, B7AF2C [100 bases, B7AF2C5A]	85	A	u	0
hsa-mir-140_85_A_c	hsa-mir-140 MI0000456 [100 bases, B7AF2C5A] [100 bases, B7AF2C5A] [100 bases, B7AF2C5A] [100 bases, B7AF2C5A] [100 bases, B7AF2C [100 bases, B7AF2C5A]	85	A	c	1	23	1	23	1	0	0	chr16	+	69933081	69933180	69933165	69933103	69933124	69933142	69933162	other	hsa-mir-140_85_A_c	hsa-mir-140 MI0000456 [100 bases, B7AF2C5A] [100 bases, B7AF2C5A] [100 bases, B7AF2C5A] [100 bases, B7AF2C5A] [100 bases, B7AF2C [100 bases, B7AF2C5A]	85	A	c	0	0	0	0	0	1	1	chr16	+	69933081	69933180	69933165	69933103	69933124	69933142	69933162	other	hsa-mir-140_85_A_c	hsa-mir-140 MI0000456 [100 bases, B7AF2C5A] [100 bases, B7AF2C5A] [100 bases, B7AF2C5A] [100 bases, B7AF2C5A] [100 bases, B7AF2C [100 bases, B7AF2C5A]	85	A	c	0
hsa-mir-342_34_G_u	hsa-mir-342 MI0000805 [99 bases, 4E2C76E3] [99 bases, 4E2C76E3] [99 bases, 4E2C76E3] [99 bases, 4E2C76E3] [99 bases, 4E2C76E3] [ [99 bases, 4E2C76E3]	34	G	u	1	23	3	69	0.333	0	0	chr14	+	100109655	100109753	100109688	100109673	100109693	100109715	100109737	other	hsa-mir-342_34_G_u	hsa-mir-342 MI0000805 [99 bases, 4E2C76E3] [99 bases, 4E2C76E3] [99 bases, 4E2C76E3] [99 bases, 4E2C76E3] [99 bases, 4E2C76E3] [ [99 bases, 4E2C76E3]	34	G	u	0	0	0	0	0	1	1	chr14	+	100109655	100109753	100109688	100109673	100109693	100109715	100109737	other	hsa-mir-342_34_G_u	hsa-mir-342 MI0000805 [99 bases, 4E2C76E3] [99 bases, 4E2C76E3] [99 bases, 4E2C76E3] [99 bases, 4E2C76E3] [99 bases, 4E2C76E3] [ [99 bases, 4E2C76E3]	34	G	u	0
hsa-mir-130b_34_U_c	hsa-mir-130b MI0000748 [82 bases, 6207FC45] [82 bases, 6207FC45] [82 bases, 6207FC45] [82 bases, 6207FC45] [82 bases, 6207FC45] [82 bases, 6207FC45]	34	U	c	2	46	25	575	0.08	0.000482	0.00157	chr22	+	21653304	21653385	21653337	21653316	21653336	21653354	21653375	3'-Other before central loop	hsa-mir-130b_34_U_c	hsa-mir-130b MI0000748 [82 bases, 6207FC45] [82 bases, 6207FC45] [82 bases, 6207FC45] [82 bases, 6207FC45] [82 bases, 6207FC45] [82 bases, 6207FC45]	34	U	c	1	14	20	280	0.05	0.5	1	chr22	+	21653304	21653385	21653337	21653316	21653336	21653354	21653375	3'-Other before central loop	hsa-mir-130b_34_U_c	hsa-mir-130b MI0000748 [82 bases, 6207FC45] [82 bases, 6207FC45] [82 bases, 6207FC45] [82 bases, 6207FC45] [82 bases, 6207FC45] [82 bases, 6207FC45]	34	U	c	0
hsa-mir-148a_61_U_c	hsa-mir-148a MI0000253 [68 bases, 846D9234] [68 bases, 846D9234] [68 bases, 846D9234] [68 bases, 846D9234] [68 bases, 846D9234] [68 bases, 846D9234]	61	U	c	0	0	0	0	0	1	1	chr7	-	25949919	25949986	25949926	25949960	25949981	25949922	25949943	other	hsa-mir-148a_61_U_c	hsa-mir-148a MI0000253 [68 bases, 846D9234] [68 bases, 846D9234] [68 bases, 846D9234] [68 bases, 846D9234] [68 bases, 846D9234] [68 bases, 846D9234]	61	U	c	0	0	0	0	0	1	1	chr7	-	25949919	25949986	25949926	25949960	25949981	25949922	25949943	other	hsa-mir-148a_61_U_c	hsa-mir-148a MI0000253 [68 bases, 846D9234] [68 bases, 846D9234] [68 bases, 846D9234] [68 bases, 846D9234] [68 bases, 846D9234] [68 bases, 846D9234]	61	U	c	0
hsa-mir-92a-2_69_U_c	hsa-mir-92a-2 MI0000094 [75 bases, AB1EC68B] [75 bases, AB1EC68B] [75 bases, AB1EC68B] [75 bases, AB1EC68B] [75 bases, AB1EC68B] [75 bases, AB1EC68B]	69	U	c	207	4762	2835	65220	0.073	0	0	chrX	-	134169538	134169612	134169544	134169583	134169604	134169544	134169565	other	hsa-mir-92a-2_69_U_c	hsa-mir-92a-2 MI0000094 [75 bases, AB1EC68B] [75 bases, AB1EC68B] [75 bases, AB1EC68B] [75 bases, AB1EC68B] [75 bases, AB1EC68B] [75 bases, AB1EC68B]	69	U	c	188	2637	1719	24118	0.109	0	0	chrX	-	134169538	134169612	134169544	134169583	134169604	134169544	134169565	other	hsa-mir-92a-2_69_U_c	hsa-mir-92a-2 MI0000094 [75 bases, AB1EC68B] [75 bases, AB1EC68B] [75 bases, AB1EC68B] [75 bases, AB1EC68B] [75 bases, AB1EC68B] [75 bases, AB1EC68B]	69	U	c	121
hsa-mir-92a-2_69_U_a	hsa-mir-92a-2 MI0000094 [75 bases, AB1EC68B] [75 bases, AB1EC68B] [75 bases, AB1EC68B] [75 bases, AB1EC68B] [75 bases, AB1EC68B] [75 bases, AB1EC68B]	69	U	a	187	4302	2835	65220	0.066	0	0	chrX	-	134169538	134169612	134169544	134169583	134169604	134169544	134169565	3'-A	hsa-mir-92a-2_69_U_a	hsa-mir-92a-2 MI0000094 [75 bases, AB1EC68B] [75 bases, AB1EC68B] [75 bases, AB1EC68B] [75 bases, AB1EC68B] [75 bases, AB1EC68B] [75 bases, AB1EC68B]	69	U	a	138	1936	1719	24118	0.08	0	0	chrX	-	134169538	134169612	134169544	134169583	134169604	134169544	134169565	3'-A	hsa-mir-92a-2_69_U_a	hsa-mir-92a-2 MI0000094 [75 bases, AB1EC68B] [75 bases, AB1EC68B] [75 bases, AB1EC68B] [75 bases, AB1EC68B] [75 bases, AB1EC68B] [75 bases, AB1EC68B]	69	U	a	133
hsa-mir-30e_21_A_g	hsa-mir-30e MI0000749 [92 bases, A87C179F] [92 bases, A87C179F] [92 bases, A87C179F] [92 bases, A87C179F] [92 bases, A87C179F] [ [92 bases, A87C179F]	21	A	g	0	0	0	0	0	1	1	chr1	+	40754355	40754446	40754375	40754371	40754392	40754413	40754434	A-to-I(G)	hsa-mir-30e_21_A_g	hsa-mir-30e MI0000749 [92 bases, A87C179F] [92 bases, A87C179F] [92 bases, A87C179F] [92 bases, A87C179F] [92 bases, A87C179F] [ [92 bases, A87C179F]	21	A	g	0	0	0	0	0	1	1	chr1	+	40754355	40754446	40754375	40754371	40754392	40754413	40754434	A-to-I(G)	hsa-mir-30e_21_A_g	hsa-mir-30e MI0000749 [92 bases, A87C179F] [92 bases, A87C179F] [92 bases, A87C179F] [92 bases, A87C179F] [92 bases, A87C179F] [ [92 bases, A87C179F]	21	A	g	0
hsa-mir-18a_68_G_u	hsa-mir-18a MI0000072 [71 bases, 7AE9CFC8] [71 bases, 7AE9CFC8] [71 bases, 7AE9CFC8] [71 bases, 7AE9CFC8] [71 bases, 7AE9CFC8] [ [71 bases, 7AE9CFC8]	68	G	u	0	0	0	0	0	1	1	chr13	+	91350751	91350821	91350818	91350756	91350778	91350797	91350819	3'-U	hsa-mir-18a_68_G_u	hsa-mir-18a MI0000072 [71 bases, 7AE9CFC8] [71 bases, 7AE9CFC8] [71 bases, 7AE9CFC8] [71 bases, 7AE9CFC8] [71 bases, 7AE9CFC8] [ [71 bases, 7AE9CFC8]	68	G	u	0	0	0	0	0	1	1	chr13	+	91350751	91350821	91350818	91350756	91350778	91350797	91350819	3'-U	hsa-mir-18a_68_G_u	hsa-mir-18a MI0000072 [71 bases, 7AE9CFC8] [71 bases, 7AE9CFC8] [71 bases, 7AE9CFC8] [71 bases, 7AE9CFC8] [71 bases, 7AE9CFC8] [ [71 bases, 7AE9CFC8]	68	G	u	0
hsa-mir-18a_68_G_a	hsa-mir-18a MI0000072 [71 bases, 7AE9CFC8] [71 bases, 7AE9CFC8] [71 bases, 7AE9CFC8] [71 bases, 7AE9CFC8] [71 bases, 7AE9CFC8] [ [71 bases, 7AE9CFC8]	68	G	a	0	0	0	0	0	1	1	chr13	+	91350751	91350821	91350818	91350756	91350778	91350797	91350819	3'-A	hsa-mir-18a_68_G_a	hsa-mir-18a MI0000072 [71 bases, 7AE9CFC8] [71 bases, 7AE9CFC8] [71 bases, 7AE9CFC8] [71 bases, 7AE9CFC8] [71 bases, 7AE9CFC8] [ [71 bases, 7AE9CFC8]	68	G	a	0	0	0	0	0	1	1	chr13	+	91350751	91350821	91350818	91350756	91350778	91350797	91350819	3'-A	hsa-mir-18a_68_G_a	hsa-mir-18a MI0000072 [71 bases, 7AE9CFC8] [71 bases, 7AE9CFC8] [71 bases, 7AE9CFC8] [71 bases, 7AE9CFC8] [71 bases, 7AE9CFC8] [ [71 bases, 7AE9CFC8]	68	G	a	0
hsa-mir-23b_81_G_u	hsa-mir-23b MI0000439 [97 bases, AD2AA1A7] [97 bases, AD2AA1A7] [97 bases, AD2AA1A7] [97 bases, AD2AA1A7] [97 bases, AD2AA1A7] [ [97 bases, AD2AA1A7]	81	G	u	3	69	3	69	1	0	0	chr9	+	95085208	95085304	95085288	95085227	95085248	95085265	95085285	other	hsa-mir-23b_81_G_u	hsa-mir-23b MI0000439 [97 bases, AD2AA1A7] [97 bases, AD2AA1A7] [97 bases, AD2AA1A7] [97 bases, AD2AA1A7] [97 bases, AD2AA1A7] [ [97 bases, AD2AA1A7]	81	G	u	0	0	0	0	0	1	1	chr9	+	95085208	95085304	95085288	95085227	95085248	95085265	95085285	other	hsa-mir-23b_81_G_u	hsa-mir-23b MI0000439 [97 bases, AD2AA1A7] [97 bases, AD2AA1A7] [97 bases, AD2AA1A7] [97 bases, AD2AA1A7] [97 bases, AD2AA1A7] [ [97 bases, AD2AA1A7]	81	G	u	0
hsa-mir-23b_81_G_c	hsa-mir-23b MI0000439 [97 bases, AD2AA1A7] [97 bases, AD2AA1A7] [97 bases, AD2AA1A7] [97 bases, AD2AA1A7] [97 bases, AD2AA1A7] [ [97 bases, AD2AA1A7]	81	G	c	0	0	0	0	0	1	1	chr9	+	95085208	95085304	95085288	95085227	95085248	95085265	95085285	other	hsa-mir-23b_81_G_c	hsa-mir-23b MI0000439 [97 bases, AD2AA1A7] [97 bases, AD2AA1A7] [97 bases, AD2AA1A7] [97 bases, AD2AA1A7] [97 bases, AD2AA1A7] [ [97 bases, AD2AA1A7]	81	G	c	0	0	0	0	0	1	1	chr9	+	95085208	95085304	95085288	95085227	95085248	95085265	95085285	other	hsa-mir-23b_81_G_c	hsa-mir-23b MI0000439 [97 bases, AD2AA1A7] [97 bases, AD2AA1A7] [97 bases, AD2AA1A7] [97 bases, AD2AA1A7] [97 bases, AD2AA1A7] [ [97 bases, AD2AA1A7]	81	G	c	0
hsa-let-7i_38_U_-	hsa-let-7i MI0000434 [84 bases, C4E76403] [84 bases, C4E76403] [84 bases, C4E76403] [84 bases, C4E76403] [84 bases, C4E76403] [8 [84 bases, C4E76403]	38	U	-	0	0	0	0	0	1	1	chr12	+	62603686	62603769	62603723	62603691	62603712	62603747	62603768	other	hsa-let-7i_38_U_-	hsa-let-7i MI0000434 [84 bases, C4E76403] [84 bases, C4E76403] [84 bases, C4E76403] [84 bases, C4E76403] [84 bases, C4E76403] [8 [84 bases, C4E76403]	38	U	-	0	0	0	0	0	1	1	chr12	+	62603686	62603769	62603723	62603691	62603712	62603747	62603768	other	hsa-let-7i_38_U_-	hsa-let-7i MI0000434 [84 bases, C4E76403] [84 bases, C4E76403] [84 bases, C4E76403] [84 bases, C4E76403] [84 bases, C4E76403] [8 [84 bases, C4E76403]	38	U	-	0
hsa-mir-126_65_A_g	hsa-mir-126 MI0000471 [85 bases, 8D6B9A88] [85 bases, 8D6B9A88] [85 bases, 8D6B9A88] [85 bases, 8D6B9A88] [85 bases, 8D6B9A88] [ [85 bases, 8D6B9A88]	65	A	g	0	0	0	0	0	1	1	chr9	+	136670602	136670686	136670666	136670616	136670636	136670653	136670674	A-to-I(G)	hsa-mir-126_65_A_g	hsa-mir-126 MI0000471 [85 bases, 8D6B9A88] [85 bases, 8D6B9A88] [85 bases, 8D6B9A88] [85 bases, 8D6B9A88] [85 bases, 8D6B9A88] [ [85 bases, 8D6B9A88]	65	A	g	0	0	0	0	0	1	1	chr9	+	136670602	136670686	136670666	136670616	136670636	136670653	136670674	A-to-I(G)	hsa-mir-126_65_A_g	hsa-mir-126 MI0000471 [85 bases, 8D6B9A88] [85 bases, 8D6B9A88] [85 bases, 8D6B9A88] [85 bases, 8D6B9A88] [85 bases, 8D6B9A88] [ [85 bases, 8D6B9A88]	65	A	g	0
hsa-mir-96_31_U_c	hsa-mir-96 MI0000098 [78 bases, F8A9A52B] [78 bases, F8A9A52B] [78 bases, F8A9A52B] [78 bases, F8A9A52B] [78 bases, F8A9A52B] [7 [78 bases, F8A9A52B]	31	U	c	2	46	2	46	1	0	0	chr7	-	129774692	129774769	129774739	129774739	129774761	129774697	129774718	other	hsa-mir-96_31_U_c	hsa-mir-96 MI0000098 [78 bases, F8A9A52B] [78 bases, F8A9A52B] [78 bases, F8A9A52B] [78 bases, F8A9A52B] [78 bases, F8A9A52B] [7 [78 bases, F8A9A52B]	31	U	c	0	0	0	0	0	1	1	chr7	-	129774692	129774769	129774739	129774739	129774761	129774697	129774718	other	hsa-mir-96_31_U_c	hsa-mir-96 MI0000098 [78 bases, F8A9A52B] [78 bases, F8A9A52B] [78 bases, F8A9A52B] [78 bases, F8A9A52B] [78 bases, F8A9A52B] [7 [78 bases, F8A9A52B]	31	U	c	0
hsa-mir-30d_28_C_u	hsa-mir-30d MI0000255 [70 bases, 3AB61A8E] [70 bases, 3AB61A8E] [70 bases, 3AB61A8E] [70 bases, 3AB61A8E] [70 bases, 3AB61A8E] [ [70 bases, 3AB61A8E]	28	C	u	0	0	0	0	0	1	1	chr8	-	134804876	134804945	134804918	134804919	134804940	134804879	134804900	C-to-U	hsa-mir-30d_28_C_u	hsa-mir-30d MI0000255 [70 bases, 3AB61A8E] [70 bases, 3AB61A8E] [70 bases, 3AB61A8E] [70 bases, 3AB61A8E] [70 bases, 3AB61A8E] [ [70 bases, 3AB61A8E]	28	C	u	0	0	0	0	0	1	1	chr8	-	134804876	134804945	134804918	134804919	134804940	134804879	134804900	C-to-U	hsa-mir-30d_28_C_u	hsa-mir-30d MI0000255 [70 bases, 3AB61A8E] [70 bases, 3AB61A8E] [70 bases, 3AB61A8E] [70 bases, 3AB61A8E] [70 bases, 3AB61A8E] [ [70 bases, 3AB61A8E]	28	C	u	0
hsa-mir-30d_28_C_a	hsa-mir-30d MI0000255 [70 bases, 3AB61A8E] [70 bases, 3AB61A8E] [70 bases, 3AB61A8E] [70 bases, 3AB61A8E] [70 bases, 3AB61A8E] [ [70 bases, 3AB61A8E]	28	C	a	6	138	19	437	0.316	0	0	chr8	-	134804876	134804945	134804918	134804919	134804940	134804879	134804900	3'-A before central loop	hsa-mir-30d_28_C_a	hsa-mir-30d MI0000255 [70 bases, 3AB61A8E] [70 bases, 3AB61A8E] [70 bases, 3AB61A8E] [70 bases, 3AB61A8E] [70 bases, 3AB61A8E] [ [70 bases, 3AB61A8E]	28	C	a	12	168	15	210	0.8	0	0	chr8	-	134804876	134804945	134804918	134804919	134804940	134804879	134804900	3'-A before central loop	hsa-mir-30d_28_C_a	hsa-mir-30d MI0000255 [70 bases, 3AB61A8E] [70 bases, 3AB61A8E] [70 bases, 3AB61A8E] [70 bases, 3AB61A8E] [70 bases, 3AB61A8E] [ [70 bases, 3AB61A8E]	28	C	a	6
hsa-mir-7641-2_13_A_-	hsa-mir-7641-2 MI0024976 [53 bases, F5B349F0] [53 bases, F5B349F0] [53 bases, F5B349F0] [53 bases, F5B349F0] [53 bases, F5B349F0 [53 bases, F5B349F0]	13	A	-	0	0	0	0	0	1	1	chr14	+	75604209	75604261	75604221	75604211	75604229	-1	-1	other	hsa-mir-7641-2_13_A_-	hsa-mir-7641-2 MI0024976 [53 bases, F5B349F0] [53 bases, F5B349F0] [53 bases, F5B349F0] [53 bases, F5B349F0] [53 bases, F5B349F0 [53 bases, F5B349F0]	13	A	-	0	0	0	0	0	1	1	chr14	+	75604209	75604261	75604221	75604211	75604229	-1	-1	other	hsa-mir-7641-2_13_A_-	hsa-mir-7641-2 MI0024976 [53 bases, F5B349F0] [53 bases, F5B349F0] [53 bases, F5B349F0] [53 bases, F5B349F0] [53 bases, F5B349F0 [53 bases, F5B349F0]	13	A	-	0
hsa-mir-20a_31_U_a	hsa-mir-20a MI0000076 [71 bases, CEF6DA1E] [71 bases, CEF6DA1E] [71 bases, CEF6DA1E] [71 bases, CEF6DA1E] [71 bases, CEF6DA1E] [ [71 bases, CEF6DA1E]	31	U	a	1	23	1	23	1	0	0	chr13	+	91351065	91351135	91351095	91351072	91351094	91351108	91351129	3'-A before central loop	hsa-mir-20a_31_U_a	hsa-mir-20a MI0000076 [71 bases, CEF6DA1E] [71 bases, CEF6DA1E] [71 bases, CEF6DA1E] [71 bases, CEF6DA1E] [71 bases, CEF6DA1E] [ [71 bases, CEF6DA1E]	31	U	a	0	0	0	0	0	1	1	chr13	+	91351065	91351135	91351095	91351072	91351094	91351108	91351129	3'-A before central loop	hsa-mir-20a_31_U_a	hsa-mir-20a MI0000076 [71 bases, CEF6DA1E] [71 bases, CEF6DA1E] [71 bases, CEF6DA1E] [71 bases, CEF6DA1E] [71 bases, CEF6DA1E] [ [71 bases, CEF6DA1E]	31	U	a	0
hsa-mir-671_88_C_u	hsa-mir-671 MI0003760 [118 bases, 9EF8DCFA] [118 bases, 9EF8DCFA] [118 bases, 9EF8DCFA] [118 bases, 9EF8DCFA] [118 bases, 9EF8DC [118 bases, 9EF8DCFA]	88	C	u	0	0	0	0	0	1	1	chr7	+	151238421	151238538	151238508	151238449	151238471	151238488	151238508	3'-U	hsa-mir-671_88_C_u	hsa-mir-671 MI0003760 [118 bases, 9EF8DCFA] [118 bases, 9EF8DCFA] [118 bases, 9EF8DCFA] [118 bases, 9EF8DCFA] [118 bases, 9EF8DC [118 bases, 9EF8DCFA]	88	C	u	0	0	0	0	0	1	1	chr7	+	151238421	151238538	151238508	151238449	151238471	151238488	151238508	3'-U	hsa-mir-671_88_C_u	hsa-mir-671 MI0003760 [118 bases, 9EF8DCFA] [118 bases, 9EF8DCFA] [118 bases, 9EF8DCFA] [118 bases, 9EF8DCFA] [118 bases, 9EF8DC [118 bases, 9EF8DCFA]	88	C	u	0
hsa-mir-628_76_A_c	hsa-mir-628 MI0003642 [95 bases, 8B617153] [95 bases, 8B617153] [95 bases, 8B617153] [95 bases, 8B617153] [95 bases, 8B617153] [ [95 bases, 8B617153]	76	A	c	0	0	0	0	0	1	1	chr15	-	55372940	55373034	55372959	55372991	55373012	55372954	55372974	other	hsa-mir-628_76_A_c	hsa-mir-628 MI0003642 [95 bases, 8B617153] [95 bases, 8B617153] [95 bases, 8B617153] [95 bases, 8B617153] [95 bases, 8B617153] [ [95 bases, 8B617153]	76	A	c	0	0	0	0	0	1	1	chr15	-	55372940	55373034	55372959	55372991	55373012	55372954	55372974	other	hsa-mir-628_76_A_c	hsa-mir-628 MI0003642 [95 bases, 8B617153] [95 bases, 8B617153] [95 bases, 8B617153] [95 bases, 8B617153] [95 bases, 8B617153] [ [95 bases, 8B617153]	76	A	c	0
hsa-mir-223_90_A_u	hsa-mir-223 MI0000300 [110 bases, 5530C583] [110 bases, 5530C583] [110 bases, 5530C583] [110 bases, 5530C583] [110 bases, 5530C5 [110 bases, 5530C583]	90	A	u	0	0	0	0	0	1	1	chrX	+	66018870	66018979	66018959	66018895	66018916	66018937	66018958	3'-U	hsa-mir-223_90_A_u	hsa-mir-223 MI0000300 [110 bases, 5530C583] [110 bases, 5530C583] [110 bases, 5530C583] [110 bases, 5530C583] [110 bases, 5530C5 [110 bases, 5530C583]	90	A	u	0	0	0	0	0	1	1	chrX	+	66018870	66018979	66018959	66018895	66018916	66018937	66018958	3'-U	hsa-mir-223_90_A_u	hsa-mir-223 MI0000300 [110 bases, 5530C583] [110 bases, 5530C583] [110 bases, 5530C583] [110 bases, 5530C583] [110 bases, 5530C5 [110 bases, 5530C583]	90	A	u	0
hsa-mir-223_90_A_g	hsa-mir-223 MI0000300 [110 bases, 5530C583] [110 bases, 5530C583] [110 bases, 5530C583] [110 bases, 5530C583] [110 bases, 5530C5 [110 bases, 5530C583]	90	A	g	0	0	0	0	0	1	1	chrX	+	66018870	66018979	66018959	66018895	66018916	66018937	66018958	A-to-I(G)	hsa-mir-223_90_A_g	hsa-mir-223 MI0000300 [110 bases, 5530C583] [110 bases, 5530C583] [110 bases, 5530C583] [110 bases, 5530C583] [110 bases, 5530C5 [110 bases, 5530C583]	90	A	g	0	0	0	0	0	1	1	chrX	+	66018870	66018979	66018959	66018895	66018916	66018937	66018958	A-to-I(G)	hsa-mir-223_90_A_g	hsa-mir-223 MI0000300 [110 bases, 5530C583] [110 bases, 5530C583] [110 bases, 5530C583] [110 bases, 5530C583] [110 bases, 5530C5 [110 bases, 5530C583]	90	A	g	0
hsa-mir-365a_76_A_u	hsa-mir-365a MI0000767 [87 bases, F2746CC7] [87 bases, F2746CC7] [87 bases, F2746CC7] [87 bases, F2746CC7] [87 bases, F2746CC7] [87 bases, F2746CC7]	76	A	u	0	0	0	0	0	1	1	chr16	+	14309285	14309371	14309360	14309300	14309322	14309340	14309361	3'-U	hsa-mir-365a_76_A_u	hsa-mir-365a MI0000767 [87 bases, F2746CC7] [87 bases, F2746CC7] [87 bases, F2746CC7] [87 bases, F2746CC7] [87 bases, F2746CC7] [87 bases, F2746CC7]	76	A	u	0	0	0	0	0	1	1	chr16	+	14309285	14309371	14309360	14309300	14309322	14309340	14309361	3'-U	hsa-mir-365a_76_A_u	hsa-mir-365a MI0000767 [87 bases, F2746CC7] [87 bases, F2746CC7] [87 bases, F2746CC7] [87 bases, F2746CC7] [87 bases, F2746CC7] [87 bases, F2746CC7]	76	A	u	0
hsa-mir-365a_64_C_a	hsa-mir-365a MI0000767 [87 bases, F2746CC7] [87 bases, F2746CC7] [87 bases, F2746CC7] [87 bases, F2746CC7] [87 bases, F2746CC7] [87 bases, F2746CC7]	64	C	a	0	0	0	0	0	1	1	chr16	+	14309285	14309371	14309348	14309300	14309322	14309340	14309361	other	hsa-mir-365a_64_C_a	hsa-mir-365a MI0000767 [87 bases, F2746CC7] [87 bases, F2746CC7] [87 bases, F2746CC7] [87 bases, F2746CC7] [87 bases, F2746CC7] [87 bases, F2746CC7]	64	C	a	0	0	0	0	0	1	1	chr16	+	14309285	14309371	14309348	14309300	14309322	14309340	14309361	other	hsa-mir-365a_64_C_a	hsa-mir-365a MI0000767 [87 bases, F2746CC7] [87 bases, F2746CC7] [87 bases, F2746CC7] [87 bases, F2746CC7] [87 bases, F2746CC7] [87 bases, F2746CC7]	64	C	a	0
hsa-mir-664a_29_U_c	hsa-mir-664a MI0006442 [82 bases, 6BFD131D] [82 bases, 6BFD131D] [82 bases, 6BFD131D] [82 bases, 6BFD131D] [82 bases, 6BFD131D] [82 bases, 6BFD131D]	29	U	c	0	0	0	0	0	1	1	chr1	-	220200538	220200619	220200591	220200586	220200609	220200549	220200571	other	hsa-mir-664a_29_U_c	hsa-mir-664a MI0006442 [82 bases, 6BFD131D] [82 bases, 6BFD131D] [82 bases, 6BFD131D] [82 bases, 6BFD131D] [82 bases, 6BFD131D] [82 bases, 6BFD131D]	29	U	c	0	0	0	0	0	1	1	chr1	-	220200538	220200619	220200591	220200586	220200609	220200549	220200571	other	hsa-mir-664a_29_U_c	hsa-mir-664a MI0006442 [82 bases, 6BFD131D] [82 bases, 6BFD131D] [82 bases, 6BFD131D] [82 bases, 6BFD131D] [82 bases, 6BFD131D] [82 bases, 6BFD131D]	29	U	c	0
hsa-mir-769_51_U_c	hsa-mir-769 MI0003834 [118 bases, D79A1518] [118 bases, D79A1518] [118 bases, D79A1518] [118 bases, D79A1518] [118 bases, D79A15 [118 bases, D79A1518]	51	U	c	0	0	0	0	0	1	1	chr19	+	46018932	46019049	46018982	46018961	46018982	46019000	46019022	other	hsa-mir-769_51_U_c	hsa-mir-769 MI0003834 [118 bases, D79A1518] [118 bases, D79A1518] [118 bases, D79A1518] [118 bases, D79A1518] [118 bases, D79A15 [118 bases, D79A1518]	51	U	c	0	0	0	0	0	1	1	chr19	+	46018932	46019049	46018982	46018961	46018982	46019000	46019022	other	hsa-mir-769_51_U_c	hsa-mir-769 MI0003834 [118 bases, D79A1518] [118 bases, D79A1518] [118 bases, D79A1518] [118 bases, D79A1518] [118 bases, D79A15 [118 bases, D79A1518]	51	U	c	0
hsa-let-7c_29_G_a	hsa-let-7c MI0000064 [84 bases, EF02CBCC] [84 bases, EF02CBCC] [84 bases, EF02CBCC] [84 bases, EF02CBCC] [84 bases, EF02CBCC] [8 [84 bases, EF02CBCC]	29	G	a	1	23	1	23	1	0	0	chr21	+	16539828	16539911	16539856	16539838	16539859	16539883	16539904	pseudo	hsa-let-7c_29_G_a	hsa-let-7c MI0000064 [84 bases, EF02CBCC] [84 bases, EF02CBCC] [84 bases, EF02CBCC] [84 bases, EF02CBCC] [84 bases, EF02CBCC] [8 [84 bases, EF02CBCC]	29	G	a	0	0	0	0	1	1	1	chr21	+	16539828	16539911	16539856	16539838	16539859	16539883	16539904	other	hsa-let-7c_29_G_a	hsa-let-7c MI0000064 [84 bases, EF02CBCC] [84 bases, EF02CBCC] [84 bases, EF02CBCC] [84 bases, EF02CBCC] [84 bases, EF02CBCC] [8 [84 bases, EF02CBCC]	29	G	a	0
hsa-mir-185_15_U_c	hsa-mir-185 MI0000482 [82 bases, EBB41447] [82 bases, EBB41447] [82 bases, EBB41447] [82 bases, EBB41447] [82 bases, EBB41447] [ [82 bases, EBB41447]	15	U	c	0	0	0	0	0	1	1	chr22	+	20033139	20033220	20033153	20033153	20033174	20033188	20033209	other	hsa-mir-185_15_U_c	hsa-mir-185 MI0000482 [82 bases, EBB41447] [82 bases, EBB41447] [82 bases, EBB41447] [82 bases, EBB41447] [82 bases, EBB41447] [ [82 bases, EBB41447]	15	U	c	0	0	0	0	0	1	1	chr22	+	20033139	20033220	20033153	20033153	20033174	20033188	20033209	other	hsa-mir-185_15_U_c	hsa-mir-185 MI0000482 [82 bases, EBB41447] [82 bases, EBB41447] [82 bases, EBB41447] [82 bases, EBB41447] [82 bases, EBB41447] [ [82 bases, EBB41447]	15	U	c	0
hsa-mir-21_9_A_c	hsa-mir-21 MI0000077 [72 bases, AE189A13] [72 bases, AE189A13] [72 bases, AE189A13] [72 bases, AE189A13] [72 bases, AE189A13] [7 [72 bases, AE189A13]	9	A	c	0	0	0	0	0	1	1	chr17	+	59841266	59841337	59841274	59841273	59841294	59841311	59841331	other	hsa-mir-21_9_A_c	hsa-mir-21 MI0000077 [72 bases, AE189A13] [72 bases, AE189A13] [72 bases, AE189A13] [72 bases, AE189A13] [72 bases, AE189A13] [7 [72 bases, AE189A13]	9	A	c	0	0	0	0	0	1	1	chr17	+	59841266	59841337	59841274	59841273	59841294	59841311	59841331	other	hsa-mir-21_9_A_c	hsa-mir-21 MI0000077 [72 bases, AE189A13] [72 bases, AE189A13] [72 bases, AE189A13] [72 bases, AE189A13] [72 bases, AE189A13] [7 [72 bases, AE189A13]	9	A	c	0
hsa-mir-589_66_A_g	hsa-mir-589 MI0003599 [99 bases, 58E61E44] [99 bases, 58E61E44] [99 bases, 58E61E44] [99 bases, 58E61E44] [99 bases, 58E61E44] [ [99 bases, 58E61E44]	66	A	g	0	0	0	0	0	1	1	chr7	-	5495819	5495917	5495852	5495873	5495894	5495834	5495857	A-to-I(G)	hsa-mir-589_66_A_g	hsa-mir-589 MI0003599 [99 bases, 58E61E44] [99 bases, 58E61E44] [99 bases, 58E61E44] [99 bases, 58E61E44] [99 bases, 58E61E44] [ [99 bases, 58E61E44]	66	A	g	0	0	0	0	0	1	1	chr7	-	5495819	5495917	5495852	5495873	5495894	5495834	5495857	A-to-I(G)	hsa-mir-589_66_A_g	hsa-mir-589 MI0003599 [99 bases, 58E61E44] [99 bases, 58E61E44] [99 bases, 58E61E44] [99 bases, 58E61E44] [99 bases, 58E61E44] [ [99 bases, 58E61E44]	66	A	g	0
hsa-mir-146b_45_U_c	hsa-mir-146b MI0003129 [73 bases, 6BF6C437] [73 bases, 6BF6C437] [73 bases, 6BF6C437] [73 bases, 6BF6C437] [73 bases, 6BF6C437] [73 bases, 6BF6C437]	45	U	c	0	0	0	0	0	1	1	chr10	+	102436512	102436584	102436556	102436520	102436541	102436556	102436577	other	hsa-mir-146b_45_U_c	hsa-mir-146b MI0003129 [73 bases, 6BF6C437] [73 bases, 6BF6C437] [73 bases, 6BF6C437] [73 bases, 6BF6C437] [73 bases, 6BF6C437] [73 bases, 6BF6C437]	45	U	c	0	0	0	0	0	1	1	chr10	+	102436512	102436584	102436556	102436520	102436541	102436556	102436577	other	hsa-mir-146b_45_U_c	hsa-mir-146b MI0003129 [73 bases, 6BF6C437] [73 bases, 6BF6C437] [73 bases, 6BF6C437] [73 bases, 6BF6C437] [73 bases, 6BF6C437] [73 bases, 6BF6C437]	45	U	c	0
hsa-mir-16-2_30_C_u	hsa-mir-16-2 MI0000115 [81 bases, 15A09DA5] [81 bases, 15A09DA5] [81 bases, 15A09DA5] [81 bases, 15A09DA5] [81 bases, 15A09DA5] [81 bases, 15A09DA5]	30	C	u	0	0	0	0	0	1	1	chr3	+	160404745	160404825	160404774	160404754	160404775	160404797	160404818	C-to-U	hsa-mir-16-2_30_C_u	hsa-mir-16-2 MI0000115 [81 bases, 15A09DA5] [81 bases, 15A09DA5] [81 bases, 15A09DA5] [81 bases, 15A09DA5] [81 bases, 15A09DA5] [81 bases, 15A09DA5]	30	C	u	0	0	0	0	0	1	1	chr3	+	160404745	160404825	160404774	160404754	160404775	160404797	160404818	C-to-U	hsa-mir-16-2_30_C_u	hsa-mir-16-2 MI0000115 [81 bases, 15A09DA5] [81 bases, 15A09DA5] [81 bases, 15A09DA5] [81 bases, 15A09DA5] [81 bases, 15A09DA5] [81 bases, 15A09DA5]	30	C	u	0
hsa-mir-16-1_26_A_c	hsa-mir-16-1 MI0000070 [89 bases, 9742DA3F] [89 bases, 9742DA3F] [89 bases, 9742DA3F] [89 bases, 9742DA3F] [89 bases, 9742DA3F] [89 bases, 9742DA3F]	26	A	c	0	0	0	0	0	1	1	chr13	-	50048973	50049061	50049036	50049027	50049048	50048985	50049006	other	hsa-mir-16-1_26_A_c	hsa-mir-16-1 MI0000070 [89 bases, 9742DA3F] [89 bases, 9742DA3F] [89 bases, 9742DA3F] [89 bases, 9742DA3F] [89 bases, 9742DA3F] [89 bases, 9742DA3F]	26	A	c	0	0	0	0	0	1	1	chr13	-	50048973	50049061	50049036	50049027	50049048	50048985	50049006	other	hsa-mir-16-1_26_A_c	hsa-mir-16-1 MI0000070 [89 bases, 9742DA3F] [89 bases, 9742DA3F] [89 bases, 9742DA3F] [89 bases, 9742DA3F] [89 bases, 9742DA3F] [89 bases, 9742DA3F]	26	A	c	1
hsa-mir-27b_73_A_c	hsa-mir-27b MI0000440 [97 bases, 46271B59] [97 bases, 46271B59] [97 bases, 46271B59] [97 bases, 46271B59] [97 bases, 46271B59] [ [97 bases, 46271B59]	73	A	c	0	0	0	0	0	1	1	chr9	+	95085445	95085541	95085517	95085463	95085484	95085505	95085525	other	hsa-mir-27b_73_A_c	hsa-mir-27b MI0000440 [97 bases, 46271B59] [97 bases, 46271B59] [97 bases, 46271B59] [97 bases, 46271B59] [97 bases, 46271B59] [ [97 bases, 46271B59]	73	A	c	0	0	0	0	0	1	1	chr9	+	95085445	95085541	95085517	95085463	95085484	95085505	95085525	other	hsa-mir-27b_73_A_c	hsa-mir-27b MI0000440 [97 bases, 46271B59] [97 bases, 46271B59] [97 bases, 46271B59] [97 bases, 46271B59] [97 bases, 46271B59] [ [97 bases, 46271B59]	73	A	c	0
hsa-mir-191_38_G_u	hsa-mir-191 MI0000465 [92 bases, 1AA4FC11] [92 bases, 1AA4FC11] [92 bases, 1AA4FC11] [92 bases, 1AA4FC11] [92 bases, 1AA4FC11] [ [92 bases, 1AA4FC11]	38	G	u	2	46	48	1104	0.042	1	1	chr3	-	49020618	49020709	49020672	49020672	49020694	49020631	49020652	other	hsa-mir-191_38_G_u	hsa-mir-191 MI0000465 [92 bases, 1AA4FC11] [92 bases, 1AA4FC11] [92 bases, 1AA4FC11] [92 bases, 1AA4FC11] [92 bases, 1AA4FC11] [ [92 bases, 1AA4FC11]	38	G	u	1	14	69	968	0.014	1	1	chr3	-	49020618	49020709	49020672	49020672	49020694	49020631	49020652	other	hsa-mir-191_38_G_u	hsa-mir-191 MI0000465 [92 bases, 1AA4FC11] [92 bases, 1AA4FC11] [92 bases, 1AA4FC11] [92 bases, 1AA4FC11] [92 bases, 1AA4FC11] [ [92 bases, 1AA4FC11]	38	G	u	1
hsa-mir-3180-2_35_G_u	hsa-mir-3180-2 MI0014215 [88 bases, 7FE1A75E] [88 bases, 7FE1A75E] [88 bases, 7FE1A75E] [88 bases, 7FE1A75E] [88 bases, 7FE1A75E [88 bases, 7FE1A75E]	35	G	u	0	0	0	0	0	1	1	chr16	+	16309879	16309966	16309913	16309892	16309916	16309936	16309957	other	hsa-mir-3180-2_35_G_u	hsa-mir-3180-2 MI0014215 [88 bases, 7FE1A75E] [88 bases, 7FE1A75E] [88 bases, 7FE1A75E] [88 bases, 7FE1A75E] [88 bases, 7FE1A75E [88 bases, 7FE1A75E]	35	G	u	0	0	0	0	0	1	1	chr16	+	16309879	16309966	16309913	16309892	16309916	16309936	16309957	other	hsa-mir-3180-2_35_G_u	hsa-mir-3180-2 MI0014215 [88 bases, 7FE1A75E] [88 bases, 7FE1A75E] [88 bases, 7FE1A75E] [88 bases, 7FE1A75E] [88 bases, 7FE1A75E [88 bases, 7FE1A75E]	35	G	u	0
hsa-mir-191_38_G_c	hsa-mir-191 MI0000465 [92 bases, 1AA4FC11] [92 bases, 1AA4FC11] [92 bases, 1AA4FC11] [92 bases, 1AA4FC11] [92 bases, 1AA4FC11] [ [92 bases, 1AA4FC11]	38	G	c	0	0	0	0	0	1	1	chr3	-	49020618	49020709	49020672	49020672	49020694	49020631	49020652	other	hsa-mir-191_38_G_c	hsa-mir-191 MI0000465 [92 bases, 1AA4FC11] [92 bases, 1AA4FC11] [92 bases, 1AA4FC11] [92 bases, 1AA4FC11] [92 bases, 1AA4FC11] [ [92 bases, 1AA4FC11]	38	G	c	2	28	69	968	0.029	1	1	chr3	-	49020618	49020709	49020672	49020672	49020694	49020631	49020652	other	hsa-mir-191_38_G_c	hsa-mir-191 MI0000465 [92 bases, 1AA4FC11] [92 bases, 1AA4FC11] [92 bases, 1AA4FC11] [92 bases, 1AA4FC11] [92 bases, 1AA4FC11] [ [92 bases, 1AA4FC11]	38	G	c	0
hsa-mir-191_38_G_a	hsa-mir-191 MI0000465 [92 bases, 1AA4FC11] [92 bases, 1AA4FC11] [92 bases, 1AA4FC11] [92 bases, 1AA4FC11] [92 bases, 1AA4FC11] [ [92 bases, 1AA4FC11]	38	G	a	11	253	48	1104	0.229	0	0	chr3	-	49020618	49020709	49020672	49020672	49020694	49020631	49020652	3'-A before central loop	hsa-mir-191_38_G_a	hsa-mir-191 MI0000465 [92 bases, 1AA4FC11] [92 bases, 1AA4FC11] [92 bases, 1AA4FC11] [92 bases, 1AA4FC11] [92 bases, 1AA4FC11] [ [92 bases, 1AA4FC11]	38	G	a	7	98	69	968	0.101	1.03e-13	4.59e-13	chr3	-	49020618	49020709	49020672	49020672	49020694	49020631	49020652	3'-A before central loop	hsa-mir-191_38_G_a	hsa-mir-191 MI0000465 [92 bases, 1AA4FC11] [92 bases, 1AA4FC11] [92 bases, 1AA4FC11] [92 bases, 1AA4FC11] [92 bases, 1AA4FC11] [ [92 bases, 1AA4FC11]	38	G	a	6
hsa-mir-7-1_87_A_u	hsa-mir-7-1 MI0000263 [110 bases, CA177655] [110 bases, CA177655] [110 bases, CA177655] [110 bases, CA177655] [110 bases, CA1776 [110 bases, CA177655]	87	A	u	1	23	1	23	1	0	0	chr9	-	83969748	83969857	83969771	83969812	83969834	83969771	83969792	other	hsa-mir-7-1_87_A_u	hsa-mir-7-1 MI0000263 [110 bases, CA177655] [110 bases, CA177655] [110 bases, CA177655] [110 bases, CA177655] [110 bases, CA1776 [110 bases, CA177655]	87	A	u	0	0	0	0	0	1	1	chr9	-	83969748	83969857	83969771	83969812	83969834	83969771	83969792	other	hsa-mir-7-1_87_A_u	hsa-mir-7-1 MI0000263 [110 bases, CA177655] [110 bases, CA177655] [110 bases, CA177655] [110 bases, CA177655] [110 bases, CA1776 [110 bases, CA177655]	87	A	u	0
hsa-mir-197_71_U_g	hsa-mir-197 MI0000239 [75 bases, B8C4BBA1] [75 bases, B8C4BBA1] [75 bases, B8C4BBA1] [75 bases, B8C4BBA1] [75 bases, B8C4BBA1] [ [75 bases, B8C4BBA1]	71	U	g	0	0	0	0	0	1	1	chr1	+	109598893	109598967	109598963	109598901	109598923	109598940	109598961	3'-Other	hsa-mir-197_71_U_g	hsa-mir-197 MI0000239 [75 bases, B8C4BBA1] [75 bases, B8C4BBA1] [75 bases, B8C4BBA1] [75 bases, B8C4BBA1] [75 bases, B8C4BBA1] [ [75 bases, B8C4BBA1]	71	U	g	0	0	0	0	0	1	1	chr1	+	109598893	109598967	109598963	109598901	109598923	109598940	109598961	3'-Other	hsa-mir-197_71_U_g	hsa-mir-197 MI0000239 [75 bases, B8C4BBA1] [75 bases, B8C4BBA1] [75 bases, B8C4BBA1] [75 bases, B8C4BBA1] [75 bases, B8C4BBA1] [ [75 bases, B8C4BBA1]	71	U	g	0
hsa-mir-3168_27_G_u	hsa-mir-3168 MI0014199 [82 bases, C1499E1D] [82 bases, C1499E1D] [82 bases, C1499E1D] [82 bases, C1499E1D] [82 bases, C1499E1D] [82 bases, C1499E1D]	27	G	u	1	23	2	46	0.5	0	0	chr13	-	41101019	41101100	41101074	41101076	41101092			3'-U before central loop	hsa-mir-3168_27_G_u	hsa-mir-3168 MI0014199 [82 bases, C1499E1D] [82 bases, C1499E1D] [82 bases, C1499E1D] [82 bases, C1499E1D] [82 bases, C1499E1D] [82 bases, C1499E1D]	27	G	u	0	0	0	0	0	1	1	chr13	-	41101019	41101100	41101074	41101076	41101092	-1	-1	3'-U before central loop	hsa-mir-3168_27_G_u	hsa-mir-3168 MI0014199 [82 bases, C1499E1D] [82 bases, C1499E1D] [82 bases, C1499E1D] [82 bases, C1499E1D] [82 bases, C1499E1D] [82 bases, C1499E1D]	27	G	u	0
hsa-let-7f-2_6_G_a	hsa-let-7f-2 MI0000068 [83 bases, DF252CF0] [83 bases, DF252CF0] [83 bases, DF252CF0] [83 bases, DF252CF0] [83 bases, DF252CF0] [83 bases, DF252CF0]	6	G	a	0	0	0	0	0	1	1	chrX	-	53557192	53557274	53557269	53557246	53557267	53557196	53557217	5', -2	hsa-let-7f-2_6_G_a	hsa-let-7f-2 MI0000068 [83 bases, DF252CF0] [83 bases, DF252CF0] [83 bases, DF252CF0] [83 bases, DF252CF0] [83 bases, DF252CF0] [83 bases, DF252CF0]	6	G	a	0	0	0	0	0	1	1	chrX	-	53557192	53557274	53557269	53557246	53557267	53557196	53557217	5', -2	hsa-let-7f-2_6_G_a	hsa-let-7f-2 MI0000068 [83 bases, DF252CF0] [83 bases, DF252CF0] [83 bases, DF252CF0] [83 bases, DF252CF0] [83 bases, DF252CF0] [83 bases, DF252CF0]	6	G	a	0
hsa-mir-182_47_G_u	hsa-mir-182 MI0000272 [110 bases, 9147DF57] [110 bases, 9147DF57] [110 bases, 9147DF57] [110 bases, 9147DF57] [110 bases, 9147DF [110 bases, 9147DF57]	47	G	u	0	0	0	0	0	1	1	chr7	-	129770383	129770492	129770446	129770447	129770470	129770406	129770426	3'-U before central loop	hsa-mir-182_47_G_u	hsa-mir-182 MI0000272 [110 bases, 9147DF57] [110 bases, 9147DF57] [110 bases, 9147DF57] [110 bases, 9147DF57] [110 bases, 9147DF [110 bases, 9147DF57]	47	G	u	0	0	0	0	0	1	1	chr7	-	129770383	129770492	129770446	129770447	129770470	129770406	129770426	3'-U before central loop	hsa-mir-182_47_G_u	hsa-mir-182 MI0000272 [110 bases, 9147DF57] [110 bases, 9147DF57] [110 bases, 9147DF57] [110 bases, 9147DF57] [110 bases, 9147DF [110 bases, 9147DF57]	47	G	u	0
hsa-mir-182_47_G_a	hsa-mir-182 MI0000272 [110 bases, 9147DF57] [110 bases, 9147DF57] [110 bases, 9147DF57] [110 bases, 9147DF57] [110 bases, 9147DF [110 bases, 9147DF57]	47	G	a	0	0	0	0	0	1	1	chr7	-	129770383	129770492	129770446	129770447	129770470	129770406	129770426	3'-A before central loop	hsa-mir-182_47_G_a	hsa-mir-182 MI0000272 [110 bases, 9147DF57] [110 bases, 9147DF57] [110 bases, 9147DF57] [110 bases, 9147DF57] [110 bases, 9147DF [110 bases, 9147DF57]	47	G	a	0	0	0	0	0	1	1	chr7	-	129770383	129770492	129770446	129770447	129770470	129770406	129770426	3'-A before central loop	hsa-mir-182_47_G_a	hsa-mir-182 MI0000272 [110 bases, 9147DF57] [110 bases, 9147DF57] [110 bases, 9147DF57] [110 bases, 9147DF57] [110 bases, 9147DF [110 bases, 9147DF57]	47	G	a	0
hsa-mir-185_36_A_c	hsa-mir-185 MI0000482 [82 bases, EBB41447] [82 bases, EBB41447] [82 bases, EBB41447] [82 bases, EBB41447] [82 bases, EBB41447] [ [82 bases, EBB41447]	36	A	c	0	0	0	0	0	1	1	chr22	+	20033139	20033220	20033174	20033153	20033174	20033188	20033209	other	hsa-mir-185_36_A_c	hsa-mir-185 MI0000482 [82 bases, EBB41447] [82 bases, EBB41447] [82 bases, EBB41447] [82 bases, EBB41447] [82 bases, EBB41447] [ [82 bases, EBB41447]	36	A	c	0	0	0	0	0	1	1	chr22	+	20033139	20033220	20033174	20033153	20033174	20033188	20033209	other	hsa-mir-185_36_A_c	hsa-mir-185 MI0000482 [82 bases, EBB41447] [82 bases, EBB41447] [82 bases, EBB41447] [82 bases, EBB41447] [82 bases, EBB41447] [ [82 bases, EBB41447]	36	A	c	0
hsa-mir-26a-2_33_G_a	hsa-mir-26a-2 MI0000750 [84 bases, DBAB95F1] [84 bases, DBAB95F1] [84 bases, DBAB95F1] [84 bases, DBAB95F1] [84 bases, DBAB95F1] [84 bases, DBAB95F1]	33	G	a	1	23	115	2645	0.009	1	1	chr12	-	57824609	57824692	57824660	57824658	57824679	57824620	57824641	other	hsa-mir-26a-2_33_G_a	hsa-mir-26a-2 MI0000750 [84 bases, DBAB95F1] [84 bases, DBAB95F1] [84 bases, DBAB95F1] [84 bases, DBAB95F1] [84 bases, DBAB95F1] [84 bases, DBAB95F1]	33	G	a	3	42	57	799	0.053	0.366	1	chr12	-	57824609	57824692	57824660	57824658	57824679	57824620	57824641	other	hsa-mir-26a-2_33_G_a	hsa-mir-26a-2 MI0000750 [84 bases, DBAB95F1] [84 bases, DBAB95F1] [84 bases, DBAB95F1] [84 bases, DBAB95F1] [84 bases, DBAB95F1] [84 bases, DBAB95F1]	33	G	a	0
hsa-mir-185_36_A_-	hsa-mir-185 MI0000482 [82 bases, EBB41447] [82 bases, EBB41447] [82 bases, EBB41447] [82 bases, EBB41447] [82 bases, EBB41447] [ [82 bases, EBB41447]	36	A	-	0	0	0	0	0	1	1	chr22	+	20033139	20033220	20033174	20033153	20033174	20033188	20033209	other	hsa-mir-185_36_A_-	hsa-mir-185 MI0000482 [82 bases, EBB41447] [82 bases, EBB41447] [82 bases, EBB41447] [82 bases, EBB41447] [82 bases, EBB41447] [ [82 bases, EBB41447]	36	A	-	0	0	0	0	0	1	1	chr22	+	20033139	20033220	20033174	20033153	20033174	20033188	20033209	other	hsa-mir-185_36_A_-	hsa-mir-185 MI0000482 [82 bases, EBB41447] [82 bases, EBB41447] [82 bases, EBB41447] [82 bases, EBB41447] [82 bases, EBB41447] [ [82 bases, EBB41447]	36	A	-	0
hsa-mir-628_82_A_u	hsa-mir-628 MI0003642 [95 bases, 8B617153] [95 bases, 8B617153] [95 bases, 8B617153] [95 bases, 8B617153] [95 bases, 8B617153] [ [95 bases, 8B617153]	82	A	u	0	0	0	0	0	1	1	chr15	-	55372940	55373034	55372953	55372991	55373012	55372954	55372974	3'-U	hsa-mir-628_82_A_u	hsa-mir-628 MI0003642 [95 bases, 8B617153] [95 bases, 8B617153] [95 bases, 8B617153] [95 bases, 8B617153] [95 bases, 8B617153] [ [95 bases, 8B617153]	82	A	u	0	0	0	0	0	1	1	chr15	-	55372940	55373034	55372953	55372991	55373012	55372954	55372974	3'-U	hsa-mir-628_82_A_u	hsa-mir-628 MI0003642 [95 bases, 8B617153] [95 bases, 8B617153] [95 bases, 8B617153] [95 bases, 8B617153] [95 bases, 8B617153] [ [95 bases, 8B617153]	82	A	u	0
hsa-mir-3681_30_C_a	hsa-mir-3681 MI0016082 [72 bases, AB1A0617] [72 bases, AB1A0617] [72 bases, AB1A0617] [72 bases, AB1A0617] [72 bases, AB1A0617] [72 bases, AB1A0617]	30	C	a	0	0	0	0	0	1	1	chr2	+	12199130	12199201	12199159	12199138	12199159	12199174	12199195	3'-A before central loop	hsa-mir-3681_30_C_a	hsa-mir-3681 MI0016082 [72 bases, AB1A0617] [72 bases, AB1A0617] [72 bases, AB1A0617] [72 bases, AB1A0617] [72 bases, AB1A0617] [72 bases, AB1A0617]	30	C	a	0	0	0	0	0	1	1	chr2	+	12199130	12199201	12199159	12199138	12199159	12199174	12199195	3'-A before central loop	hsa-mir-3681_30_C_a	hsa-mir-3681 MI0016082 [72 bases, AB1A0617] [72 bases, AB1A0617] [72 bases, AB1A0617] [72 bases, AB1A0617] [72 bases, AB1A0617] [72 bases, AB1A0617]	30	C	a	0
hsa-mir-642a_71_C_u	hsa-mir-642a MI0003657 [97 bases, 83278561] [97 bases, 83278561] [97 bases, 83278561] [97 bases, 83278561] [97 bases, 83278561] [97 bases, 83278561]	71	C	u	0	0	0	0	0	1	1	chr19	+	45674928	45675024	45674998	45674943	45674964	45674978	45674999	3'-U	hsa-mir-642a_71_C_u	hsa-mir-642a MI0003657 [97 bases, 83278561] [97 bases, 83278561] [97 bases, 83278561] [97 bases, 83278561] [97 bases, 83278561] [97 bases, 83278561]	71	C	u	0	0	0	0	0	1	1	chr19	+	45674928	45675024	45674998	45674943	45674964	45674978	45674999	3'-U	hsa-mir-642a_71_C_u	hsa-mir-642a MI0003657 [97 bases, 83278561] [97 bases, 83278561] [97 bases, 83278561] [97 bases, 83278561] [97 bases, 83278561] [97 bases, 83278561]	71	C	u	0
hsa-mir-642a_71_C_a	hsa-mir-642a MI0003657 [97 bases, 83278561] [97 bases, 83278561] [97 bases, 83278561] [97 bases, 83278561] [97 bases, 83278561] [97 bases, 83278561]	71	C	a	2	46	2	46	1	0	0	chr19	+	45674928	45675024	45674998	45674943	45674964	45674978	45674999	3'-A	hsa-mir-642a_71_C_a	hsa-mir-642a MI0003657 [97 bases, 83278561] [97 bases, 83278561] [97 bases, 83278561] [97 bases, 83278561] [97 bases, 83278561] [97 bases, 83278561]	71	C	a	0	0	0	0	0	1	1	chr19	+	45674928	45675024	45674998	45674943	45674964	45674978	45674999	3'-A	hsa-mir-642a_71_C_a	hsa-mir-642a MI0003657 [97 bases, 83278561] [97 bases, 83278561] [97 bases, 83278561] [97 bases, 83278561] [97 bases, 83278561] [97 bases, 83278561]	71	C	a	0
hsa-mir-148b_85_C_u	hsa-mir-148b MI0000811 [99 bases, A566CD40] [99 bases, A566CD40] [99 bases, A566CD40] [99 bases, A566CD40] [99 bases, A566CD40] [99 bases, A566CD40]	85	C	u	1	23	1	23	1	0	0	chr12	+	54337216	54337314	54337300	54337240	54337261	54337278	54337299	3'-U	hsa-mir-148b_85_C_u	hsa-mir-148b MI0000811 [99 bases, A566CD40] [99 bases, A566CD40] [99 bases, A566CD40] [99 bases, A566CD40] [99 bases, A566CD40] [99 bases, A566CD40]	85	C	u	0	0	0	0	0	1	1	chr12	+	54337216	54337314	54337300	54337240	54337261	54337278	54337299	3'-U	hsa-mir-148b_85_C_u	hsa-mir-148b MI0000811 [99 bases, A566CD40] [99 bases, A566CD40] [99 bases, A566CD40] [99 bases, A566CD40] [99 bases, A566CD40] [99 bases, A566CD40]	85	C	u	0
hsa-mir-148b_85_C_-	hsa-mir-148b MI0000811 [99 bases, A566CD40] [99 bases, A566CD40] [99 bases, A566CD40] [99 bases, A566CD40] [99 bases, A566CD40] [99 bases, A566CD40]	85	C	-	0	0	0	0	0	1	1	chr12	+	54337216	54337314	54337300	54337240	54337261	54337278	54337299	3'-Other	hsa-mir-148b_85_C_-	hsa-mir-148b MI0000811 [99 bases, A566CD40] [99 bases, A566CD40] [99 bases, A566CD40] [99 bases, A566CD40] [99 bases, A566CD40] [99 bases, A566CD40]	85	C	-	0	0	0	0	0	1	1	chr12	+	54337216	54337314	54337300	54337240	54337261	54337278	54337299	3'-Other	hsa-mir-148b_85_C_-	hsa-mir-148b MI0000811 [99 bases, A566CD40] [99 bases, A566CD40] [99 bases, A566CD40] [99 bases, A566CD40] [99 bases, A566CD40] [99 bases, A566CD40]	85	C	-	0
hsa-let-7i_26_U_c	hsa-let-7i MI0000434 [84 bases, C4E76403] [84 bases, C4E76403] [84 bases, C4E76403] [84 bases, C4E76403] [84 bases, C4E76403] [8 [84 bases, C4E76403]	26	U	c	15	345	86	1978	0.174	0	0	chr12	+	62603686	62603769	62603711	62603691	62603712	62603747	62603768	other	hsa-let-7i_26_U_c	hsa-let-7i MI0000434 [84 bases, C4E76403] [84 bases, C4E76403] [84 bases, C4E76403] [84 bases, C4E76403] [84 bases, C4E76403] [8 [84 bases, C4E76403]	26	U	c	23	322	138	1936	0.167	0	0	chr12	+	62603686	62603769	62603711	62603691	62603712	62603747	62603768	other	hsa-let-7i_26_U_c	hsa-let-7i MI0000434 [84 bases, C4E76403] [84 bases, C4E76403] [84 bases, C4E76403] [84 bases, C4E76403] [84 bases, C4E76403] [8 [84 bases, C4E76403]	26	U	c	18
hsa-mir-15b_34_G_u	hsa-mir-15b MI0000438 [98 bases, 9FE60A68] [98 bases, 9FE60A68] [98 bases, 9FE60A68] [98 bases, 9FE60A68] [98 bases, 9FE60A68] [ [98 bases, 9FE60A68]	34	G	u	0	0	0	0	0	1	1	chr3	+	160404588	160404685	160404621	160404607	160404628	160404645	160404666	other	hsa-mir-15b_34_G_u	hsa-mir-15b MI0000438 [98 bases, 9FE60A68] [98 bases, 9FE60A68] [98 bases, 9FE60A68] [98 bases, 9FE60A68] [98 bases, 9FE60A68] [ [98 bases, 9FE60A68]	34	G	u	1	14	7	98	0.143	1.21e-05	4.55e-05	chr3	+	160404588	160404685	160404621	160404607	160404628	160404645	160404666	other	hsa-mir-15b_34_G_u	hsa-mir-15b MI0000438 [98 bases, 9FE60A68] [98 bases, 9FE60A68] [98 bases, 9FE60A68] [98 bases, 9FE60A68] [98 bases, 9FE60A68] [ [98 bases, 9FE60A68]	34	G	u	0
hsa-mir-23a_53_G_u	hsa-mir-23a MI0000079 [73 bases, A64B0DE8] [73 bases, A64B0DE8] [73 bases, A64B0DE8] [73 bases, A64B0DE8] [73 bases, A64B0DE8] [ [73 bases, A64B0DE8]	53	G	u	0	0	0	0	0	1	1	chr19	-	13836587	13836659	13836607	13836630	13836651	13836595	13836615	other	hsa-mir-23a_53_G_u	hsa-mir-23a MI0000079 [73 bases, A64B0DE8] [73 bases, A64B0DE8] [73 bases, A64B0DE8] [73 bases, A64B0DE8] [73 bases, A64B0DE8] [ [73 bases, A64B0DE8]	53	G	u	0	0	0	0	0	1	1	chr19	-	13836587	13836659	13836607	13836630	13836651	13836595	13836615	other	hsa-mir-23a_53_G_u	hsa-mir-23a MI0000079 [73 bases, A64B0DE8] [73 bases, A64B0DE8] [73 bases, A64B0DE8] [73 bases, A64B0DE8] [73 bases, A64B0DE8] [ [73 bases, A64B0DE8]	53	G	u	0
hsa-mir-484_28_A_u	hsa-mir-484 MI0002468 [79 bases, A7C55330] [79 bases, A7C55330] [79 bases, A7C55330] [79 bases, A7C55330] [79 bases, A7C55330] [ [79 bases, A7C55330]	28	A	u	0	0	0	0	0	1	1	chr16	+	15643294	15643372	15643321	15643301	15643322	-1	-1	3'-U before central loop	hsa-mir-484_28_A_u	hsa-mir-484 MI0002468 [79 bases, A7C55330] [79 bases, A7C55330] [79 bases, A7C55330] [79 bases, A7C55330] [79 bases, A7C55330] [ [79 bases, A7C55330]	28	A	u	0	0	0	0	0	1	1	chr16	+	15643294	15643372	15643321	15643301	15643322	-1	-1	3'-U before central loop	hsa-mir-484_28_A_u	hsa-mir-484 MI0002468 [79 bases, A7C55330] [79 bases, A7C55330] [79 bases, A7C55330] [79 bases, A7C55330] [79 bases, A7C55330] [ [79 bases, A7C55330]	28	A	u	0
hsa-mir-642a_65_A_g	hsa-mir-642a MI0003657 [97 bases, 83278561] [97 bases, 83278561] [97 bases, 83278561] [97 bases, 83278561] [97 bases, 83278561] [97 bases, 83278561]	65	A	g	0	0	0	0	0	1	1	chr19	+	45674928	45675024	45674992	45674943	45674964	45674978	45674999	A-to-I(G)	hsa-mir-642a_65_A_g	hsa-mir-642a MI0003657 [97 bases, 83278561] [97 bases, 83278561] [97 bases, 83278561] [97 bases, 83278561] [97 bases, 83278561] [97 bases, 83278561]	65	A	g	0	0	0	0	0	1	1	chr19	+	45674928	45675024	45674992	45674943	45674964	45674978	45674999	A-to-I(G)	hsa-mir-642a_65_A_g	hsa-mir-642a MI0003657 [97 bases, 83278561] [97 bases, 83278561] [97 bases, 83278561] [97 bases, 83278561] [97 bases, 83278561] [97 bases, 83278561]	65	A	g	0
hsa-mir-30d_31_U_g	hsa-mir-30d MI0000255 [70 bases, 3AB61A8E] [70 bases, 3AB61A8E] [70 bases, 3AB61A8E] [70 bases, 3AB61A8E] [70 bases, 3AB61A8E] [ [70 bases, 3AB61A8E]	31	U	g	0	0	0	0	0	1	1	chr8	-	134804876	134804945	134804915	134804919	134804940	134804879	134804900	other	hsa-mir-30d_31_U_g	hsa-mir-30d MI0000255 [70 bases, 3AB61A8E] [70 bases, 3AB61A8E] [70 bases, 3AB61A8E] [70 bases, 3AB61A8E] [70 bases, 3AB61A8E] [ [70 bases, 3AB61A8E]	31	U	g	0	0	0	0	0	1	1	chr8	-	134804876	134804945	134804915	134804919	134804940	134804879	134804900	other	hsa-mir-30d_31_U_g	hsa-mir-30d MI0000255 [70 bases, 3AB61A8E] [70 bases, 3AB61A8E] [70 bases, 3AB61A8E] [70 bases, 3AB61A8E] [70 bases, 3AB61A8E] [ [70 bases, 3AB61A8E]	31	U	g	0
hsa-mir-4454_5_-_a	hsa-mir-4454 MI0016800 [55 bases, 2B61C4CC] [55 bases, 2B61C4CC] [55 bases, 2B61C4CC] [55 bases, 2B61C4CC] [55 bases, 2B61C4CC] [55 bases, 2B61C4CC]	5	-	a	0	0	0	0	0	1	1	chr4	-	163093574	163093628	163093624	163093607	163093626	-1	-1	other	hsa-mir-4454_5_-_a	hsa-mir-4454 MI0016800 [55 bases, 2B61C4CC] [55 bases, 2B61C4CC] [55 bases, 2B61C4CC] [55 bases, 2B61C4CC] [55 bases, 2B61C4CC] [55 bases, 2B61C4CC]	5	-	a	0	0	0	0	0	1	1	chr4	-	163093574	163093628	163093624	163093607	163093626	-1	-1	other	hsa-mir-4454_5_-_a	hsa-mir-4454 MI0016800 [55 bases, 2B61C4CC] [55 bases, 2B61C4CC] [55 bases, 2B61C4CC] [55 bases, 2B61C4CC] [55 bases, 2B61C4CC] [55 bases, 2B61C4CC]	5	-	a	0
hsa-mir-6723_41_U_a	hsa-mir-6723 MI0022558 [89 bases, 7B7E64E2] [89 bases, 7B7E64E2] [89 bases, 7B7E64E2] [89 bases, 7B7E64E2] [89 bases, 7B7E64E2] [89 bases, 7B7E64E2]	41	U	a	0	0	0	0	0	1	1	chr1	-	632325	632413	632373	632382	632403	-1	-1	other	hsa-mir-6723_41_U_a	hsa-mir-6723 MI0022558 [89 bases, 7B7E64E2] [89 bases, 7B7E64E2] [89 bases, 7B7E64E2] [89 bases, 7B7E64E2] [89 bases, 7B7E64E2] [89 bases, 7B7E64E2]	41	U	a	0	0	0	0	0	1	1	chr1	-	632325	632413	632373	632382	632403	-1	-1	other	hsa-mir-6723_41_U_a	hsa-mir-6723 MI0022558 [89 bases, 7B7E64E2] [89 bases, 7B7E64E2] [89 bases, 7B7E64E2] [89 bases, 7B7E64E2] [89 bases, 7B7E64E2] [89 bases, 7B7E64E2]	41	U	a	1
hsa-mir-92b_83_-_u	hsa-mir-92b MI0003560 [96 bases, AA58C574] [96 bases, AA58C574] [96 bases, AA58C574] [96 bases, AA58C574] [96 bases, AA58C574] [ [96 bases, AA58C574]	83	-	u	1	23	17	391	0.059	0.212	0.638	chr1	+	155195177	155195272	155195259	155195196	155195217	155195237	155195258	3'-U	hsa-mir-92b_83_-_u	hsa-mir-92b MI0003560 [96 bases, AA58C574] [96 bases, AA58C574] [96 bases, AA58C574] [96 bases, AA58C574] [96 bases, AA58C574] [ [96 bases, AA58C574]	83	-	u	1	14	11	154	0.091	0.00985	0.0317	chr1	+	155195177	155195272	155195259	155195196	155195217	155195237	155195258	3'-U	hsa-mir-92b_83_-_u	hsa-mir-92b MI0003560 [96 bases, AA58C574] [96 bases, AA58C574] [96 bases, AA58C574] [96 bases, AA58C574] [96 bases, AA58C574] [ [96 bases, AA58C574]	83	-	u	1
hsa-mir-550a-1_30_A_g	hsa-mir-550a-1 MI0003600 [97 bases, BD285A9C] [97 bases, BD285A9C] [97 bases, BD285A9C] [97 bases, BD285A9C] [97 bases, BD285A9C [97 bases, BD285A9C]	30	A	g	0	0	0	0	0	1	1	chr7	+	30289794	30289890	30289823	30289815	30289837	30289854	30289875	A-to-I(G)	hsa-mir-550a-1_30_A_g	hsa-mir-550a-1 MI0003600 [97 bases, BD285A9C] [97 bases, BD285A9C] [97 bases, BD285A9C] [97 bases, BD285A9C] [97 bases, BD285A9C [97 bases, BD285A9C]	30	A	g	0	0	0	0	0	1	1	chr7	+	30289794	30289890	30289823	30289815	30289837	30289854	30289875	A-to-I(G)	hsa-mir-550a-1_30_A_g	hsa-mir-550a-1 MI0003600 [97 bases, BD285A9C] [97 bases, BD285A9C] [97 bases, BD285A9C] [97 bases, BD285A9C] [97 bases, BD285A9C [97 bases, BD285A9C]	30	A	g	0
hsa-mir-26b_33_U_c	hsa-mir-26b MI0000084 [77 bases, 4FB4B43A] [77 bases, 4FB4B43A] [77 bases, 4FB4B43A] [77 bases, 4FB4B43A] [77 bases, 4FB4B43A] [ [77 bases, 4FB4B43A]	33	U	c	0	0	0	0	0	1	1	chr2	+	218402646	218402722	218402678	218402657	218402677	218402692	218402713	3'-Other before central loop	hsa-mir-26b_33_U_c	hsa-mir-26b MI0000084 [77 bases, 4FB4B43A] [77 bases, 4FB4B43A] [77 bases, 4FB4B43A] [77 bases, 4FB4B43A] [77 bases, 4FB4B43A] [ [77 bases, 4FB4B43A]	33	U	c	0	0	0	0	0	1	1	chr2	+	218402646	218402722	218402678	218402657	218402677	218402692	218402713	3'-Other before central loop	hsa-mir-26b_33_U_c	hsa-mir-26b MI0000084 [77 bases, 4FB4B43A] [77 bases, 4FB4B43A] [77 bases, 4FB4B43A] [77 bases, 4FB4B43A] [77 bases, 4FB4B43A] [ [77 bases, 4FB4B43A]	33	U	c	0
hsa-mir-26b_33_U_a	hsa-mir-26b MI0000084 [77 bases, 4FB4B43A] [77 bases, 4FB4B43A] [77 bases, 4FB4B43A] [77 bases, 4FB4B43A] [77 bases, 4FB4B43A] [ [77 bases, 4FB4B43A]	33	U	a	0	0	0	0	0	1	1	chr2	+	218402646	218402722	218402678	218402657	218402677	218402692	218402713	3'-A before central loop	hsa-mir-26b_33_U_a	hsa-mir-26b MI0000084 [77 bases, 4FB4B43A] [77 bases, 4FB4B43A] [77 bases, 4FB4B43A] [77 bases, 4FB4B43A] [77 bases, 4FB4B43A] [ [77 bases, 4FB4B43A]	33	U	a	0	0	0	0	0	1	1	chr2	+	218402646	218402722	218402678	218402657	218402677	218402692	218402713	3'-A before central loop	hsa-mir-26b_33_U_a	hsa-mir-26b MI0000084 [77 bases, 4FB4B43A] [77 bases, 4FB4B43A] [77 bases, 4FB4B43A] [77 bases, 4FB4B43A] [77 bases, 4FB4B43A] [ [77 bases, 4FB4B43A]	33	U	a	0
hsa-mir-615_39_C_a	hsa-mir-615 MI0003628 [96 bases, 95AADBCD] [96 bases, 95AADBCD] [96 bases, 95AADBCD] [96 bases, 95AADBCD] [96 bases, 95AADBCD] [ [96 bases, 95AADBCD]	39	C	a	1	23	1	23	1	0	0	chr12	+	54033950	54034045	54033988	54033967	54033988	54034010	54034031	3'-A before central loop	hsa-mir-615_39_C_a	hsa-mir-615 MI0003628 [96 bases, 95AADBCD] [96 bases, 95AADBCD] [96 bases, 95AADBCD] [96 bases, 95AADBCD] [96 bases, 95AADBCD] [ [96 bases, 95AADBCD]	39	C	a	0	0	0	0	0	1	1	chr12	+	54033950	54034045	54033988	54033967	54033988	54034010	54034031	3'-A before central loop	hsa-mir-615_39_C_a	hsa-mir-615 MI0003628 [96 bases, 95AADBCD] [96 bases, 95AADBCD] [96 bases, 95AADBCD] [96 bases, 95AADBCD] [96 bases, 95AADBCD] [ [96 bases, 95AADBCD]	39	C	a	0
hsa-mir-942_35_U_a	hsa-mir-942 MI0005767 [86 bases, A6FF7B21] [86 bases, A6FF7B21] [86 bases, A6FF7B21] [86 bases, A6FF7B21] [86 bases, A6FF7B21] [ [86 bases, A6FF7B21]	35	U	a	0	0	0	0	0	1	1	chr1	+	117094643	117094728	117094677	117094655	117094676	117094695	117094716	3'-A before central loop	hsa-mir-942_35_U_a	hsa-mir-942 MI0005767 [86 bases, A6FF7B21] [86 bases, A6FF7B21] [86 bases, A6FF7B21] [86 bases, A6FF7B21] [86 bases, A6FF7B21] [ [86 bases, A6FF7B21]	35	U	a	0	0	0	0	0	1	1	chr1	+	117094643	117094728	117094677	117094655	117094676	117094695	117094716	3'-A before central loop	hsa-mir-942_35_U_a	hsa-mir-942 MI0005767 [86 bases, A6FF7B21] [86 bases, A6FF7B21] [86 bases, A6FF7B21] [86 bases, A6FF7B21] [86 bases, A6FF7B21] [ [86 bases, A6FF7B21]	35	U	a	3
hsa-let-7a-1_26_U_c	hsa-let-7a-1 MI0000060 [80 bases, 1B2084B4] [80 bases, 1B2084B4] [80 bases, 1B2084B4] [80 bases, 1B2084B4] [80 bases, 1B2084B4] [80 bases, 1B2084B4]	26	U	c	0	0	11	253	0	1	1	chr9	+	94175957	94176036	94175982	94175962	94175983	94176013	94176033	other	hsa-let-7a-1_26_U_c	hsa-let-7a-1 MI0000060 [80 bases, 1B2084B4] [80 bases, 1B2084B4] [80 bases, 1B2084B4] [80 bases, 1B2084B4] [80 bases, 1B2084B4] [80 bases, 1B2084B4]	26	U	c	1	14	12	168	0.083	0.0236	0.0732	chr9	+	94175957	94176036	94175982	94175962	94175983	94176013	94176033	other	hsa-let-7a-1_26_U_c	hsa-let-7a-1 MI0000060 [80 bases, 1B2084B4] [80 bases, 1B2084B4] [80 bases, 1B2084B4] [80 bases, 1B2084B4] [80 bases, 1B2084B4] [80 bases, 1B2084B4]	26	U	c	0
hsa-let-7a-1_26_U_a	hsa-let-7a-1 MI0000060 [80 bases, 1B2084B4] [80 bases, 1B2084B4] [80 bases, 1B2084B4] [80 bases, 1B2084B4] [80 bases, 1B2084B4] [80 bases, 1B2084B4]	26	U	a	0	0	11	253	0	1	1	chr9	+	94175957	94176036	94175982	94175962	94175983	94176013	94176033	3'-A before central loop	hsa-let-7a-1_26_U_a	hsa-let-7a-1 MI0000060 [80 bases, 1B2084B4] [80 bases, 1B2084B4] [80 bases, 1B2084B4] [80 bases, 1B2084B4] [80 bases, 1B2084B4] [80 bases, 1B2084B4]	26	U	a	0	0	0	0	0	1	1	chr9	+	94175957	94176036	94175982	94175962	94175983	94176013	94176033	3'-A before central loop	hsa-let-7a-1_26_U_a	hsa-let-7a-1 MI0000060 [80 bases, 1B2084B4] [80 bases, 1B2084B4] [80 bases, 1B2084B4] [80 bases, 1B2084B4] [80 bases, 1B2084B4] [80 bases, 1B2084B4]	26	U	a	0
hsa-mir-486-1_27_C_u	hsa-mir-486-1 MI0002470 [68 bases, 76679BF1] [68 bases, 76679BF1] [68 bases, 76679BF1] [68 bases, 76679BF1] [68 bases, 76679BF1] [68 bases, 76679BF1]	27	C	u	0	0	0	0	0	1	1	chr8	-	41660441	41660508	41660482	41660484	41660505	41660443	41660463	C-to-U	hsa-mir-486-1_27_C_u	hsa-mir-486-1 MI0002470 [68 bases, 76679BF1] [68 bases, 76679BF1] [68 bases, 76679BF1] [68 bases, 76679BF1] [68 bases, 76679BF1] [68 bases, 76679BF1]	27	C	u	0	0	0	0	0	1	1	chr8	-	41660441	41660508	41660482	41660484	41660505	41660443	41660463	C-to-U	hsa-mir-486-1_27_C_u	hsa-mir-486-1 MI0002470 [68 bases, 76679BF1] [68 bases, 76679BF1] [68 bases, 76679BF1] [68 bases, 76679BF1] [68 bases, 76679BF1] [68 bases, 76679BF1]	27	C	u	0
hsa-let-7e_28_U_c	hsa-let-7e MI0000066 [79 bases, 96D069BB] [79 bases, 96D069BB] [79 bases, 96D069BB] [79 bases, 96D069BB] [79 bases, 96D069BB] [7 [79 bases, 96D069BB]	28	U	c	0	0	0	0	0	1	1	chr19	+	51692786	51692864	51692813	51692793	51692814	51692838	51692859	other	hsa-let-7e_28_U_c	hsa-let-7e MI0000066 [79 bases, 96D069BB] [79 bases, 96D069BB] [79 bases, 96D069BB] [79 bases, 96D069BB] [79 bases, 96D069BB] [7 [79 bases, 96D069BB]	28	U	c	1	14	17	238	0.059	0.266	0.761	chr19	+	51692786	51692864	51692813	51692793	51692814	51692838	51692859	other	hsa-let-7e_28_U_c	hsa-let-7e MI0000066 [79 bases, 96D069BB] [79 bases, 96D069BB] [79 bases, 96D069BB] [79 bases, 96D069BB] [79 bases, 96D069BB] [7 [79 bases, 96D069BB]	28	U	c	1
hsa-let-7e_28_U_a	hsa-let-7e MI0000066 [79 bases, 96D069BB] [79 bases, 96D069BB] [79 bases, 96D069BB] [79 bases, 96D069BB] [79 bases, 96D069BB] [7 [79 bases, 96D069BB]	28	U	a	0	0	0	0	0	1	1	chr19	+	51692786	51692864	51692813	51692793	51692814	51692838	51692859	3'-A before central loop	hsa-let-7e_28_U_a	hsa-let-7e MI0000066 [79 bases, 96D069BB] [79 bases, 96D069BB] [79 bases, 96D069BB] [79 bases, 96D069BB] [79 bases, 96D069BB] [7 [79 bases, 96D069BB]	28	U	a	0	0	0	0	0	1	1	chr19	+	51692786	51692864	51692813	51692793	51692814	51692838	51692859	3'-A before central loop	hsa-let-7e_28_U_a	hsa-let-7e MI0000066 [79 bases, 96D069BB] [79 bases, 96D069BB] [79 bases, 96D069BB] [79 bases, 96D069BB] [79 bases, 96D069BB] [7 [79 bases, 96D069BB]	28	U	a	0
hsa-mir-15b_41_A_c	hsa-mir-15b MI0000438 [98 bases, 9FE60A68] [98 bases, 9FE60A68] [98 bases, 9FE60A68] [98 bases, 9FE60A68] [98 bases, 9FE60A68] [ [98 bases, 9FE60A68]	41	A	c	0	0	0	0	0	1	1	chr3	+	160404588	160404685	160404628	160404607	160404628	160404645	160404666	other	hsa-mir-15b_41_A_c	hsa-mir-15b MI0000438 [98 bases, 9FE60A68] [98 bases, 9FE60A68] [98 bases, 9FE60A68] [98 bases, 9FE60A68] [98 bases, 9FE60A68] [ [98 bases, 9FE60A68]	41	A	c	0	0	0	0	0	1	1	chr3	+	160404588	160404685	160404628	160404607	160404628	160404645	160404666	other	hsa-mir-15b_41_A_c	hsa-mir-15b MI0000438 [98 bases, 9FE60A68] [98 bases, 9FE60A68] [98 bases, 9FE60A68] [98 bases, 9FE60A68] [98 bases, 9FE60A68] [ [98 bases, 9FE60A68]	41	A	c	0
hsa-mir-183_48_U_c	hsa-mir-183 MI0000273 [110 bases, 343CFEF8] [110 bases, 343CFEF8] [110 bases, 343CFEF8] [110 bases, 343CFEF8] [110 bases, 343CFE [110 bases, 343CFEF8]	48	U	c	0	0	0	0	0	1	1	chr7	-	129774905	129775014	129774967	129774967	129774988	129774928	129774949	other	hsa-mir-183_48_U_c	hsa-mir-183 MI0000273 [110 bases, 343CFEF8] [110 bases, 343CFEF8] [110 bases, 343CFEF8] [110 bases, 343CFEF8] [110 bases, 343CFE [110 bases, 343CFEF8]	48	U	c	0	0	0	0	0	1	1	chr7	-	129774905	129775014	129774967	129774967	129774988	129774928	129774949	other	hsa-mir-183_48_U_c	hsa-mir-183 MI0000273 [110 bases, 343CFEF8] [110 bases, 343CFEF8] [110 bases, 343CFEF8] [110 bases, 343CFEF8] [110 bases, 343CFE [110 bases, 343CFEF8]	48	U	c	0
hsa-mir-361_26_A_g	hsa-mir-361 MI0000760 [72 bases, 1E814F3F] [72 bases, 1E814F3F] [72 bases, 1E814F3F] [72 bases, 1E814F3F] [72 bases, 1E814F3F] [ [72 bases, 1E814F3F]	26	A	g	0	0	0	0	0	1	1	chrX	-	85903636	85903707	85903682	85903681	85903702	85903641	85903663	A-to-I(G)	hsa-mir-361_26_A_g	hsa-mir-361 MI0000760 [72 bases, 1E814F3F] [72 bases, 1E814F3F] [72 bases, 1E814F3F] [72 bases, 1E814F3F] [72 bases, 1E814F3F] [ [72 bases, 1E814F3F]	26	A	g	0	0	0	0	0	1	1	chrX	-	85903636	85903707	85903682	85903681	85903702	85903641	85903663	A-to-I(G)	hsa-mir-361_26_A_g	hsa-mir-361 MI0000760 [72 bases, 1E814F3F] [72 bases, 1E814F3F] [72 bases, 1E814F3F] [72 bases, 1E814F3F] [72 bases, 1E814F3F] [ [72 bases, 1E814F3F]	26	A	g	0
hsa-mir-186_36_U_c	hsa-mir-186 MI0000483 [86 bases, 7C61994A] [86 bases, 7C61994A] [86 bases, 7C61994A] [86 bases, 7C61994A] [86 bases, 7C61994A] [ [86 bases, 7C61994A]	36	U	c	0	0	0	0	0	1	1	chr1	-	71067631	71067716	71067681	71067681	71067702	71067642	71067663	other	hsa-mir-186_36_U_c	hsa-mir-186 MI0000483 [86 bases, 7C61994A] [86 bases, 7C61994A] [86 bases, 7C61994A] [86 bases, 7C61994A] [86 bases, 7C61994A] [ [86 bases, 7C61994A]	36	U	c	1	14	2	28	0.5	0	0	chr1	-	71067631	71067716	71067681	71067681	71067702	71067642	71067663	other	hsa-mir-186_36_U_c	hsa-mir-186 MI0000483 [86 bases, 7C61994A] [86 bases, 7C61994A] [86 bases, 7C61994A] [86 bases, 7C61994A] [86 bases, 7C61994A] [ [86 bases, 7C61994A]	36	U	c	0
hsa-mir-186_36_U_a	hsa-mir-186 MI0000483 [86 bases, 7C61994A] [86 bases, 7C61994A] [86 bases, 7C61994A] [86 bases, 7C61994A] [86 bases, 7C61994A] [ [86 bases, 7C61994A]	36	U	a	0	0	0	0	0	1	1	chr1	-	71067631	71067716	71067681	71067681	71067702	71067642	71067663	3'-A before central loop	hsa-mir-186_36_U_a	hsa-mir-186 MI0000483 [86 bases, 7C61994A] [86 bases, 7C61994A] [86 bases, 7C61994A] [86 bases, 7C61994A] [86 bases, 7C61994A] [ [86 bases, 7C61994A]	36	U	a	0	0	0	0	0	1	1	chr1	-	71067631	71067716	71067681	71067681	71067702	71067642	71067663	3'-A before central loop	hsa-mir-186_36_U_a	hsa-mir-186 MI0000483 [86 bases, 7C61994A] [86 bases, 7C61994A] [86 bases, 7C61994A] [86 bases, 7C61994A] [86 bases, 7C61994A] [ [86 bases, 7C61994A]	36	U	a	0
hsa-mir-140_84_C_a	hsa-mir-140 MI0000456 [100 bases, B7AF2C5A] [100 bases, B7AF2C5A] [100 bases, B7AF2C5A] [100 bases, B7AF2C5A] [100 bases, B7AF2C [100 bases, B7AF2C5A]	84	C	a	0	0	0	0	0	1	1	chr16	+	69933081	69933180	69933164	69933103	69933124	69933142	69933162	3'-A	hsa-mir-140_84_C_a	hsa-mir-140 MI0000456 [100 bases, B7AF2C5A] [100 bases, B7AF2C5A] [100 bases, B7AF2C5A] [100 bases, B7AF2C5A] [100 bases, B7AF2C [100 bases, B7AF2C5A]	84	C	a	0	0	0	0	0	1	1	chr16	+	69933081	69933180	69933164	69933103	69933124	69933142	69933162	3'-A	hsa-mir-140_84_C_a	hsa-mir-140 MI0000456 [100 bases, B7AF2C5A] [100 bases, B7AF2C5A] [100 bases, B7AF2C5A] [100 bases, B7AF2C5A] [100 bases, B7AF2C [100 bases, B7AF2C5A]	84	C	a	0
hsa-mir-454_87_U_a	hsa-mir-454 MI0003820 [115 bases, CA00F8B4] [115 bases, CA00F8B4] [115 bases, CA00F8B4] [115 bases, CA00F8B4] [115 bases, CA00F8 [115 bases, CA00F8B4]	87	U	a	0	0	0	0	0	1	1	chr17	-	59137758	59137872	59137786	59137828	59137849	59137787	59137809	3'-A	hsa-mir-454_87_U_a	hsa-mir-454 MI0003820 [115 bases, CA00F8B4] [115 bases, CA00F8B4] [115 bases, CA00F8B4] [115 bases, CA00F8B4] [115 bases, CA00F8 [115 bases, CA00F8B4]	87	U	a	0	0	0	0	0	1	1	chr17	-	59137758	59137872	59137786	59137828	59137849	59137787	59137809	3'-A	hsa-mir-454_87_U_a	hsa-mir-454 MI0003820 [115 bases, CA00F8B4] [115 bases, CA00F8B4] [115 bases, CA00F8B4] [115 bases, CA00F8B4] [115 bases, CA00F8 [115 bases, CA00F8B4]	87	U	a	0
hsa-mir-3180-2_29_C_-	hsa-mir-3180-2 MI0014215 [88 bases, 7FE1A75E] [88 bases, 7FE1A75E] [88 bases, 7FE1A75E] [88 bases, 7FE1A75E] [88 bases, 7FE1A75E [88 bases, 7FE1A75E]	29	C	-	0	0	0	0	0	1	1	chr16	+	16309879	16309966	16309907	16309892	16309916	16309936	16309957	other	hsa-mir-3180-2_29_C_-	hsa-mir-3180-2 MI0014215 [88 bases, 7FE1A75E] [88 bases, 7FE1A75E] [88 bases, 7FE1A75E] [88 bases, 7FE1A75E] [88 bases, 7FE1A75E [88 bases, 7FE1A75E]	29	C	-	0	0	0	0	0	1	1	chr16	+	16309879	16309966	16309907	16309892	16309916	16309936	16309957	other	hsa-mir-3180-2_29_C_-	hsa-mir-3180-2 MI0014215 [88 bases, 7FE1A75E] [88 bases, 7FE1A75E] [88 bases, 7FE1A75E] [88 bases, 7FE1A75E] [88 bases, 7FE1A75E [88 bases, 7FE1A75E]	29	C	-	0
hsa-mir-3609_71_G_a	hsa-mir-3609 MI0015999 [80 bases, C98087AB] [80 bases, C98087AB] [80 bases, C98087AB] [80 bases, C98087AB] [80 bases, C98087AB] [80 bases, C98087AB]	71	G	a	0	0	0	0	0	1	1	chr7	+	98881650	98881729	98881720	-1	-1	98881700	98881723	other	hsa-mir-3609_71_G_a	hsa-mir-3609 MI0015999 [80 bases, C98087AB] [80 bases, C98087AB] [80 bases, C98087AB] [80 bases, C98087AB] [80 bases, C98087AB] [80 bases, C98087AB]	71	G	a	0	0	0	0	0	1	1	chr7	+	98881650	98881729	98881720	-1	-1	98881700	98881723	other	hsa-mir-3609_71_G_a	hsa-mir-3609 MI0015999 [80 bases, C98087AB] [80 bases, C98087AB] [80 bases, C98087AB] [80 bases, C98087AB] [80 bases, C98087AB] [80 bases, C98087AB]	71	G	a	0
hsa-mir-146a_41_U_c	hsa-mir-146a MI0000477 [99 bases, 8B1BBA6A] [99 bases, 8B1BBA6A] [99 bases, 8B1BBA6A] [99 bases, 8B1BBA6A] [99 bases, 8B1BBA6A] [99 bases, 8B1BBA6A]	41	U	c	0	0	0	0	1	1	1	chr5	+	160485352	160485450	160485392	160485372	160485393	160485408	160485429	other	hsa-mir-146a_41_U_c	hsa-mir-146a MI0000477 [99 bases, 8B1BBA6A] [99 bases, 8B1BBA6A] [99 bases, 8B1BBA6A] [99 bases, 8B1BBA6A] [99 bases, 8B1BBA6A] [99 bases, 8B1BBA6A]	41	U	c	0	0	0	0	0	1	1	chr5	+	160485352	160485450	160485392	160485372	160485393	160485408	160485429	other	hsa-mir-146a_41_U_c	hsa-mir-146a MI0000477 [99 bases, 8B1BBA6A] [99 bases, 8B1BBA6A] [99 bases, 8B1BBA6A] [99 bases, 8B1BBA6A] [99 bases, 8B1BBA6A] [99 bases, 8B1BBA6A]	41	U	c	0
hsa-mir-6723_43_G_c	hsa-mir-6723 MI0022558 [89 bases, 7B7E64E2] [89 bases, 7B7E64E2] [89 bases, 7B7E64E2] [89 bases, 7B7E64E2] [89 bases, 7B7E64E2] [89 bases, 7B7E64E2]	43	G	c	1	23	3	69	0.333	0	0	chr1	-	632325	632413	632371	632382	632403			other	hsa-mir-6723_43_G_c	hsa-mir-6723 MI0022558 [89 bases, 7B7E64E2] [89 bases, 7B7E64E2] [89 bases, 7B7E64E2] [89 bases, 7B7E64E2] [89 bases, 7B7E64E2] [89 bases, 7B7E64E2]	43	G	c	0	0	0	0	0	1	1	chr1	-	632325	632413	632371	632382	632403	-1	-1	other	hsa-mir-6723_43_G_c	hsa-mir-6723 MI0022558 [89 bases, 7B7E64E2] [89 bases, 7B7E64E2] [89 bases, 7B7E64E2] [89 bases, 7B7E64E2] [89 bases, 7B7E64E2] [89 bases, 7B7E64E2]	43	G	c	0
hsa-mir-361_6_U_g	hsa-mir-361 MI0000760 [72 bases, 1E814F3F] [72 bases, 1E814F3F] [72 bases, 1E814F3F] [72 bases, 1E814F3F] [72 bases, 1E814F3F] [ [72 bases, 1E814F3F]	6	U	g	0	0	0	0	0	1	1	chrX	-	85903636	85903707	85903702	85903681	85903702	85903641	85903663	other	hsa-mir-361_6_U_g	hsa-mir-361 MI0000760 [72 bases, 1E814F3F] [72 bases, 1E814F3F] [72 bases, 1E814F3F] [72 bases, 1E814F3F] [72 bases, 1E814F3F] [ [72 bases, 1E814F3F]	6	U	g	0	0	0	0	0	1	1	chrX	-	85903636	85903707	85903702	85903681	85903702	85903641	85903663	other	hsa-mir-361_6_U_g	hsa-mir-361 MI0000760 [72 bases, 1E814F3F] [72 bases, 1E814F3F] [72 bases, 1E814F3F] [72 bases, 1E814F3F] [72 bases, 1E814F3F] [ [72 bases, 1E814F3F]	6	U	g	0
hsa-mir-423_40_U_c	hsa-mir-423 MI0001445 [94 bases, D86B2FA] [94 bases, D86B2FA] [94 bases, D86B2FA] [94 bases, D86B2FA] [94 bases, D86B2FA] [94 ba [94 bases, D86B2FA]	40	U	c	0	0	0	0	0	1	1	chr17	+	30117079	30117172	30117118	30117095	30117117	30117131	30117153	3'-Other before central loop	hsa-mir-423_40_U_c	hsa-mir-423 MI0001445 [94 bases, D86B2FA] [94 bases, D86B2FA] [94 bases, D86B2FA] [94 bases, D86B2FA] [94 bases, D86B2FA] [94 ba [94 bases, D86B2FA]	40	U	c	2	28	12	168	0.167	1.88e-12	8.29e-12	chr17	+	30117079	30117172	30117118	30117095	30117117	30117131	30117153	3'-Other before central loop	hsa-mir-423_40_U_c	hsa-mir-423 MI0001445 [94 bases, D86B2FA] [94 bases, D86B2FA] [94 bases, D86B2FA] [94 bases, D86B2FA] [94 bases, D86B2FA] [94 ba [94 bases, D86B2FA]	40	U	c	1
hsa-let-7i_41_C_g	hsa-let-7i MI0000434 [84 bases, C4E76403] [84 bases, C4E76403] [84 bases, C4E76403] [84 bases, C4E76403] [84 bases, C4E76403] [8 [84 bases, C4E76403]	41	C	g	0	0	0	0	0	1	1	chr12	+	62603686	62603769	62603726	62603691	62603712	62603747	62603768	other	hsa-let-7i_41_C_g	hsa-let-7i MI0000434 [84 bases, C4E76403] [84 bases, C4E76403] [84 bases, C4E76403] [84 bases, C4E76403] [84 bases, C4E76403] [8 [84 bases, C4E76403]	41	C	g	0	0	0	0	0	1	1	chr12	+	62603686	62603769	62603726	62603691	62603712	62603747	62603768	other	hsa-let-7i_41_C_g	hsa-let-7i MI0000434 [84 bases, C4E76403] [84 bases, C4E76403] [84 bases, C4E76403] [84 bases, C4E76403] [84 bases, C4E76403] [8 [84 bases, C4E76403]	41	C	g	0
hsa-mir-29a_61_U_a	hsa-mir-29a MI0000087 [64 bases, 44CE8BB9] [64 bases, 44CE8BB9] [64 bases, 44CE8BB9] [64 bases, 44CE8BB9] [64 bases, 44CE8BB9] [ [64 bases, 44CE8BB9]	61	U	a	0	0	0	0	0	1	1	chr7	-	130876747	130876810	130876750	130876786	130876807	130876748	130876769	other	hsa-mir-29a_61_U_a	hsa-mir-29a MI0000087 [64 bases, 44CE8BB9] [64 bases, 44CE8BB9] [64 bases, 44CE8BB9] [64 bases, 44CE8BB9] [64 bases, 44CE8BB9] [ [64 bases, 44CE8BB9]	61	U	a	0	0	0	0	0	1	1	chr7	-	130876747	130876810	130876750	130876786	130876807	130876748	130876769	other	hsa-mir-29a_61_U_a	hsa-mir-29a MI0000087 [64 bases, 44CE8BB9] [64 bases, 44CE8BB9] [64 bases, 44CE8BB9] [64 bases, 44CE8BB9] [64 bases, 44CE8BB9] [ [64 bases, 44CE8BB9]	61	U	a	0
hsa-mir-423_75_U_c	hsa-mir-423 MI0001445 [94 bases, D86B2FA] [94 bases, D86B2FA] [94 bases, D86B2FA] [94 bases, D86B2FA] [94 bases, D86B2FA] [94 ba [94 bases, D86B2FA]	75	U	c	0	0	0	0	0	1	1	chr17	+	30117079	30117172	30117153	30117095	30117117	30117131	30117153	other	hsa-mir-423_75_U_c	hsa-mir-423 MI0001445 [94 bases, D86B2FA] [94 bases, D86B2FA] [94 bases, D86B2FA] [94 bases, D86B2FA] [94 bases, D86B2FA] [94 ba [94 bases, D86B2FA]	75	U	c	0	0	0	0	0	1	1	chr17	+	30117079	30117172	30117153	30117095	30117117	30117131	30117153	other	hsa-mir-423_75_U_c	hsa-mir-423 MI0001445 [94 bases, D86B2FA] [94 bases, D86B2FA] [94 bases, D86B2FA] [94 bases, D86B2FA] [94 bases, D86B2FA] [94 ba [94 bases, D86B2FA]	75	U	c	0
hsa-mir-423_75_U_a	hsa-mir-423 MI0001445 [94 bases, D86B2FA] [94 bases, D86B2FA] [94 bases, D86B2FA] [94 bases, D86B2FA] [94 bases, D86B2FA] [94 ba [94 bases, D86B2FA]	75	U	a	0	0	0	0	0	1	1	chr17	+	30117079	30117172	30117153	30117095	30117117	30117131	30117153	3'-A	hsa-mir-423_75_U_a	hsa-mir-423 MI0001445 [94 bases, D86B2FA] [94 bases, D86B2FA] [94 bases, D86B2FA] [94 bases, D86B2FA] [94 bases, D86B2FA] [94 ba [94 bases, D86B2FA]	75	U	a	0	0	0	0	0	1	1	chr17	+	30117079	30117172	30117153	30117095	30117117	30117131	30117153	3'-A	hsa-mir-423_75_U_a	hsa-mir-423 MI0001445 [94 bases, D86B2FA] [94 bases, D86B2FA] [94 bases, D86B2FA] [94 bases, D86B2FA] [94 bases, D86B2FA] [94 ba [94 bases, D86B2FA]	75	U	a	0
hsa-mir-146b_7_A_u	hsa-mir-146b MI0003129 [73 bases, 6BF6C437] [73 bases, 6BF6C437] [73 bases, 6BF6C437] [73 bases, 6BF6C437] [73 bases, 6BF6C437] [73 bases, 6BF6C437]	7	A	u	1	23	3	69	0.333	0	0	chr10	+	102436512	102436584	102436518	102436520	102436541	102436556	102436577	5', -2	hsa-mir-146b_7_A_u	hsa-mir-146b MI0003129 [73 bases, 6BF6C437] [73 bases, 6BF6C437] [73 bases, 6BF6C437] [73 bases, 6BF6C437] [73 bases, 6BF6C437] [73 bases, 6BF6C437]	7	A	u	1	14	2	28	0.5	0	0	chr10	+	102436512	102436584	102436518	102436520	102436541	102436556	102436577	5', -2	hsa-mir-146b_7_A_u	hsa-mir-146b MI0003129 [73 bases, 6BF6C437] [73 bases, 6BF6C437] [73 bases, 6BF6C437] [73 bases, 6BF6C437] [73 bases, 6BF6C437] [73 bases, 6BF6C437]	7	A	u	2
hsa-mir-146b_7_A_c	hsa-mir-146b MI0003129 [73 bases, 6BF6C437] [73 bases, 6BF6C437] [73 bases, 6BF6C437] [73 bases, 6BF6C437] [73 bases, 6BF6C437] [73 bases, 6BF6C437]	7	A	c	0	0	0	0	0	1	1	chr10	+	102436512	102436584	102436518	102436520	102436541	102436556	102436577	5', -2	hsa-mir-146b_7_A_c	hsa-mir-146b MI0003129 [73 bases, 6BF6C437] [73 bases, 6BF6C437] [73 bases, 6BF6C437] [73 bases, 6BF6C437] [73 bases, 6BF6C437] [73 bases, 6BF6C437]	7	A	c	1	14	2	28	0.5	0	0	chr10	+	102436512	102436584	102436518	102436520	102436541	102436556	102436577	5', -2	hsa-mir-146b_7_A_c	hsa-mir-146b MI0003129 [73 bases, 6BF6C437] [73 bases, 6BF6C437] [73 bases, 6BF6C437] [73 bases, 6BF6C437] [73 bases, 6BF6C437] [73 bases, 6BF6C437]	7	A	c	2
hsa-let-7i_52_G_c	hsa-let-7i MI0000434 [84 bases, C4E76403] [84 bases, C4E76403] [84 bases, C4E76403] [84 bases, C4E76403] [84 bases, C4E76403] [8 [84 bases, C4E76403]	52	G	c	0	0	0	0	0	1	1	chr12	+	62603686	62603769	62603737	62603691	62603712	62603747	62603768	other	hsa-let-7i_52_G_c	hsa-let-7i MI0000434 [84 bases, C4E76403] [84 bases, C4E76403] [84 bases, C4E76403] [84 bases, C4E76403] [84 bases, C4E76403] [8 [84 bases, C4E76403]	52	G	c	0	0	0	0	0	1	1	chr12	+	62603686	62603769	62603737	62603691	62603712	62603747	62603768	other	hsa-let-7i_52_G_c	hsa-let-7i MI0000434 [84 bases, C4E76403] [84 bases, C4E76403] [84 bases, C4E76403] [84 bases, C4E76403] [84 bases, C4E76403] [8 [84 bases, C4E76403]	52	G	c	0
hsa-let-7i_52_G_a	hsa-let-7i MI0000434 [84 bases, C4E76403] [84 bases, C4E76403] [84 bases, C4E76403] [84 bases, C4E76403] [84 bases, C4E76403] [8 [84 bases, C4E76403]	52	G	a	0	0	0	0	0	1	1	chr12	+	62603686	62603769	62603737	62603691	62603712	62603747	62603768	other	hsa-let-7i_52_G_a	hsa-let-7i MI0000434 [84 bases, C4E76403] [84 bases, C4E76403] [84 bases, C4E76403] [84 bases, C4E76403] [84 bases, C4E76403] [8 [84 bases, C4E76403]	52	G	a	0	0	0	0	0	1	1	chr12	+	62603686	62603769	62603737	62603691	62603712	62603747	62603768	other	hsa-let-7i_52_G_a	hsa-let-7i MI0000434 [84 bases, C4E76403] [84 bases, C4E76403] [84 bases, C4E76403] [84 bases, C4E76403] [84 bases, C4E76403] [8 [84 bases, C4E76403]	52	G	a	0
hsa-mir-92b_84_G_u	hsa-mir-92b MI0003560 [96 bases, AA58C574] [96 bases, AA58C574] [96 bases, AA58C574] [96 bases, AA58C574] [96 bases, AA58C574] [ [96 bases, AA58C574]	84	G	u	0	0	0	0	0	1	1	chr1	+	155195177	155195272	155195260	155195196	155195217	155195237	155195258	3'-U	hsa-mir-92b_84_G_u	hsa-mir-92b MI0003560 [96 bases, AA58C574] [96 bases, AA58C574] [96 bases, AA58C574] [96 bases, AA58C574] [96 bases, AA58C574] [ [96 bases, AA58C574]	84	G	u	0	0	0	0	0	1	1	chr1	+	155195177	155195272	155195260	155195196	155195217	155195237	155195258	3'-U	hsa-mir-92b_84_G_u	hsa-mir-92b MI0003560 [96 bases, AA58C574] [96 bases, AA58C574] [96 bases, AA58C574] [96 bases, AA58C574] [96 bases, AA58C574] [ [96 bases, AA58C574]	84	G	u	0
hsa-mir-92b_84_G_a	hsa-mir-92b MI0003560 [96 bases, AA58C574] [96 bases, AA58C574] [96 bases, AA58C574] [96 bases, AA58C574] [96 bases, AA58C574] [ [96 bases, AA58C574]	84	G	a	0	0	0	0	0	1	1	chr1	+	155195177	155195272	155195260	155195196	155195217	155195237	155195258	3'-A	hsa-mir-92b_84_G_a	hsa-mir-92b MI0003560 [96 bases, AA58C574] [96 bases, AA58C574] [96 bases, AA58C574] [96 bases, AA58C574] [96 bases, AA58C574] [ [96 bases, AA58C574]	84	G	a	0	0	0	0	0	1	1	chr1	+	155195177	155195272	155195260	155195196	155195217	155195237	155195258	3'-A	hsa-mir-92b_84_G_a	hsa-mir-92b MI0003560 [96 bases, AA58C574] [96 bases, AA58C574] [96 bases, AA58C574] [96 bases, AA58C574] [96 bases, AA58C574] [ [96 bases, AA58C574]	84	G	a	0
hsa-mir-3168_22_A_c	hsa-mir-3168 MI0014199 [82 bases, C1499E1D] [82 bases, C1499E1D] [82 bases, C1499E1D] [82 bases, C1499E1D] [82 bases, C1499E1D] [82 bases, C1499E1D]	22	A	c	6	138	7	161	0.857	0	0	chr13	-	41101019	41101100	41101079	41101076	41101092			other	hsa-mir-3168_22_A_c	hsa-mir-3168 MI0014199 [82 bases, C1499E1D] [82 bases, C1499E1D] [82 bases, C1499E1D] [82 bases, C1499E1D] [82 bases, C1499E1D] [82 bases, C1499E1D]	22	A	c	10	140	10	140	1	0	0	chr13	-	41101019	41101100	41101079	41101076	41101092			other	hsa-mir-3168_22_A_c	hsa-mir-3168 MI0014199 [82 bases, C1499E1D] [82 bases, C1499E1D] [82 bases, C1499E1D] [82 bases, C1499E1D] [82 bases, C1499E1D] [82 bases, C1499E1D]	22	A	c	12
hsa-mir-450a-2_42_U_c	hsa-mir-450a-2 MI0003187 [100 bases, FC8A752A] [100 bases, FC8A752A] [100 bases, FC8A752A] [100 bases, FC8A752A] [100 bases, FC8 [100 bases, FC8A752A]	42	U	c	0	0	0	0	0	1	1	chrX	-	134540508	134540607	134540566	134540564	134540585	134540529	134540550	other	hsa-mir-450a-2_42_U_c	hsa-mir-450a-2 MI0003187 [100 bases, FC8A752A] [100 bases, FC8A752A] [100 bases, FC8A752A] [100 bases, FC8A752A] [100 bases, FC8 [100 bases, FC8A752A]	42	U	c	0	0	0	0	0	1	1	chrX	-	134540508	134540607	134540566	134540564	134540585	134540529	134540550	other	hsa-mir-450a-2_42_U_c	hsa-mir-450a-2 MI0003187 [100 bases, FC8A752A] [100 bases, FC8A752A] [100 bases, FC8A752A] [100 bases, FC8A752A] [100 bases, FC8 [100 bases, FC8A752A]	42	U	c	0
hsa-mir-191_56_C_g	hsa-mir-191 MI0000465 [92 bases, 1AA4FC11] [92 bases, 1AA4FC11] [92 bases, 1AA4FC11] [92 bases, 1AA4FC11] [92 bases, 1AA4FC11] [ [92 bases, 1AA4FC11]	56	C	g	0	0	0	0	0	1	1	chr3	-	49020618	49020709	49020654	49020672	49020694	49020631	49020652	5', -2	hsa-mir-191_56_C_g	hsa-mir-191 MI0000465 [92 bases, 1AA4FC11] [92 bases, 1AA4FC11] [92 bases, 1AA4FC11] [92 bases, 1AA4FC11] [92 bases, 1AA4FC11] [ [92 bases, 1AA4FC11]	56	C	g	0	0	0	0	0	1	1	chr3	-	49020618	49020709	49020654	49020672	49020694	49020631	49020652	5', -2	hsa-mir-191_56_C_g	hsa-mir-191 MI0000465 [92 bases, 1AA4FC11] [92 bases, 1AA4FC11] [92 bases, 1AA4FC11] [92 bases, 1AA4FC11] [92 bases, 1AA4FC11] [ [92 bases, 1AA4FC11]	56	C	g	0
hsa-mir-7641-2_23_G_-	hsa-mir-7641-2 MI0024976 [53 bases, F5B349F0] [53 bases, F5B349F0] [53 bases, F5B349F0] [53 bases, F5B349F0] [53 bases, F5B349F0 [53 bases, F5B349F0]	23	G	-	2	46	2	46	1	0	0	chr14	+	75604209	75604261	75604231	75604211	75604229			3'-Other before central loop	hsa-mir-7641-2_23_G_-	hsa-mir-7641-2 MI0024976 [53 bases, F5B349F0] [53 bases, F5B349F0] [53 bases, F5B349F0] [53 bases, F5B349F0] [53 bases, F5B349F0 [53 bases, F5B349F0]	23	G	-	0	0	0	0	0	1	1	chr14	+	75604209	75604261	75604231	75604211	75604229	-1	-1	3'-Other before central loop	hsa-mir-7641-2_23_G_-	hsa-mir-7641-2 MI0024976 [53 bases, F5B349F0] [53 bases, F5B349F0] [53 bases, F5B349F0] [53 bases, F5B349F0] [53 bases, F5B349F0 [53 bases, F5B349F0]	23	G	-	0
hsa-mir-16-2_32_U_c	hsa-mir-16-2 MI0000115 [81 bases, 15A09DA5] [81 bases, 15A09DA5] [81 bases, 15A09DA5] [81 bases, 15A09DA5] [81 bases, 15A09DA5] [81 bases, 15A09DA5]	32	U	c	0	0	0	0	0	1	1	chr3	+	160404745	160404825	160404776	160404754	160404775	160404797	160404818	3'-Other before central loop	hsa-mir-16-2_32_U_c	hsa-mir-16-2 MI0000115 [81 bases, 15A09DA5] [81 bases, 15A09DA5] [81 bases, 15A09DA5] [81 bases, 15A09DA5] [81 bases, 15A09DA5] [81 bases, 15A09DA5]	32	U	c	0	0	0	0	0	1	1	chr3	+	160404745	160404825	160404776	160404754	160404775	160404797	160404818	3'-Other before central loop	hsa-mir-16-2_32_U_c	hsa-mir-16-2 MI0000115 [81 bases, 15A09DA5] [81 bases, 15A09DA5] [81 bases, 15A09DA5] [81 bases, 15A09DA5] [81 bases, 15A09DA5] [81 bases, 15A09DA5]	32	U	c	0
hsa-mir-30c-2_28_G_a	hsa-mir-30c-2 MI0000254 [72 bases, 5AA5732D] [72 bases, 5AA5732D] [72 bases, 5AA5732D] [72 bases, 5AA5732D] [72 bases, 5AA5732D] [72 bases, 5AA5732D]	28	G	a	0	0	0	0	0	1	1	chr6	-	71376960	71377031	71377004	71377003	71377025	71376964	71376985	3'-A before central loop	hsa-mir-30c-2_28_G_a	hsa-mir-30c-2 MI0000254 [72 bases, 5AA5732D] [72 bases, 5AA5732D] [72 bases, 5AA5732D] [72 bases, 5AA5732D] [72 bases, 5AA5732D] [72 bases, 5AA5732D]	28	G	a	0	0	0	0	0	1	1	chr6	-	71376960	71377031	71377004	71377003	71377025	71376964	71376985	3'-A before central loop	hsa-mir-30c-2_28_G_a	hsa-mir-30c-2 MI0000254 [72 bases, 5AA5732D] [72 bases, 5AA5732D] [72 bases, 5AA5732D] [72 bases, 5AA5732D] [72 bases, 5AA5732D] [72 bases, 5AA5732D]	28	G	a	0
hsa-let-7i_5_C_a	hsa-let-7i MI0000434 [84 bases, C4E76403] [84 bases, C4E76403] [84 bases, C4E76403] [84 bases, C4E76403] [84 bases, C4E76403] [8 [84 bases, C4E76403]	5	C	a	0	0	0	0	0	1	1	chr12	+	62603686	62603769	62603690	62603691	62603712	62603747	62603768	5', -1	hsa-let-7i_5_C_a	hsa-let-7i MI0000434 [84 bases, C4E76403] [84 bases, C4E76403] [84 bases, C4E76403] [84 bases, C4E76403] [84 bases, C4E76403] [8 [84 bases, C4E76403]	5	C	a	3	42	3	42	1	0	0	chr12	+	62603686	62603769	62603690	62603691	62603712	62603747	62603768	5', -1	hsa-let-7i_5_C_a	hsa-let-7i MI0000434 [84 bases, C4E76403] [84 bases, C4E76403] [84 bases, C4E76403] [84 bases, C4E76403] [84 bases, C4E76403] [8 [84 bases, C4E76403]	5	C	a	0
hsa-mir-3130-1_34_U_c	hsa-mir-3130-1 MI0014147 [75 bases, 56407D91] [75 bases, 56407D91] [75 bases, 56407D91] [75 bases, 56407D91] [75 bases, 56407D91 [75 bases, 56407D91]	34	U	c	0	0	0	0	0	1	1	chr2	-	206783234	206783308	206783275	206783276	206783296	206783245	206783265	3'-Other before central loop	hsa-mir-3130-1_34_U_c	hsa-mir-3130-1 MI0014147 [75 bases, 56407D91] [75 bases, 56407D91] [75 bases, 56407D91] [75 bases, 56407D91] [75 bases, 56407D91 [75 bases, 56407D91]	34	U	c	1	14	1	14	1	0	0	chr2	-	206783234	206783308	206783275	206783276	206783296	206783245	206783265	3'-Other before central loop	hsa-mir-3130-1_34_U_c	hsa-mir-3130-1 MI0014147 [75 bases, 56407D91] [75 bases, 56407D91] [75 bases, 56407D91] [75 bases, 56407D91] [75 bases, 56407D91 [75 bases, 56407D91]	34	U	c	0
hsa-mir-27a_50_G_a	hsa-mir-27a MI0000085 [78 bases, 4480D1FA] [78 bases, 4480D1FA] [78 bases, 4480D1FA] [78 bases, 4480D1FA] [78 bases, 4480D1FA] [ [78 bases, 4480D1FA]	50	G	a	0	0	0	0	0	1	1	chr19	-	13836440	13836517	13836468	13836487	13836508	13836447	13836467	5', -1	hsa-mir-27a_50_G_a	hsa-mir-27a MI0000085 [78 bases, 4480D1FA] [78 bases, 4480D1FA] [78 bases, 4480D1FA] [78 bases, 4480D1FA] [78 bases, 4480D1FA] [ [78 bases, 4480D1FA]	50	G	a	0	0	0	0	0	1	1	chr19	-	13836440	13836517	13836468	13836487	13836508	13836447	13836467	5', -1	hsa-mir-27a_50_G_a	hsa-mir-27a MI0000085 [78 bases, 4480D1FA] [78 bases, 4480D1FA] [78 bases, 4480D1FA] [78 bases, 4480D1FA] [78 bases, 4480D1FA] [ [78 bases, 4480D1FA]	50	G	a	0
hsa-mir-6805_32_G_a	hsa-mir-6805 MI0022650 [62 bases, 142B6ED1] [62 bases, 142B6ED1] [62 bases, 142B6ED1] [62 bases, 142B6ED1] [62 bases, 142B6ED1] [62 bases, 142B6ED1]	32	G	a	1	23	6	138	0.167	1.6e-10	5.89e-10	chr19	+	55388181	55388242	55388212	55388186	55388207	55388220	55388242	other	hsa-mir-6805_32_G_a	hsa-mir-6805 MI0022650 [62 bases, 142B6ED1] [62 bases, 142B6ED1] [62 bases, 142B6ED1] [62 bases, 142B6ED1] [62 bases, 142B6ED1] [62 bases, 142B6ED1]	32	G	a	0	0	0	0	0	1	1	chr19	+	55388181	55388242	55388212	55388186	55388207	55388220	55388242	other	hsa-mir-6805_32_G_a	hsa-mir-6805 MI0022650 [62 bases, 142B6ED1] [62 bases, 142B6ED1] [62 bases, 142B6ED1] [62 bases, 142B6ED1] [62 bases, 142B6ED1] [62 bases, 142B6ED1]	32	G	a	0
hsa-let-7i_34_G_a	hsa-let-7i MI0000434 [84 bases, C4E76403] [84 bases, C4E76403] [84 bases, C4E76403] [84 bases, C4E76403] [84 bases, C4E76403] [8 [84 bases, C4E76403]	34	G	a	2	46	19	437	0.105	5.75e-08	2.03e-07	chr12	+	62603686	62603769	62603719	62603691	62603712	62603747	62603768	other	hsa-let-7i_34_G_a	hsa-let-7i MI0000434 [84 bases, C4E76403] [84 bases, C4E76403] [84 bases, C4E76403] [84 bases, C4E76403] [84 bases, C4E76403] [8 [84 bases, C4E76403]	34	G	a	0	0	0	0	0	1	1	chr12	+	62603686	62603769	62603719	62603691	62603712	62603747	62603768	other	hsa-let-7i_34_G_a	hsa-let-7i MI0000434 [84 bases, C4E76403] [84 bases, C4E76403] [84 bases, C4E76403] [84 bases, C4E76403] [84 bases, C4E76403] [8 [84 bases, C4E76403]	34	G	a	0
hsa-mir-130b_13_A_u	hsa-mir-130b MI0000748 [82 bases, 6207FC45] [82 bases, 6207FC45] [82 bases, 6207FC45] [82 bases, 6207FC45] [82 bases, 6207FC45] [82 bases, 6207FC45]	13	A	u	0	0	0	0	0	1	1	chr22	+	21653304	21653385	21653316	21653316	21653336	21653354	21653375	other	hsa-mir-130b_13_A_u	hsa-mir-130b MI0000748 [82 bases, 6207FC45] [82 bases, 6207FC45] [82 bases, 6207FC45] [82 bases, 6207FC45] [82 bases, 6207FC45] [82 bases, 6207FC45]	13	A	u	0	0	0	0	0	1	1	chr22	+	21653304	21653385	21653316	21653316	21653336	21653354	21653375	other	hsa-mir-130b_13_A_u	hsa-mir-130b MI0000748 [82 bases, 6207FC45] [82 bases, 6207FC45] [82 bases, 6207FC45] [82 bases, 6207FC45] [82 bases, 6207FC45] [82 bases, 6207FC45]	13	A	u	0
hsa-mir-24-2_72_G_u	hsa-mir-24-2 MI0000081 [73 bases, E16BBCB4] [73 bases, E16BBCB4] [73 bases, E16BBCB4] [73 bases, E16BBCB4] [73 bases, E16BBCB4] [73 bases, E16BBCB4]	72	G	u	2	46	2	46	1	0	0	chr19	-	13836287	13836359	13836288	13836326	13836347	13836289	13836310	3'-U	hsa-mir-24-2_72_G_u	hsa-mir-24-2 MI0000081 [73 bases, E16BBCB4] [73 bases, E16BBCB4] [73 bases, E16BBCB4] [73 bases, E16BBCB4] [73 bases, E16BBCB4] [73 bases, E16BBCB4]	72	G	u	0	0	0	0	0	1	1	chr19	-	13836287	13836359	13836288	13836326	13836347	13836289	13836310	3'-U	hsa-mir-24-2_72_G_u	hsa-mir-24-2 MI0000081 [73 bases, E16BBCB4] [73 bases, E16BBCB4] [73 bases, E16BBCB4] [73 bases, E16BBCB4] [73 bases, E16BBCB4] [73 bases, E16BBCB4]	72	G	u	0
hsa-mir-24-2_72_G_a	hsa-mir-24-2 MI0000081 [73 bases, E16BBCB4] [73 bases, E16BBCB4] [73 bases, E16BBCB4] [73 bases, E16BBCB4] [73 bases, E16BBCB4] [73 bases, E16BBCB4]	72	G	a	0	0	0	0	0	1	1	chr19	-	13836287	13836359	13836288	13836326	13836347	13836289	13836310	3'-A	hsa-mir-24-2_72_G_a	hsa-mir-24-2 MI0000081 [73 bases, E16BBCB4] [73 bases, E16BBCB4] [73 bases, E16BBCB4] [73 bases, E16BBCB4] [73 bases, E16BBCB4] [73 bases, E16BBCB4]	72	G	a	2	28	2	28	1	0	0	chr19	-	13836287	13836359	13836288	13836326	13836347	13836289	13836310	3'-A	hsa-mir-24-2_72_G_a	hsa-mir-24-2 MI0000081 [73 bases, E16BBCB4] [73 bases, E16BBCB4] [73 bases, E16BBCB4] [73 bases, E16BBCB4] [73 bases, E16BBCB4] [73 bases, E16BBCB4]	72	G	a	0
hsa-mir-181b-1_35_C_g	hsa-mir-181b-1 MI0000270 [110 bases, 3F14FAC0] [110 bases, 3F14FAC0] [110 bases, 3F14FAC0] [110 bases, 3F14FAC0] [110 bases, 3F1 [110 bases, 3F14FAC0]	35	C	g	0	0	0	0	0	1	1	chr1	-	198858873	198858982	198858948	198858925	198858947	198858887	198858907	5', -1	hsa-mir-181b-1_35_C_g	hsa-mir-181b-1 MI0000270 [110 bases, 3F14FAC0] [110 bases, 3F14FAC0] [110 bases, 3F14FAC0] [110 bases, 3F14FAC0] [110 bases, 3F1 [110 bases, 3F14FAC0]	35	C	g	0	0	0	0	0	1	1	chr1	-	198858873	198858982	198858948	198858925	198858947	198858887	198858907	5', -1	hsa-mir-181b-1_35_C_g	hsa-mir-181b-1 MI0000270 [110 bases, 3F14FAC0] [110 bases, 3F14FAC0] [110 bases, 3F14FAC0] [110 bases, 3F14FAC0] [110 bases, 3F1 [110 bases, 3F14FAC0]	35	C	g	0
hsa-mir-1270_35_U_c	hsa-mir-1270 MI0006407 [83 bases, A73C15CF] [83 bases, A73C15CF] [83 bases, A73C15CF] [83 bases, A73C15CF] [83 bases, A73C15CF] [83 bases, A73C15CF]	35	U	c	0	0	0	0	0	1	1	chr19	-	20399272	20399354	20399320	20399320	20399342	-1	-1	other	hsa-mir-1270_35_U_c	hsa-mir-1270 MI0006407 [83 bases, A73C15CF] [83 bases, A73C15CF] [83 bases, A73C15CF] [83 bases, A73C15CF] [83 bases, A73C15CF] [83 bases, A73C15CF]	35	U	c	0	0	0	0	0	1	1	chr19	-	20399272	20399354	20399320	20399320	20399342	-1	-1	other	hsa-mir-1270_35_U_c	hsa-mir-1270 MI0006407 [83 bases, A73C15CF] [83 bases, A73C15CF] [83 bases, A73C15CF] [83 bases, A73C15CF] [83 bases, A73C15CF] [83 bases, A73C15CF]	35	U	c	0
hsa-mir-361_28_U_c	hsa-mir-361 MI0000760 [72 bases, 1E814F3F] [72 bases, 1E814F3F] [72 bases, 1E814F3F] [72 bases, 1E814F3F] [72 bases, 1E814F3F] [ [72 bases, 1E814F3F]	28	U	c	1	23	1	23	1	0	0	chrX	-	85903636	85903707	85903680	85903681	85903702	85903641	85903663	3'-Other before central loop	hsa-mir-361_28_U_c	hsa-mir-361 MI0000760 [72 bases, 1E814F3F] [72 bases, 1E814F3F] [72 bases, 1E814F3F] [72 bases, 1E814F3F] [72 bases, 1E814F3F] [ [72 bases, 1E814F3F]	28	U	c	0	0	0	0	0	1	1	chrX	-	85903636	85903707	85903680	85903681	85903702	85903641	85903663	3'-Other before central loop	hsa-mir-361_28_U_c	hsa-mir-361 MI0000760 [72 bases, 1E814F3F] [72 bases, 1E814F3F] [72 bases, 1E814F3F] [72 bases, 1E814F3F] [72 bases, 1E814F3F] [ [72 bases, 1E814F3F]	28	U	c	0
hsa-mir-361_28_U_a	hsa-mir-361 MI0000760 [72 bases, 1E814F3F] [72 bases, 1E814F3F] [72 bases, 1E814F3F] [72 bases, 1E814F3F] [72 bases, 1E814F3F] [ [72 bases, 1E814F3F]	28	U	a	0	0	0	0	0	1	1	chrX	-	85903636	85903707	85903680	85903681	85903702	85903641	85903663	3'-A before central loop	hsa-mir-361_28_U_a	hsa-mir-361 MI0000760 [72 bases, 1E814F3F] [72 bases, 1E814F3F] [72 bases, 1E814F3F] [72 bases, 1E814F3F] [72 bases, 1E814F3F] [ [72 bases, 1E814F3F]	28	U	a	0	0	0	0	0	1	1	chrX	-	85903636	85903707	85903680	85903681	85903702	85903641	85903663	3'-A before central loop	hsa-mir-361_28_U_a	hsa-mir-361 MI0000760 [72 bases, 1E814F3F] [72 bases, 1E814F3F] [72 bases, 1E814F3F] [72 bases, 1E814F3F] [72 bases, 1E814F3F] [ [72 bases, 1E814F3F]	28	U	a	0
hsa-mir-93_10_C_a	hsa-mir-93 MI0000095 [80 bases, 6C5CCE52] [80 bases, 6C5CCE52] [80 bases, 6C5CCE52] [80 bases, 6C5CCE52] [80 bases, 6C5CCE52] [8 [80 bases, 6C5CCE52]	10	C	a	0	0	0	0	0	1	1	chr7	-	100093768	100093847	100093838	100093815	100093837	100093777	100093798	5', -1	hsa-mir-93_10_C_a	hsa-mir-93 MI0000095 [80 bases, 6C5CCE52] [80 bases, 6C5CCE52] [80 bases, 6C5CCE52] [80 bases, 6C5CCE52] [80 bases, 6C5CCE52] [8 [80 bases, 6C5CCE52]	10	C	a	0	0	0	0	0	1	1	chr7	-	100093768	100093847	100093838	100093815	100093837	100093777	100093798	5', -1	hsa-mir-93_10_C_a	hsa-mir-93 MI0000095 [80 bases, 6C5CCE52] [80 bases, 6C5CCE52] [80 bases, 6C5CCE52] [80 bases, 6C5CCE52] [80 bases, 6C5CCE52] [8 [80 bases, 6C5CCE52]	10	C	a	0
hsa-mir-22_74_U_c	hsa-mir-22 MI0000078 [85 bases, 78F00E18] [85 bases, 78F00E18] [85 bases, 78F00E18] [85 bases, 78F00E18] [85 bases, 78F00E18] [8 [85 bases, 78F00E18]	74	U	c	0	0	0	0	0	1	1	chr17	-	1713903	1713987	1713914	1713952	1713973	1713914	1713935	other	hsa-mir-22_74_U_c	hsa-mir-22 MI0000078 [85 bases, 78F00E18] [85 bases, 78F00E18] [85 bases, 78F00E18] [85 bases, 78F00E18] [85 bases, 78F00E18] [8 [85 bases, 78F00E18]	74	U	c	0	0	0	0	0	1	1	chr17	-	1713903	1713987	1713914	1713952	1713973	1713914	1713935	other	hsa-mir-22_74_U_c	hsa-mir-22 MI0000078 [85 bases, 78F00E18] [85 bases, 78F00E18] [85 bases, 78F00E18] [85 bases, 78F00E18] [85 bases, 78F00E18] [8 [85 bases, 78F00E18]	74	U	c	0
hsa-mir-22_74_U_a	hsa-mir-22 MI0000078 [85 bases, 78F00E18] [85 bases, 78F00E18] [85 bases, 78F00E18] [85 bases, 78F00E18] [85 bases, 78F00E18] [8 [85 bases, 78F00E18]	74	U	a	0	0	0	0	0	1	1	chr17	-	1713903	1713987	1713914	1713952	1713973	1713914	1713935	3'-A	hsa-mir-22_74_U_a	hsa-mir-22 MI0000078 [85 bases, 78F00E18] [85 bases, 78F00E18] [85 bases, 78F00E18] [85 bases, 78F00E18] [85 bases, 78F00E18] [8 [85 bases, 78F00E18]	74	U	a	0	0	0	0	0	1	1	chr17	-	1713903	1713987	1713914	1713952	1713973	1713914	1713935	3'-A	hsa-mir-22_74_U_a	hsa-mir-22 MI0000078 [85 bases, 78F00E18] [85 bases, 78F00E18] [85 bases, 78F00E18] [85 bases, 78F00E18] [85 bases, 78F00E18] [8 [85 bases, 78F00E18]	74	U	a	0
hsa-mir-29b-2_71_U_c	hsa-mir-29b-2 MI0000107 [81 bases, AEB1855A] [81 bases, AEB1855A] [81 bases, AEB1855A] [81 bases, AEB1855A] [81 bases, AEB1855A] [81 bases, AEB1855A]	71	U	c	0	0	0	0	0	1	1	chr1	-	207802443	207802523	207802453	207802492	207802513	207802450	207802472	other	hsa-mir-29b-2_71_U_c	hsa-mir-29b-2 MI0000107 [81 bases, AEB1855A] [81 bases, AEB1855A] [81 bases, AEB1855A] [81 bases, AEB1855A] [81 bases, AEB1855A] [81 bases, AEB1855A]	71	U	c	0	0	0	0	0	1	1	chr1	-	207802443	207802523	207802453	207802492	207802513	207802450	207802472	other	hsa-mir-29b-2_71_U_c	hsa-mir-29b-2 MI0000107 [81 bases, AEB1855A] [81 bases, AEB1855A] [81 bases, AEB1855A] [81 bases, AEB1855A] [81 bases, AEB1855A] [81 bases, AEB1855A]	71	U	c	0
hsa-mir-92a-2_47_G_u	hsa-mir-92a-2 MI0000094 [75 bases, AB1EC68B] [75 bases, AB1EC68B] [75 bases, AB1EC68B] [75 bases, AB1EC68B] [75 bases, AB1EC68B] [75 bases, AB1EC68B]	47	G	u	0	0	0	0	0	1	1	chrX	-	134169538	134169612	134169566	134169583	134169604	134169544	134169565	5', -1	hsa-mir-92a-2_47_G_u	hsa-mir-92a-2 MI0000094 [75 bases, AB1EC68B] [75 bases, AB1EC68B] [75 bases, AB1EC68B] [75 bases, AB1EC68B] [75 bases, AB1EC68B] [75 bases, AB1EC68B]	47	G	u	0	0	0	0	0	1	1	chrX	-	134169538	134169612	134169566	134169583	134169604	134169544	134169565	5', -1	hsa-mir-92a-2_47_G_u	hsa-mir-92a-2 MI0000094 [75 bases, AB1EC68B] [75 bases, AB1EC68B] [75 bases, AB1EC68B] [75 bases, AB1EC68B] [75 bases, AB1EC68B] [75 bases, AB1EC68B]	47	G	u	0
hsa-mir-423_39_U_c	hsa-mir-423 MI0001445 [94 bases, D86B2FA] [94 bases, D86B2FA] [94 bases, D86B2FA] [94 bases, D86B2FA] [94 bases, D86B2FA] [94 ba [94 bases, D86B2FA]	39	U	c	15	345	147	3381	0.102	0	0	chr17	+	30117079	30117172	30117117	30117095	30117117	30117131	30117153	other	hsa-mir-423_39_U_c	hsa-mir-423 MI0001445 [94 bases, D86B2FA] [94 bases, D86B2FA] [94 bases, D86B2FA] [94 bases, D86B2FA] [94 bases, D86B2FA] [94 ba [94 bases, D86B2FA]	39	U	c	13	182	109	1529	0.119	0	0	chr17	+	30117079	30117172	30117117	30117095	30117117	30117131	30117153	other	hsa-mir-423_39_U_c	hsa-mir-423 MI0001445 [94 bases, D86B2FA] [94 bases, D86B2FA] [94 bases, D86B2FA] [94 bases, D86B2FA] [94 bases, D86B2FA] [94 ba [94 bases, D86B2FA]	39	U	c	11
hsa-mir-423_39_U_a	hsa-mir-423 MI0001445 [94 bases, D86B2FA] [94 bases, D86B2FA] [94 bases, D86B2FA] [94 bases, D86B2FA] [94 bases, D86B2FA] [94 ba [94 bases, D86B2FA]	39	U	a	3	69	147	3381	0.02	1	1	chr17	+	30117079	30117172	30117117	30117095	30117117	30117131	30117153	3'-A before central loop	hsa-mir-423_39_U_a	hsa-mir-423 MI0001445 [94 bases, D86B2FA] [94 bases, D86B2FA] [94 bases, D86B2FA] [94 bases, D86B2FA] [94 bases, D86B2FA] [94 ba [94 bases, D86B2FA]	39	U	a	7	98	109	1529	0.064	0.00536	0.0181	chr17	+	30117079	30117172	30117117	30117095	30117117	30117131	30117153	3'-A before central loop	hsa-mir-423_39_U_a	hsa-mir-423 MI0001445 [94 bases, D86B2FA] [94 bases, D86B2FA] [94 bases, D86B2FA] [94 bases, D86B2FA] [94 bases, D86B2FA] [94 ba [94 bases, D86B2FA]	39	U	a	1
hsa-mir-92a-2_47_G_c	hsa-mir-92a-2 MI0000094 [75 bases, AB1EC68B] [75 bases, AB1EC68B] [75 bases, AB1EC68B] [75 bases, AB1EC68B] [75 bases, AB1EC68B] [75 bases, AB1EC68B]	47	G	c	1	23	2	46	0.5	0	0	chrX	-	134169538	134169612	134169566	134169583	134169604	134169544	134169565	5', -1	hsa-mir-92a-2_47_G_c	hsa-mir-92a-2 MI0000094 [75 bases, AB1EC68B] [75 bases, AB1EC68B] [75 bases, AB1EC68B] [75 bases, AB1EC68B] [75 bases, AB1EC68B] [75 bases, AB1EC68B]	47	G	c	0	0	0	0	0	1	1	chrX	-	134169538	134169612	134169566	134169583	134169604	134169544	134169565	5', -1	hsa-mir-92a-2_47_G_c	hsa-mir-92a-2 MI0000094 [75 bases, AB1EC68B] [75 bases, AB1EC68B] [75 bases, AB1EC68B] [75 bases, AB1EC68B] [75 bases, AB1EC68B] [75 bases, AB1EC68B]	47	G	c	0
hsa-mir-92a-2_47_G_a	hsa-mir-92a-2 MI0000094 [75 bases, AB1EC68B] [75 bases, AB1EC68B] [75 bases, AB1EC68B] [75 bases, AB1EC68B] [75 bases, AB1EC68B] [75 bases, AB1EC68B]	47	G	a	0	0	0	0	0	1	1	chrX	-	134169538	134169612	134169566	134169583	134169604	134169544	134169565	5', -1	hsa-mir-92a-2_47_G_a	hsa-mir-92a-2 MI0000094 [75 bases, AB1EC68B] [75 bases, AB1EC68B] [75 bases, AB1EC68B] [75 bases, AB1EC68B] [75 bases, AB1EC68B] [75 bases, AB1EC68B]	47	G	a	0	0	0	0	0	1	1	chrX	-	134169538	134169612	134169566	134169583	134169604	134169544	134169565	5', -1	hsa-mir-92a-2_47_G_a	hsa-mir-92a-2 MI0000094 [75 bases, AB1EC68B] [75 bases, AB1EC68B] [75 bases, AB1EC68B] [75 bases, AB1EC68B] [75 bases, AB1EC68B] [75 bases, AB1EC68B]	47	G	a	2
hsa-mir-128-2_72_U_c	hsa-mir-128-2 MI0000727 [84 bases, F1B68382] [84 bases, F1B68382] [84 bases, F1B68382] [84 bases, F1B68382] [84 bases, F1B68382] [84 bases, F1B68382]	72	U	c	0	0	0	0	0	1	1	chr3	+	35744476	35744559	35744547	35744490	35744512	35744527	35744547	other	hsa-mir-128-2_72_U_c	hsa-mir-128-2 MI0000727 [84 bases, F1B68382] [84 bases, F1B68382] [84 bases, F1B68382] [84 bases, F1B68382] [84 bases, F1B68382] [84 bases, F1B68382]	72	U	c	0	0	0	0	0	1	1	chr3	+	35744476	35744559	35744547	35744490	35744512	35744527	35744547	other	hsa-mir-128-2_72_U_c	hsa-mir-128-2 MI0000727 [84 bases, F1B68382] [84 bases, F1B68382] [84 bases, F1B68382] [84 bases, F1B68382] [84 bases, F1B68382] [84 bases, F1B68382]	72	U	c	0
hsa-mir-486-1_26_G_u	hsa-mir-486-1 MI0002470 [68 bases, 76679BF1] [68 bases, 76679BF1] [68 bases, 76679BF1] [68 bases, 76679BF1] [68 bases, 76679BF1] [68 bases, 76679BF1]	26	G	u	5	115	8	184	0.625	0	0	chr8	-	41660441	41660508	41660483	41660484	41660505	41660443	41660463	3'-U before central loop	hsa-mir-486-1_26_G_u	hsa-mir-486-1 MI0002470 [68 bases, 76679BF1] [68 bases, 76679BF1] [68 bases, 76679BF1] [68 bases, 76679BF1] [68 bases, 76679BF1] [68 bases, 76679BF1]	26	G	u	3	42	4	56	0.75	0	0	chr8	-	41660441	41660508	41660483	41660484	41660505	41660443	41660463	3'-U before central loop	hsa-mir-486-1_26_G_u	hsa-mir-486-1 MI0002470 [68 bases, 76679BF1] [68 bases, 76679BF1] [68 bases, 76679BF1] [68 bases, 76679BF1] [68 bases, 76679BF1] [68 bases, 76679BF1]	26	G	u	9
hsa-mir-128-1_56_U_c	hsa-mir-128-1 MI0000447 [82 bases, D466E7D5] [82 bases, D466E7D5] [82 bases, D466E7D5] [82 bases, D466E7D5] [82 bases, D466E7D5] [82 bases, D466E7D5]	56	U	c	0	0	0	0	0	1	1	chr2	+	135665397	135665478	135665452	135665411	135665433	135665446	135665466	other	hsa-mir-128-1_56_U_c	hsa-mir-128-1 MI0000447 [82 bases, D466E7D5] [82 bases, D466E7D5] [82 bases, D466E7D5] [82 bases, D466E7D5] [82 bases, D466E7D5] [82 bases, D466E7D5]	56	U	c	0	0	0	0	0	1	1	chr2	+	135665397	135665478	135665452	135665411	135665433	135665446	135665466	other	hsa-mir-128-1_56_U_c	hsa-mir-128-1 MI0000447 [82 bases, D466E7D5] [82 bases, D466E7D5] [82 bases, D466E7D5] [82 bases, D466E7D5] [82 bases, D466E7D5] [82 bases, D466E7D5]	56	U	c	0
hsa-mir-486-1_26_G_c	hsa-mir-486-1 MI0002470 [68 bases, 76679BF1] [68 bases, 76679BF1] [68 bases, 76679BF1] [68 bases, 76679BF1] [68 bases, 76679BF1] [68 bases, 76679BF1]	26	G	c	0	0	8	184	0	1	1	chr8	-	41660441	41660508	41660483	41660484	41660505	41660443	41660463	3'-Other before central loop	hsa-mir-486-1_26_G_c	hsa-mir-486-1 MI0002470 [68 bases, 76679BF1] [68 bases, 76679BF1] [68 bases, 76679BF1] [68 bases, 76679BF1] [68 bases, 76679BF1] [68 bases, 76679BF1]	26	G	c	0	0	4	56	0	1	1	chr8	-	41660441	41660508	41660483	41660484	41660505	41660443	41660463	3'-Other before central loop	hsa-mir-486-1_26_G_c	hsa-mir-486-1 MI0002470 [68 bases, 76679BF1] [68 bases, 76679BF1] [68 bases, 76679BF1] [68 bases, 76679BF1] [68 bases, 76679BF1] [68 bases, 76679BF1]	26	G	c	0
hsa-mir-486-1_26_G_a	hsa-mir-486-1 MI0002470 [68 bases, 76679BF1] [68 bases, 76679BF1] [68 bases, 76679BF1] [68 bases, 76679BF1] [68 bases, 76679BF1] [68 bases, 76679BF1]	26	G	a	1	23	8	184	0.125	1.52e-06	5.27e-06	chr8	-	41660441	41660508	41660483	41660484	41660505	41660443	41660463	3'-A before central loop	hsa-mir-486-1_26_G_a	hsa-mir-486-1 MI0002470 [68 bases, 76679BF1] [68 bases, 76679BF1] [68 bases, 76679BF1] [68 bases, 76679BF1] [68 bases, 76679BF1] [68 bases, 76679BF1]	26	G	a	1	14	4	56	0.25	3.11e-12	1.33e-11	chr8	-	41660441	41660508	41660483	41660484	41660505	41660443	41660463	3'-A before central loop	hsa-mir-486-1_26_G_a	hsa-mir-486-1 MI0002470 [68 bases, 76679BF1] [68 bases, 76679BF1] [68 bases, 76679BF1] [68 bases, 76679BF1] [68 bases, 76679BF1] [68 bases, 76679BF1]	26	G	a	3
hsa-mir-92a-2_47_G_-	hsa-mir-92a-2 MI0000094 [75 bases, AB1EC68B] [75 bases, AB1EC68B] [75 bases, AB1EC68B] [75 bases, AB1EC68B] [75 bases, AB1EC68B] [75 bases, AB1EC68B]	47	G	-	0	0	0	0	0	1	1	chrX	-	134169538	134169612	134169566	134169583	134169604	134169544	134169565	5', -1	hsa-mir-92a-2_47_G_-	hsa-mir-92a-2 MI0000094 [75 bases, AB1EC68B] [75 bases, AB1EC68B] [75 bases, AB1EC68B] [75 bases, AB1EC68B] [75 bases, AB1EC68B] [75 bases, AB1EC68B]	47	G	-	0	0	0	0	0	1	1	chrX	-	134169538	134169612	134169566	134169583	134169604	134169544	134169565	5', -1	hsa-mir-92a-2_47_G_-	hsa-mir-92a-2 MI0000094 [75 bases, AB1EC68B] [75 bases, AB1EC68B] [75 bases, AB1EC68B] [75 bases, AB1EC68B] [75 bases, AB1EC68B] [75 bases, AB1EC68B]	47	G	-	2
hsa-mir-30c-1_40_U_c	hsa-mir-30c-1 MI0000736 [89 bases, 42E227EC] [89 bases, 42E227EC] [89 bases, 42E227EC] [89 bases, 42E227EC] [89 bases, 42E227EC] [89 bases, 42E227EC]	40	U	c	1	23	2	46	0.5	0	0	chr1	+	40757284	40757372	40757323	40757300	40757322	40757339	40757360	3'-Other before central loop	hsa-mir-30c-1_40_U_c	hsa-mir-30c-1 MI0000736 [89 bases, 42E227EC] [89 bases, 42E227EC] [89 bases, 42E227EC] [89 bases, 42E227EC] [89 bases, 42E227EC] [89 bases, 42E227EC]	40	U	c	0	0	0	0	0	1	1	chr1	+	40757284	40757372	40757323	40757300	40757322	40757339	40757360	3'-Other before central loop	hsa-mir-30c-1_40_U_c	hsa-mir-30c-1 MI0000736 [89 bases, 42E227EC] [89 bases, 42E227EC] [89 bases, 42E227EC] [89 bases, 42E227EC] [89 bases, 42E227EC] [89 bases, 42E227EC]	40	U	c	0
hsa-mir-103a-2_59_A_c	hsa-mir-103a-2 MI0000108 [78 bases, B0DD5828] [78 bases, B0DD5828] [78 bases, B0DD5828] [78 bases, B0DD5828] [78 bases, B0DD5828 [78 bases, B0DD5828]	59	A	c	0	0	0	0	0	1	1	chr20	+	3917494	3917571	3917552	3917504	3917526	3917541	3917563	other	hsa-mir-103a-2_59_A_c	hsa-mir-103a-2 MI0000108 [78 bases, B0DD5828] [78 bases, B0DD5828] [78 bases, B0DD5828] [78 bases, B0DD5828] [78 bases, B0DD5828 [78 bases, B0DD5828]	59	A	c	0	0	0	0	0	1	1	chr20	+	3917494	3917571	3917552	3917504	3917526	3917541	3917563	other	hsa-mir-103a-2_59_A_c	hsa-mir-103a-2 MI0000108 [78 bases, B0DD5828] [78 bases, B0DD5828] [78 bases, B0DD5828] [78 bases, B0DD5828] [78 bases, B0DD5828 [78 bases, B0DD5828]	59	A	c	0
hsa-mir-10a_21_A_u	hsa-mir-10a MI0000266 [110 bases, 1C9CAC30] [110 bases, 1C9CAC30] [110 bases, 1C9CAC30] [110 bases, 1C9CAC30] [110 bases, 1C9CAC [110 bases, 1C9CAC30]	21	A	u	0	0	0	0	0	1	1	chr17	-	48579838	48579947	48579927	48579904	48579926	48579864	48579885	5', -1	hsa-mir-10a_21_A_u	hsa-mir-10a MI0000266 [110 bases, 1C9CAC30] [110 bases, 1C9CAC30] [110 bases, 1C9CAC30] [110 bases, 1C9CAC30] [110 bases, 1C9CAC [110 bases, 1C9CAC30]	21	A	u	0	0	0	0	0	1	1	chr17	-	48579838	48579947	48579927	48579904	48579926	48579864	48579885	5', -1	hsa-mir-10a_21_A_u	hsa-mir-10a MI0000266 [110 bases, 1C9CAC30] [110 bases, 1C9CAC30] [110 bases, 1C9CAC30] [110 bases, 1C9CAC30] [110 bases, 1C9CAC [110 bases, 1C9CAC30]	21	A	u	0
hsa-mir-10a_21_A_g	hsa-mir-10a MI0000266 [110 bases, 1C9CAC30] [110 bases, 1C9CAC30] [110 bases, 1C9CAC30] [110 bases, 1C9CAC30] [110 bases, 1C9CAC [110 bases, 1C9CAC30]	21	A	g	0	0	0	0	0	1	1	chr17	-	48579838	48579947	48579927	48579904	48579926	48579864	48579885	A-to-I(G)	hsa-mir-10a_21_A_g	hsa-mir-10a MI0000266 [110 bases, 1C9CAC30] [110 bases, 1C9CAC30] [110 bases, 1C9CAC30] [110 bases, 1C9CAC30] [110 bases, 1C9CAC [110 bases, 1C9CAC30]	21	A	g	0	0	0	0	0	1	1	chr17	-	48579838	48579947	48579927	48579904	48579926	48579864	48579885	A-to-I(G)	hsa-mir-10a_21_A_g	hsa-mir-10a MI0000266 [110 bases, 1C9CAC30] [110 bases, 1C9CAC30] [110 bases, 1C9CAC30] [110 bases, 1C9CAC30] [110 bases, 1C9CAC [110 bases, 1C9CAC30]	21	A	g	0
hsa-mir-10a_21_A_c	hsa-mir-10a MI0000266 [110 bases, 1C9CAC30] [110 bases, 1C9CAC30] [110 bases, 1C9CAC30] [110 bases, 1C9CAC30] [110 bases, 1C9CAC [110 bases, 1C9CAC30]	21	A	c	0	0	0	0	0	1	1	chr17	-	48579838	48579947	48579927	48579904	48579926	48579864	48579885	5', -1	hsa-mir-10a_21_A_c	hsa-mir-10a MI0000266 [110 bases, 1C9CAC30] [110 bases, 1C9CAC30] [110 bases, 1C9CAC30] [110 bases, 1C9CAC30] [110 bases, 1C9CAC [110 bases, 1C9CAC30]	21	A	c	2	28	4	56	0.5	0	0	chr17	-	48579838	48579947	48579927	48579904	48579926	48579864	48579885	5', -1	hsa-mir-10a_21_A_c	hsa-mir-10a MI0000266 [110 bases, 1C9CAC30] [110 bases, 1C9CAC30] [110 bases, 1C9CAC30] [110 bases, 1C9CAC30] [110 bases, 1C9CAC [110 bases, 1C9CAC30]	21	A	c	2
hsa-mir-92a-1_73_G_a	hsa-mir-92a-1 MI0000093 [78 bases, F8DFA0DF] [78 bases, F8DFA0DF] [78 bases, F8DFA0DF] [78 bases, F8DFA0DF] [78 bases, F8DFA0DF] [78 bases, F8DFA0DF]	73	G	a	0	0	0	0	0	1	1	chr13	+	91351314	91351391	91351386	91351324	91351346	91351361	91351382	other	hsa-mir-92a-1_73_G_a	hsa-mir-92a-1 MI0000093 [78 bases, F8DFA0DF] [78 bases, F8DFA0DF] [78 bases, F8DFA0DF] [78 bases, F8DFA0DF] [78 bases, F8DFA0DF] [78 bases, F8DFA0DF]	73	G	a	0	0	0	0	0	1	1	chr13	+	91351314	91351391	91351386	91351324	91351346	91351361	91351382	other	hsa-mir-92a-1_73_G_a	hsa-mir-92a-1 MI0000093 [78 bases, F8DFA0DF] [78 bases, F8DFA0DF] [78 bases, F8DFA0DF] [78 bases, F8DFA0DF] [78 bases, F8DFA0DF] [78 bases, F8DFA0DF]	73	G	a	0
hsa-mir-3180-3_33_C_-	hsa-mir-3180-3 MI0014217 [94 bases, C699AF1A] [94 bases, C699AF1A] [94 bases, C699AF1A] [94 bases, C699AF1A] [94 bases, C699AF1A [94 bases, C699AF1A]	33	C	-	0	0	0	0	0	1	1	chr16	-	18402178	18402271	18402239	18402230	18402254	18402189	18402210	other	hsa-mir-3180-3_33_C_-	hsa-mir-3180-3 MI0014217 [94 bases, C699AF1A] [94 bases, C699AF1A] [94 bases, C699AF1A] [94 bases, C699AF1A] [94 bases, C699AF1A [94 bases, C699AF1A]	33	C	-	0	0	0	0	0	1	1	chr16	-	18402178	18402271	18402239	18402230	18402254	18402189	18402210	other	hsa-mir-3180-3_33_C_-	hsa-mir-3180-3 MI0014217 [94 bases, C699AF1A] [94 bases, C699AF1A] [94 bases, C699AF1A] [94 bases, C699AF1A] [94 bases, C699AF1A [94 bases, C699AF1A]	33	C	-	0
hsa-mir-18a_29_U_a	hsa-mir-18a MI0000072 [71 bases, 7AE9CFC8] [71 bases, 7AE9CFC8] [71 bases, 7AE9CFC8] [71 bases, 7AE9CFC8] [71 bases, 7AE9CFC8] [ [71 bases, 7AE9CFC8]	29	U	a	0	0	0	0	0	1	1	chr13	+	91350751	91350821	91350779	91350756	91350778	91350797	91350819	3'-A before central loop	hsa-mir-18a_29_U_a	hsa-mir-18a MI0000072 [71 bases, 7AE9CFC8] [71 bases, 7AE9CFC8] [71 bases, 7AE9CFC8] [71 bases, 7AE9CFC8] [71 bases, 7AE9CFC8] [ [71 bases, 7AE9CFC8]	29	U	a	3	42	3	42	1	0	0	chr13	+	91350751	91350821	91350779	91350756	91350778	91350797	91350819	3'-A before central loop	hsa-mir-18a_29_U_a	hsa-mir-18a MI0000072 [71 bases, 7AE9CFC8] [71 bases, 7AE9CFC8] [71 bases, 7AE9CFC8] [71 bases, 7AE9CFC8] [71 bases, 7AE9CFC8] [ [71 bases, 7AE9CFC8]	29	U	a	0
hsa-mir-27b_66_A_g	hsa-mir-27b MI0000440 [97 bases, 46271B59] [97 bases, 46271B59] [97 bases, 46271B59] [97 bases, 46271B59] [97 bases, 46271B59] [ [97 bases, 46271B59]	66	A	g	0	0	0	0	0	1	1	chr9	+	95085445	95085541	95085510	95085463	95085484	95085505	95085525	A-to-I(G)	hsa-mir-27b_66_A_g	hsa-mir-27b MI0000440 [97 bases, 46271B59] [97 bases, 46271B59] [97 bases, 46271B59] [97 bases, 46271B59] [97 bases, 46271B59] [ [97 bases, 46271B59]	66	A	g	0	0	0	0	0	1	1	chr9	+	95085445	95085541	95085510	95085463	95085484	95085505	95085525	A-to-I(G)	hsa-mir-27b_66_A_g	hsa-mir-27b MI0000440 [97 bases, 46271B59] [97 bases, 46271B59] [97 bases, 46271B59] [97 bases, 46271B59] [97 bases, 46271B59] [ [97 bases, 46271B59]	66	A	g	0
hsa-mir-7641-2_26_U_-	hsa-mir-7641-2 MI0024976 [53 bases, F5B349F0] [53 bases, F5B349F0] [53 bases, F5B349F0] [53 bases, F5B349F0] [53 bases, F5B349F0 [53 bases, F5B349F0]	26	U	-	0	0	0	0	0	1	1	chr14	+	75604209	75604261	75604234	75604211	75604229	-1	-1	other	hsa-mir-7641-2_26_U_-	hsa-mir-7641-2 MI0024976 [53 bases, F5B349F0] [53 bases, F5B349F0] [53 bases, F5B349F0] [53 bases, F5B349F0] [53 bases, F5B349F0 [53 bases, F5B349F0]	26	U	-	0	0	0	0	0	1	1	chr14	+	75604209	75604261	75604234	75604211	75604229	-1	-1	other	hsa-mir-7641-2_26_U_-	hsa-mir-7641-2 MI0024976 [53 bases, F5B349F0] [53 bases, F5B349F0] [53 bases, F5B349F0] [53 bases, F5B349F0] [53 bases, F5B349F0 [53 bases, F5B349F0]	26	U	-	0
hsa-mir-92a-2_72_A_u	hsa-mir-92a-2 MI0000094 [75 bases, AB1EC68B] [75 bases, AB1EC68B] [75 bases, AB1EC68B] [75 bases, AB1EC68B] [75 bases, AB1EC68B] [75 bases, AB1EC68B]	72	A	u	0	0	0	0	0	1	1	chrX	-	134169538	134169612	134169541	134169583	134169604	134169544	134169565	other	hsa-mir-92a-2_72_A_u	hsa-mir-92a-2 MI0000094 [75 bases, AB1EC68B] [75 bases, AB1EC68B] [75 bases, AB1EC68B] [75 bases, AB1EC68B] [75 bases, AB1EC68B] [75 bases, AB1EC68B]	72	A	u	0	0	0	0	0	1	1	chrX	-	134169538	134169612	134169541	134169583	134169604	134169544	134169565	other	hsa-mir-92a-2_72_A_u	hsa-mir-92a-2 MI0000094 [75 bases, AB1EC68B] [75 bases, AB1EC68B] [75 bases, AB1EC68B] [75 bases, AB1EC68B] [75 bases, AB1EC68B] [75 bases, AB1EC68B]	72	A	u	0
hsa-mir-181b-2_15_C_g	hsa-mir-181b-2 MI0000683 [89 bases, 1EE57666] [89 bases, 1EE57666] [89 bases, 1EE57666] [89 bases, 1EE57666] [89 bases, 1EE57666 [89 bases, 1EE57666]	15	C	g	0	0	0	0	0	1	1	chr9	+	124693710	124693798	124693724	124693725	124693747	124693763	124693782	5', -1	hsa-mir-181b-2_15_C_g	hsa-mir-181b-2 MI0000683 [89 bases, 1EE57666] [89 bases, 1EE57666] [89 bases, 1EE57666] [89 bases, 1EE57666] [89 bases, 1EE57666 [89 bases, 1EE57666]	15	C	g	0	0	0	0	0	1	1	chr9	+	124693710	124693798	124693724	124693725	124693747	124693763	124693782	5', -1	hsa-mir-181b-2_15_C_g	hsa-mir-181b-2 MI0000683 [89 bases, 1EE57666] [89 bases, 1EE57666] [89 bases, 1EE57666] [89 bases, 1EE57666] [89 bases, 1EE57666 [89 bases, 1EE57666]	15	C	g	0
hsa-mir-92a-2_71_G_a	hsa-mir-92a-2 MI0000094 [75 bases, AB1EC68B] [75 bases, AB1EC68B] [75 bases, AB1EC68B] [75 bases, AB1EC68B] [75 bases, AB1EC68B] [75 bases, AB1EC68B]	71	G	a	1	23	384	8834	0.003	1	1	chrX	-	134169538	134169612	134169542	134169583	134169604	134169544	134169565	3'-A	hsa-mir-92a-2_71_G_a	hsa-mir-92a-2 MI0000094 [75 bases, AB1EC68B] [75 bases, AB1EC68B] [75 bases, AB1EC68B] [75 bases, AB1EC68B] [75 bases, AB1EC68B] [75 bases, AB1EC68B]	71	G	a	5	70	225	3156	0.022	1	1	chrX	-	134169538	134169612	134169542	134169583	134169604	134169544	134169565	3'-A	hsa-mir-92a-2_71_G_a	hsa-mir-92a-2 MI0000094 [75 bases, AB1EC68B] [75 bases, AB1EC68B] [75 bases, AB1EC68B] [75 bases, AB1EC68B] [75 bases, AB1EC68B] [75 bases, AB1EC68B]	71	G	a	4
hsa-mir-374b_19_C_u	hsa-mir-374b MI0005566 [72 bases, B7C28765] [72 bases, B7C28765] [72 bases, B7C28765] [72 bases, B7C28765] [72 bases, B7C28765] [72 bases, B7C28765]	19	C	u	0	0	0	0	0	1	1	chrX	-	74218547	74218618	74218600	74218587	74218608	74218557	74218578	C-to-U	hsa-mir-374b_19_C_u	hsa-mir-374b MI0005566 [72 bases, B7C28765] [72 bases, B7C28765] [72 bases, B7C28765] [72 bases, B7C28765] [72 bases, B7C28765] [72 bases, B7C28765]	19	C	u	0	0	0	0	0	1	1	chrX	-	74218547	74218618	74218600	74218587	74218608	74218557	74218578	C-to-U	hsa-mir-374b_19_C_u	hsa-mir-374b MI0005566 [72 bases, B7C28765] [72 bases, B7C28765] [72 bases, B7C28765] [72 bases, B7C28765] [72 bases, B7C28765] [72 bases, B7C28765]	19	C	u	0
hsa-mir-7641-2_47_A_-	hsa-mir-7641-2 MI0024976 [53 bases, F5B349F0] [53 bases, F5B349F0] [53 bases, F5B349F0] [53 bases, F5B349F0] [53 bases, F5B349F0 [53 bases, F5B349F0]	47	A	-	0	0	0	0	0	1	1	chr14	+	75604209	75604261	75604255	75604211	75604229	-1	-1	other	hsa-mir-7641-2_47_A_-	hsa-mir-7641-2 MI0024976 [53 bases, F5B349F0] [53 bases, F5B349F0] [53 bases, F5B349F0] [53 bases, F5B349F0] [53 bases, F5B349F0 [53 bases, F5B349F0]	47	A	-	0	0	0	0	0	1	1	chr14	+	75604209	75604261	75604255	75604211	75604229	-1	-1	other	hsa-mir-7641-2_47_A_-	hsa-mir-7641-2 MI0024976 [53 bases, F5B349F0] [53 bases, F5B349F0] [53 bases, F5B349F0] [53 bases, F5B349F0] [53 bases, F5B349F0 [53 bases, F5B349F0]	47	A	-	0
hsa-mir-130b_15_U_c	hsa-mir-130b MI0000748 [82 bases, 6207FC45] [82 bases, 6207FC45] [82 bases, 6207FC45] [82 bases, 6207FC45] [82 bases, 6207FC45] [82 bases, 6207FC45]	15	U	c	0	0	0	0	0	1	1	chr22	+	21653304	21653385	21653318	21653316	21653336	21653354	21653375	other	hsa-mir-130b_15_U_c	hsa-mir-130b MI0000748 [82 bases, 6207FC45] [82 bases, 6207FC45] [82 bases, 6207FC45] [82 bases, 6207FC45] [82 bases, 6207FC45] [82 bases, 6207FC45]	15	U	c	0	0	0	0	0	1	1	chr22	+	21653304	21653385	21653318	21653316	21653336	21653354	21653375	other	hsa-mir-130b_15_U_c	hsa-mir-130b MI0000748 [82 bases, 6207FC45] [82 bases, 6207FC45] [82 bases, 6207FC45] [82 bases, 6207FC45] [82 bases, 6207FC45] [82 bases, 6207FC45]	15	U	c	0
hsa-mir-23b_63_A_g	hsa-mir-23b MI0000439 [97 bases, AD2AA1A7] [97 bases, AD2AA1A7] [97 bases, AD2AA1A7] [97 bases, AD2AA1A7] [97 bases, AD2AA1A7] [ [97 bases, AD2AA1A7]	63	A	g	1	23	5	115	0.2	7.83e-14	3.11e-13	chr9	+	95085208	95085304	95085270	95085227	95085248	95085265	95085285	A-to-I(G)	hsa-mir-23b_63_A_g	hsa-mir-23b MI0000439 [97 bases, AD2AA1A7] [97 bases, AD2AA1A7] [97 bases, AD2AA1A7] [97 bases, AD2AA1A7] [97 bases, AD2AA1A7] [ [97 bases, AD2AA1A7]	63	A	g	0	0	0	0	0	1	1	chr9	+	95085208	95085304	95085270	95085227	95085248	95085265	95085285	A-to-I(G)	hsa-mir-23b_63_A_g	hsa-mir-23b MI0000439 [97 bases, AD2AA1A7] [97 bases, AD2AA1A7] [97 bases, AD2AA1A7] [97 bases, AD2AA1A7] [97 bases, AD2AA1A7] [ [97 bases, AD2AA1A7]	63	A	g	0
hsa-mir-128-2_63_C_a	hsa-mir-128-2 MI0000727 [84 bases, F1B68382] [84 bases, F1B68382] [84 bases, F1B68382] [84 bases, F1B68382] [84 bases, F1B68382] [84 bases, F1B68382]	63	C	a	0	0	0	0	0	1	1	chr3	+	35744476	35744559	35744538	35744490	35744512	35744527	35744547	other	hsa-mir-128-2_63_C_a	hsa-mir-128-2 MI0000727 [84 bases, F1B68382] [84 bases, F1B68382] [84 bases, F1B68382] [84 bases, F1B68382] [84 bases, F1B68382] [84 bases, F1B68382]	63	C	a	0	0	0	0	0	1	1	chr3	+	35744476	35744559	35744538	35744490	35744512	35744527	35744547	other	hsa-mir-128-2_63_C_a	hsa-mir-128-2 MI0000727 [84 bases, F1B68382] [84 bases, F1B68382] [84 bases, F1B68382] [84 bases, F1B68382] [84 bases, F1B68382] [84 bases, F1B68382]	63	C	a	0
hsa-mir-3177_74_U_c	hsa-mir-3177 MI0014211 [82 bases, F50BB1F0] [82 bases, F50BB1F0] [82 bases, F50BB1F0] [82 bases, F50BB1F0] [82 bases, F50BB1F0] [82 bases, F50BB1F0]	74	U	c	0	0	0	0	0	1	1	chr16	+	1734985	1735066	1735058	1734995	1735017	1735038	1735058	other	hsa-mir-3177_74_U_c	hsa-mir-3177 MI0014211 [82 bases, F50BB1F0] [82 bases, F50BB1F0] [82 bases, F50BB1F0] [82 bases, F50BB1F0] [82 bases, F50BB1F0] [82 bases, F50BB1F0]	74	U	c	0	0	0	0	0	1	1	chr16	+	1734985	1735066	1735058	1734995	1735017	1735038	1735058	other	hsa-mir-3177_74_U_c	hsa-mir-3177 MI0014211 [82 bases, F50BB1F0] [82 bases, F50BB1F0] [82 bases, F50BB1F0] [82 bases, F50BB1F0] [82 bases, F50BB1F0] [82 bases, F50BB1F0]	74	U	c	0
hsa-mir-200c_44_U_c	hsa-mir-200c MI0000650 [68 bases, 3B08F8A2] [68 bases, 3B08F8A2] [68 bases, 3B08F8A2] [68 bases, 3B08F8A2] [68 bases, 3B08F8A2] [68 bases, 3B08F8A2]	44	U	c	0	0	0	0	0	1	1	chr12	+	6963699	6963766	6963742	6963703	6963724	6963742	6963764	other	hsa-mir-200c_44_U_c	hsa-mir-200c MI0000650 [68 bases, 3B08F8A2] [68 bases, 3B08F8A2] [68 bases, 3B08F8A2] [68 bases, 3B08F8A2] [68 bases, 3B08F8A2] [68 bases, 3B08F8A2]	44	U	c	0	0	0	0	0	1	1	chr12	+	6963699	6963766	6963742	6963703	6963724	6963742	6963764	other	hsa-mir-200c_44_U_c	hsa-mir-200c MI0000650 [68 bases, 3B08F8A2] [68 bases, 3B08F8A2] [68 bases, 3B08F8A2] [68 bases, 3B08F8A2] [68 bases, 3B08F8A2] [68 bases, 3B08F8A2]	44	U	c	0
hsa-let-7i_46_C_-	hsa-let-7i MI0000434 [84 bases, C4E76403] [84 bases, C4E76403] [84 bases, C4E76403] [84 bases, C4E76403] [84 bases, C4E76403] [8 [84 bases, C4E76403]	46	C	-	0	0	0	0	0	1	1	chr12	+	62603686	62603769	62603731	62603691	62603712	62603747	62603768	other	hsa-let-7i_46_C_-	hsa-let-7i MI0000434 [84 bases, C4E76403] [84 bases, C4E76403] [84 bases, C4E76403] [84 bases, C4E76403] [84 bases, C4E76403] [8 [84 bases, C4E76403]	46	C	-	0	0	0	0	0	1	1	chr12	+	62603686	62603769	62603731	62603691	62603712	62603747	62603768	other	hsa-let-7i_46_C_-	hsa-let-7i MI0000434 [84 bases, C4E76403] [84 bases, C4E76403] [84 bases, C4E76403] [84 bases, C4E76403] [84 bases, C4E76403] [8 [84 bases, C4E76403]	46	C	-	0
hsa-let-7i_4_G_u	hsa-let-7i MI0000434 [84 bases, C4E76403] [84 bases, C4E76403] [84 bases, C4E76403] [84 bases, C4E76403] [84 bases, C4E76403] [8 [84 bases, C4E76403]	4	G	u	3	69	3	69	1	0	0	chr12	+	62603686	62603769	62603689	62603691	62603712	62603747	62603768	5', -2	hsa-let-7i_4_G_u	hsa-let-7i MI0000434 [84 bases, C4E76403] [84 bases, C4E76403] [84 bases, C4E76403] [84 bases, C4E76403] [84 bases, C4E76403] [8 [84 bases, C4E76403]	4	G	u	0	0	0	0	0	1	1	chr12	+	62603686	62603769	62603689	62603691	62603712	62603747	62603768	5', -2	hsa-let-7i_4_G_u	hsa-let-7i MI0000434 [84 bases, C4E76403] [84 bases, C4E76403] [84 bases, C4E76403] [84 bases, C4E76403] [84 bases, C4E76403] [8 [84 bases, C4E76403]	4	G	u	1
hsa-let-7a-1_4_G_a	hsa-let-7a-1 MI0000060 [80 bases, 1B2084B4] [80 bases, 1B2084B4] [80 bases, 1B2084B4] [80 bases, 1B2084B4] [80 bases, 1B2084B4] [80 bases, 1B2084B4]	4	G	a	0	0	0	0	0	1	1	chr9	+	94175957	94176036	94175960	94175962	94175983	94176013	94176033	5', -2	hsa-let-7a-1_4_G_a	hsa-let-7a-1 MI0000060 [80 bases, 1B2084B4] [80 bases, 1B2084B4] [80 bases, 1B2084B4] [80 bases, 1B2084B4] [80 bases, 1B2084B4] [80 bases, 1B2084B4]	4	G	a	0	0	0	0	0	1	1	chr9	+	94175957	94176036	94175960	94175962	94175983	94176013	94176033	5', -2	hsa-let-7a-1_4_G_a	hsa-let-7a-1 MI0000060 [80 bases, 1B2084B4] [80 bases, 1B2084B4] [80 bases, 1B2084B4] [80 bases, 1B2084B4] [80 bases, 1B2084B4] [80 bases, 1B2084B4]	4	G	a	0
hsa-mir-877_23_C_a	hsa-mir-877 MI0005561 [86 bases, 5D9B03A4] [86 bases, 5D9B03A4] [86 bases, 5D9B03A4] [86 bases, 5D9B03A4] [86 bases, 5D9B03A4] [ [86 bases, 5D9B03A4]	23	C	a	0	0	0	0	0	1	1	chr6	+	30584332	30584417	30584354	30584332	30584351	30584397	30584417	other	hsa-mir-877_23_C_a	hsa-mir-877 MI0005561 [86 bases, 5D9B03A4] [86 bases, 5D9B03A4] [86 bases, 5D9B03A4] [86 bases, 5D9B03A4] [86 bases, 5D9B03A4] [ [86 bases, 5D9B03A4]	23	C	a	0	0	0	0	0	1	1	chr6	+	30584332	30584417	30584354	30584332	30584351	30584397	30584417	other	hsa-mir-877_23_C_a	hsa-mir-877 MI0005561 [86 bases, 5D9B03A4] [86 bases, 5D9B03A4] [86 bases, 5D9B03A4] [86 bases, 5D9B03A4] [86 bases, 5D9B03A4] [ [86 bases, 5D9B03A4]	23	C	a	0
hsa-mir-374b_20_A_g	hsa-mir-374b MI0005566 [72 bases, B7C28765] [72 bases, B7C28765] [72 bases, B7C28765] [72 bases, B7C28765] [72 bases, B7C28765] [72 bases, B7C28765]	20	A	g	0	0	0	0	0	1	1	chrX	-	74218547	74218618	74218599	74218587	74218608	74218557	74218578	A-to-I(G)	hsa-mir-374b_20_A_g	hsa-mir-374b MI0005566 [72 bases, B7C28765] [72 bases, B7C28765] [72 bases, B7C28765] [72 bases, B7C28765] [72 bases, B7C28765] [72 bases, B7C28765]	20	A	g	0	0	0	0	0	1	1	chrX	-	74218547	74218618	74218599	74218587	74218608	74218557	74218578	A-to-I(G)	hsa-mir-374b_20_A_g	hsa-mir-374b MI0005566 [72 bases, B7C28765] [72 bases, B7C28765] [72 bases, B7C28765] [72 bases, B7C28765] [72 bases, B7C28765] [72 bases, B7C28765]	20	A	g	0
hsa-mir-628_60_U_a	hsa-mir-628 MI0003642 [95 bases, 8B617153] [95 bases, 8B617153] [95 bases, 8B617153] [95 bases, 8B617153] [95 bases, 8B617153] [ [95 bases, 8B617153]	60	U	a	0	0	0	0	0	1	1	chr15	-	55372940	55373034	55372975	55372991	55373012	55372954	55372974	5', -1	hsa-mir-628_60_U_a	hsa-mir-628 MI0003642 [95 bases, 8B617153] [95 bases, 8B617153] [95 bases, 8B617153] [95 bases, 8B617153] [95 bases, 8B617153] [ [95 bases, 8B617153]	60	U	a	0	0	0	0	0	1	1	chr15	-	55372940	55373034	55372975	55372991	55373012	55372954	55372974	5', -1	hsa-mir-628_60_U_a	hsa-mir-628 MI0003642 [95 bases, 8B617153] [95 bases, 8B617153] [95 bases, 8B617153] [95 bases, 8B617153] [95 bases, 8B617153] [ [95 bases, 8B617153]	60	U	a	0
hsa-mir-151b_80_A_u	hsa-mir-151b MI0003772 [96 bases, 421D38E1] [96 bases, 421D38E1] [96 bases, 421D38E1] [96 bases, 421D38E1] [96 bases, 421D38E1] [96 bases, 421D38E1]	80	A	u	1	23	1	23	1	0	0	chr14	-	100109419	100109514	100109435			100109438	100109455	pseudo	hsa-mir-151b_80_A_u	hsa-mir-151b MI0003772 [96 bases, 421D38E1] [96 bases, 421D38E1] [96 bases, 421D38E1] [96 bases, 421D38E1] [96 bases, 421D38E1] [96 bases, 421D38E1]	80	A	u	0	0	0	0	1	1	1	chr14	-	100109419	100109514	100109435			100109438	100109455	other	hsa-mir-151b_80_A_u	hsa-mir-151b MI0003772 [96 bases, 421D38E1] [96 bases, 421D38E1] [96 bases, 421D38E1] [96 bases, 421D38E1] [96 bases, 421D38E1] [96 bases, 421D38E1]	80	A	u	1
hsa-mir-151b_80_A_c	hsa-mir-151b MI0003772 [96 bases, 421D38E1] [96 bases, 421D38E1] [96 bases, 421D38E1] [96 bases, 421D38E1] [96 bases, 421D38E1] [96 bases, 421D38E1]	80	A	c	0	0	1	23	0	1	1	chr14	-	100109419	100109514	100109435			100109438	100109455	other	hsa-mir-151b_80_A_c	hsa-mir-151b MI0003772 [96 bases, 421D38E1] [96 bases, 421D38E1] [96 bases, 421D38E1] [96 bases, 421D38E1] [96 bases, 421D38E1] [96 bases, 421D38E1]	80	A	c	0	0	0	0	1	1	1	chr14	-	100109419	100109514	100109435			100109438	100109455	other	hsa-mir-151b_80_A_c	hsa-mir-151b MI0003772 [96 bases, 421D38E1] [96 bases, 421D38E1] [96 bases, 421D38E1] [96 bases, 421D38E1] [96 bases, 421D38E1] [96 bases, 421D38E1]	80	A	c	0
hsa-mir-181a-1_45_G_c	hsa-mir-181a-1 MI0000289 [110 bases, 7F8938A1] [110 bases, 7F8938A1] [110 bases, 7F8938A1] [110 bases, 7F8938A1] [110 bases, 7F8 [110 bases, 7F8938A1]	45	G	c	0	0	0	0	0	1	1	chr1	-	198859044	198859153	198859109	198859108	198859130	198859069	198859090	other	hsa-mir-181a-1_45_G_c	hsa-mir-181a-1 MI0000289 [110 bases, 7F8938A1] [110 bases, 7F8938A1] [110 bases, 7F8938A1] [110 bases, 7F8938A1] [110 bases, 7F8 [110 bases, 7F8938A1]	45	G	c	0	0	0	0	0	1	1	chr1	-	198859044	198859153	198859109	198859108	198859130	198859069	198859090	other	hsa-mir-181a-1_45_G_c	hsa-mir-181a-1 MI0000289 [110 bases, 7F8938A1] [110 bases, 7F8938A1] [110 bases, 7F8938A1] [110 bases, 7F8938A1] [110 bases, 7F8 [110 bases, 7F8938A1]	45	G	c	0
hsa-mir-500a_74_A_u	hsa-mir-500a MI0003184 [84 bases, 7A7071B9] [84 bases, 7A7071B9] [84 bases, 7A7071B9] [84 bases, 7A7071B9] [84 bases, 7A7071B9] [84 bases, 7A7071B9]	74	A	u	0	0	0	0	0	1	1	chrX	+	50008431	50008514	50008504	50008443	50008465	50008482	50008503	3'-U	hsa-mir-500a_74_A_u	hsa-mir-500a MI0003184 [84 bases, 7A7071B9] [84 bases, 7A7071B9] [84 bases, 7A7071B9] [84 bases, 7A7071B9] [84 bases, 7A7071B9] [84 bases, 7A7071B9]	74	A	u	1	14	1	14	1	0	0	chrX	+	50008431	50008514	50008504	50008443	50008465	50008482	50008503	3'-U	hsa-mir-500a_74_A_u	hsa-mir-500a MI0003184 [84 bases, 7A7071B9] [84 bases, 7A7071B9] [84 bases, 7A7071B9] [84 bases, 7A7071B9] [84 bases, 7A7071B9] [84 bases, 7A7071B9]	74	A	u	0
hsa-mir-500a_74_A_c	hsa-mir-500a MI0003184 [84 bases, 7A7071B9] [84 bases, 7A7071B9] [84 bases, 7A7071B9] [84 bases, 7A7071B9] [84 bases, 7A7071B9] [84 bases, 7A7071B9]	74	A	c	0	0	0	0	0	1	1	chrX	+	50008431	50008514	50008504	50008443	50008465	50008482	50008503	3'-Other	hsa-mir-500a_74_A_c	hsa-mir-500a MI0003184 [84 bases, 7A7071B9] [84 bases, 7A7071B9] [84 bases, 7A7071B9] [84 bases, 7A7071B9] [84 bases, 7A7071B9] [84 bases, 7A7071B9]	74	A	c	0	0	0	0	0	1	1	chrX	+	50008431	50008514	50008504	50008443	50008465	50008482	50008503	3'-Other	hsa-mir-500a_74_A_c	hsa-mir-500a MI0003184 [84 bases, 7A7071B9] [84 bases, 7A7071B9] [84 bases, 7A7071B9] [84 bases, 7A7071B9] [84 bases, 7A7071B9] [84 bases, 7A7071B9]	74	A	c	0
hsa-mir-7977_6_A_g	hsa-mir-7977 MI0025753 [49 bases, 9751809D] [49 bases, 9751809D] [49 bases, 9751809D] [49 bases, 9751809D] [49 bases, 9751809D] [49 bases, 9751809D]	6	A	g	1	23	1	23	1	0	0	chr3	+	176515103	176515151	176515108	176515103	176515120			A-to-I(G)	hsa-mir-7977_6_A_g	hsa-mir-7977 MI0025753 [49 bases, 9751809D] [49 bases, 9751809D] [49 bases, 9751809D] [49 bases, 9751809D] [49 bases, 9751809D] [49 bases, 9751809D]	6	A	g	0	0	0	0	0	1	1	chr3	+	176515103	176515151	176515108	176515103	176515120	-1	-1	A-to-I(G)	hsa-mir-7977_6_A_g	hsa-mir-7977 MI0025753 [49 bases, 9751809D] [49 bases, 9751809D] [49 bases, 9751809D] [49 bases, 9751809D] [49 bases, 9751809D] [49 bases, 9751809D]	6	A	g	1
hsa-mir-501_72_U_c	hsa-mir-501 MI0003185 [84 bases, 7ACF0261] [84 bases, 7ACF0261] [84 bases, 7ACF0261] [84 bases, 7ACF0261] [84 bases, 7ACF0261] [ [84 bases, 7ACF0261]	72	U	c	0	0	0	0	0	1	1	chrX	+	50009722	50009805	50009793	50009735	50009756	50009772	50009793	other	hsa-mir-501_72_U_c	hsa-mir-501 MI0003185 [84 bases, 7ACF0261] [84 bases, 7ACF0261] [84 bases, 7ACF0261] [84 bases, 7ACF0261] [84 bases, 7ACF0261] [ [84 bases, 7ACF0261]	72	U	c	0	0	0	0	0	1	1	chrX	+	50009722	50009805	50009793	50009735	50009756	50009772	50009793	other	hsa-mir-501_72_U_c	hsa-mir-501 MI0003185 [84 bases, 7ACF0261] [84 bases, 7ACF0261] [84 bases, 7ACF0261] [84 bases, 7ACF0261] [84 bases, 7ACF0261] [ [84 bases, 7ACF0261]	72	U	c	0
hsa-mir-331_82_C_u	hsa-mir-331 MI0000812 [94 bases, 191E03FE] [94 bases, 191E03FE] [94 bases, 191E03FE] [94 bases, 191E03FE] [94 bases, 191E03FE] [ [94 bases, 191E03FE]	82	C	u	0	0	0	0	0	1	1	chr12	+	95308420	95308513	95308501	95308445	95308466	95308480	95308500	3'-U	hsa-mir-331_82_C_u	hsa-mir-331 MI0000812 [94 bases, 191E03FE] [94 bases, 191E03FE] [94 bases, 191E03FE] [94 bases, 191E03FE] [94 bases, 191E03FE] [ [94 bases, 191E03FE]	82	C	u	0	0	0	0	0	1	1	chr12	+	95308420	95308513	95308501	95308445	95308466	95308480	95308500	3'-U	hsa-mir-331_82_C_u	hsa-mir-331 MI0000812 [94 bases, 191E03FE] [94 bases, 191E03FE] [94 bases, 191E03FE] [94 bases, 191E03FE] [94 bases, 191E03FE] [ [94 bases, 191E03FE]	82	C	u	0
hsa-let-7i_39_G_-	hsa-let-7i MI0000434 [84 bases, C4E76403] [84 bases, C4E76403] [84 bases, C4E76403] [84 bases, C4E76403] [84 bases, C4E76403] [8 [84 bases, C4E76403]	39	G	-	0	0	0	0	0	1	1	chr12	+	62603686	62603769	62603724	62603691	62603712	62603747	62603768	other	hsa-let-7i_39_G_-	hsa-let-7i MI0000434 [84 bases, C4E76403] [84 bases, C4E76403] [84 bases, C4E76403] [84 bases, C4E76403] [84 bases, C4E76403] [8 [84 bases, C4E76403]	39	G	-	0	0	0	0	0	1	1	chr12	+	62603686	62603769	62603724	62603691	62603712	62603747	62603768	other	hsa-let-7i_39_G_-	hsa-let-7i MI0000434 [84 bases, C4E76403] [84 bases, C4E76403] [84 bases, C4E76403] [84 bases, C4E76403] [84 bases, C4E76403] [8 [84 bases, C4E76403]	39	G	-	0
hsa-mir-132_43_C_a	hsa-mir-132 MI0000449 [101 bases, 725ACB2F] [101 bases, 725ACB2F] [101 bases, 725ACB2F] [101 bases, 725ACB2F] [101 bases, 725ACB [101 bases, 725ACB2F]	43	C	a	0	0	0	0	0	1	1	chr17	-	2049908	2050008	2049966	2049965	2049986	2049929	2049950	3'-A before central loop	hsa-mir-132_43_C_a	hsa-mir-132 MI0000449 [101 bases, 725ACB2F] [101 bases, 725ACB2F] [101 bases, 725ACB2F] [101 bases, 725ACB2F] [101 bases, 725ACB [101 bases, 725ACB2F]	43	C	a	0	0	0	0	0	1	1	chr17	-	2049908	2050008	2049966	2049965	2049986	2049929	2049950	3'-A before central loop	hsa-mir-132_43_C_a	hsa-mir-132 MI0000449 [101 bases, 725ACB2F] [101 bases, 725ACB2F] [101 bases, 725ACB2F] [101 bases, 725ACB2F] [101 bases, 725ACB [101 bases, 725ACB2F]	43	C	a	0
hsa-mir-151a_46_A_c	hsa-mir-151a MI0000809 [90 bases, 65376E6F] [90 bases, 65376E6F] [90 bases, 65376E6F] [90 bases, 65376E6F] [90 bases, 65376E6F] [90 bases, 65376E6F]	46	A	c	0	0	0	0	0	1	1	chr8	-	140732564	140732653	140732608	140732623	140732643	140732587	140732607	5', -1	hsa-mir-151a_46_A_c	hsa-mir-151a MI0000809 [90 bases, 65376E6F] [90 bases, 65376E6F] [90 bases, 65376E6F] [90 bases, 65376E6F] [90 bases, 65376E6F] [90 bases, 65376E6F]	46	A	c	0	0	0	0	0	1	1	chr8	-	140732564	140732653	140732608	140732623	140732643	140732587	140732607	5', -1	hsa-mir-151a_46_A_c	hsa-mir-151a MI0000809 [90 bases, 65376E6F] [90 bases, 65376E6F] [90 bases, 65376E6F] [90 bases, 65376E6F] [90 bases, 65376E6F] [90 bases, 65376E6F]	46	A	c	0
hsa-mir-148a_68_C_u	hsa-mir-148a MI0000253 [68 bases, 846D9234] [68 bases, 846D9234] [68 bases, 846D9234] [68 bases, 846D9234] [68 bases, 846D9234] [68 bases, 846D9234]	68	C	u	0	0	0	0	0	1	1	chr7	-	25949919	25949986	25949919	25949960	25949981	25949922	25949943	C-to-U	hsa-mir-148a_68_C_u	hsa-mir-148a MI0000253 [68 bases, 846D9234] [68 bases, 846D9234] [68 bases, 846D9234] [68 bases, 846D9234] [68 bases, 846D9234] [68 bases, 846D9234]	68	C	u	0	0	0	0	0	1	1	chr7	-	25949919	25949986	25949919	25949960	25949981	25949922	25949943	C-to-U	hsa-mir-148a_68_C_u	hsa-mir-148a MI0000253 [68 bases, 846D9234] [68 bases, 846D9234] [68 bases, 846D9234] [68 bases, 846D9234] [68 bases, 846D9234] [68 bases, 846D9234]	68	C	u	0
hsa-mir-4804_15_C_g	hsa-mir-4804 MI0017452 [73 bases, 543FE226] [73 bases, 543FE226] [73 bases, 543FE226] [73 bases, 543FE226] [73 bases, 543FE226] [73 bases, 543FE226]	15	C	g	0	0	0	0	0	1	1	chr5	+	72878591	72878663	72878605	72878600	72878620	72878635	72878655	other	hsa-mir-4804_15_C_g	hsa-mir-4804 MI0017452 [73 bases, 543FE226] [73 bases, 543FE226] [73 bases, 543FE226] [73 bases, 543FE226] [73 bases, 543FE226] [73 bases, 543FE226]	15	C	g	0	0	0	0	0	1	1	chr5	+	72878591	72878663	72878605	72878600	72878620	72878635	72878655	other	hsa-mir-4804_15_C_g	hsa-mir-4804 MI0017452 [73 bases, 543FE226] [73 bases, 543FE226] [73 bases, 543FE226] [73 bases, 543FE226] [73 bases, 543FE226] [73 bases, 543FE226]	15	C	g	0
hsa-mir-3653_70_A_c	hsa-mir-3653 MI0016053 [110 bases, 34F39935] [110 bases, 34F39935] [110 bases, 34F39935] [110 bases, 34F39935] [110 bases, 34F39 [110 bases, 34F39935]	70	A	c	0	0	0	0	0	1	1	chr22	-	29333158	29333267	29333198	29333226	29333245	29333176	29333193	other	hsa-mir-3653_70_A_c	hsa-mir-3653 MI0016053 [110 bases, 34F39935] [110 bases, 34F39935] [110 bases, 34F39935] [110 bases, 34F39935] [110 bases, 34F39 [110 bases, 34F39935]	70	A	c	0	0	0	0	0	1	1	chr22	-	29333158	29333267	29333198	29333226	29333245	29333176	29333193	other	hsa-mir-3653_70_A_c	hsa-mir-3653 MI0016053 [110 bases, 34F39935] [110 bases, 34F39935] [110 bases, 34F39935] [110 bases, 34F39935] [110 bases, 34F39 [110 bases, 34F39935]	70	A	c	0
hsa-mir-151a_69_C_u	hsa-mir-151a MI0000809 [90 bases, 65376E6F] [90 bases, 65376E6F] [90 bases, 65376E6F] [90 bases, 65376E6F] [90 bases, 65376E6F] [90 bases, 65376E6F]	69	C	u	8	184	22	506	0.364	0	0	chr8	-	140732564	140732653	140732585	140732623	140732643	140732587	140732607	3'-U	hsa-mir-151a_69_C_u	hsa-mir-151a MI0000809 [90 bases, 65376E6F] [90 bases, 65376E6F] [90 bases, 65376E6F] [90 bases, 65376E6F] [90 bases, 65376E6F] [90 bases, 65376E6F]	69	C	u	0	0	0	0	0	1	1	chr8	-	140732564	140732653	140732585	140732623	140732643	140732587	140732607	3'-U	hsa-mir-151a_69_C_u	hsa-mir-151a MI0000809 [90 bases, 65376E6F] [90 bases, 65376E6F] [90 bases, 65376E6F] [90 bases, 65376E6F] [90 bases, 65376E6F] [90 bases, 65376E6F]	69	C	u	0
hsa-mir-151a_69_C_a	hsa-mir-151a MI0000809 [90 bases, 65376E6F] [90 bases, 65376E6F] [90 bases, 65376E6F] [90 bases, 65376E6F] [90 bases, 65376E6F] [90 bases, 65376E6F]	69	C	a	11	253	22	506	0.5	0	0	chr8	-	140732564	140732653	140732585	140732623	140732643	140732587	140732607	3'-A	hsa-mir-151a_69_C_a	hsa-mir-151a MI0000809 [90 bases, 65376E6F] [90 bases, 65376E6F] [90 bases, 65376E6F] [90 bases, 65376E6F] [90 bases, 65376E6F] [90 bases, 65376E6F]	69	C	a	3	42	3	42	1	0	0	chr8	-	140732564	140732653	140732585	140732623	140732643	140732587	140732607	3'-A	hsa-mir-151a_69_C_a	hsa-mir-151a MI0000809 [90 bases, 65376E6F] [90 bases, 65376E6F] [90 bases, 65376E6F] [90 bases, 65376E6F] [90 bases, 65376E6F] [90 bases, 65376E6F]	69	C	a	2
hsa-mir-365a_77_U_c	hsa-mir-365a MI0000767 [87 bases, F2746CC7] [87 bases, F2746CC7] [87 bases, F2746CC7] [87 bases, F2746CC7] [87 bases, F2746CC7] [87 bases, F2746CC7]	77	U	c	0	0	0	0	0	1	1	chr16	+	14309285	14309371	14309361	14309300	14309322	14309340	14309361	other	hsa-mir-365a_77_U_c	hsa-mir-365a MI0000767 [87 bases, F2746CC7] [87 bases, F2746CC7] [87 bases, F2746CC7] [87 bases, F2746CC7] [87 bases, F2746CC7] [87 bases, F2746CC7]	77	U	c	0	0	0	0	0	1	1	chr16	+	14309285	14309371	14309361	14309300	14309322	14309340	14309361	other	hsa-mir-365a_77_U_c	hsa-mir-365a MI0000767 [87 bases, F2746CC7] [87 bases, F2746CC7] [87 bases, F2746CC7] [87 bases, F2746CC7] [87 bases, F2746CC7] [87 bases, F2746CC7]	77	U	c	0
hsa-mir-550a-2_44_C_a	hsa-mir-550a-2 MI0003601 [97 bases, 22095398] [97 bases, 22095398] [97 bases, 22095398] [97 bases, 22095398] [97 bases, 22095398 [97 bases, 22095398]	44	C	a	0	0	0	0	0	1	1	chr7	+	32732981	32733077	32733024	32733002	32733024	32733041	32733062	3'-A before central loop	hsa-mir-550a-2_44_C_a	hsa-mir-550a-2 MI0003601 [97 bases, 22095398] [97 bases, 22095398] [97 bases, 22095398] [97 bases, 22095398] [97 bases, 22095398 [97 bases, 22095398]	44	C	a	0	0	0	0	0	1	1	chr7	+	32732981	32733077	32733024	32733002	32733024	32733041	32733062	3'-A before central loop	hsa-mir-550a-2_44_C_a	hsa-mir-550a-2 MI0003601 [97 bases, 22095398] [97 bases, 22095398] [97 bases, 22095398] [97 bases, 22095398] [97 bases, 22095398 [97 bases, 22095398]	44	C	a	0
hsa-mir-769_52_G_u	hsa-mir-769 MI0003834 [118 bases, D79A1518] [118 bases, D79A1518] [118 bases, D79A1518] [118 bases, D79A1518] [118 bases, D79A15 [118 bases, D79A1518]	52	G	u	0	0	0	0	0	1	1	chr19	+	46018932	46019049	46018983	46018961	46018982	46019000	46019022	3'-U before central loop	hsa-mir-769_52_G_u	hsa-mir-769 MI0003834 [118 bases, D79A1518] [118 bases, D79A1518] [118 bases, D79A1518] [118 bases, D79A1518] [118 bases, D79A15 [118 bases, D79A1518]	52	G	u	0	0	0	0	0	1	1	chr19	+	46018932	46019049	46018983	46018961	46018982	46019000	46019022	3'-U before central loop	hsa-mir-769_52_G_u	hsa-mir-769 MI0003834 [118 bases, D79A1518] [118 bases, D79A1518] [118 bases, D79A1518] [118 bases, D79A1518] [118 bases, D79A15 [118 bases, D79A1518]	52	G	u	0
hsa-mir-3609_65_A_c	hsa-mir-3609 MI0015999 [80 bases, C98087AB] [80 bases, C98087AB] [80 bases, C98087AB] [80 bases, C98087AB] [80 bases, C98087AB] [80 bases, C98087AB]	65	A	c	0	0	0	0	0	1	1	chr7	+	98881650	98881729	98881714	-1	-1	98881700	98881723	other	hsa-mir-3609_65_A_c	hsa-mir-3609 MI0015999 [80 bases, C98087AB] [80 bases, C98087AB] [80 bases, C98087AB] [80 bases, C98087AB] [80 bases, C98087AB] [80 bases, C98087AB]	65	A	c	0	0	0	0	0	1	1	chr7	+	98881650	98881729	98881714	-1	-1	98881700	98881723	other	hsa-mir-3609_65_A_c	hsa-mir-3609 MI0015999 [80 bases, C98087AB] [80 bases, C98087AB] [80 bases, C98087AB] [80 bases, C98087AB] [80 bases, C98087AB] [80 bases, C98087AB]	65	A	c	0
hsa-mir-223_23_C_a	hsa-mir-223 MI0000300 [110 bases, 5530C583] [110 bases, 5530C583] [110 bases, 5530C583] [110 bases, 5530C583] [110 bases, 5530C5 [110 bases, 5530C583]	23	C	a	0	0	0	0	0	1	1	chrX	+	66018870	66018979	66018892	66018895	66018916	66018937	66018958	5', -3	hsa-mir-223_23_C_a	hsa-mir-223 MI0000300 [110 bases, 5530C583] [110 bases, 5530C583] [110 bases, 5530C583] [110 bases, 5530C583] [110 bases, 5530C5 [110 bases, 5530C583]	23	C	a	0	0	0	0	0	1	1	chrX	+	66018870	66018979	66018892	66018895	66018916	66018937	66018958	5', -3	hsa-mir-223_23_C_a	hsa-mir-223 MI0000300 [110 bases, 5530C583] [110 bases, 5530C583] [110 bases, 5530C583] [110 bases, 5530C583] [110 bases, 5530C5 [110 bases, 5530C583]	23	C	a	3
hsa-mir-128-2_51_C_g	hsa-mir-128-2 MI0000727 [84 bases, F1B68382] [84 bases, F1B68382] [84 bases, F1B68382] [84 bases, F1B68382] [84 bases, F1B68382] [84 bases, F1B68382]	51	C	g	0	0	0	0	0	1	1	chr3	+	35744476	35744559	35744526	35744490	35744512	35744527	35744547	5', -1	hsa-mir-128-2_51_C_g	hsa-mir-128-2 MI0000727 [84 bases, F1B68382] [84 bases, F1B68382] [84 bases, F1B68382] [84 bases, F1B68382] [84 bases, F1B68382] [84 bases, F1B68382]	51	C	g	0	0	0	0	0	1	1	chr3	+	35744476	35744559	35744526	35744490	35744512	35744527	35744547	5', -1	hsa-mir-128-2_51_C_g	hsa-mir-128-2 MI0000727 [84 bases, F1B68382] [84 bases, F1B68382] [84 bases, F1B68382] [84 bases, F1B68382] [84 bases, F1B68382] [84 bases, F1B68382]	51	C	g	0
hsa-mir-142_14_C_u	hsa-mir-142 MI0000458 [87 bases, F20A5351] [87 bases, F20A5351] [87 bases, F20A5351] [87 bases, F20A5351] [87 bases, F20A5351] [ [87 bases, F20A5351]	14	C	u	0	0	0	0	0	1	1	chr17	-	58331232	58331318	58331305	58331283	58331303	58331245	58331267	C-to-U	hsa-mir-142_14_C_u	hsa-mir-142 MI0000458 [87 bases, F20A5351] [87 bases, F20A5351] [87 bases, F20A5351] [87 bases, F20A5351] [87 bases, F20A5351] [ [87 bases, F20A5351]	14	C	u	0	0	0	0	0	1	1	chr17	-	58331232	58331318	58331305	58331283	58331303	58331245	58331267	C-to-U	hsa-mir-142_14_C_u	hsa-mir-142 MI0000458 [87 bases, F20A5351] [87 bases, F20A5351] [87 bases, F20A5351] [87 bases, F20A5351] [87 bases, F20A5351] [ [87 bases, F20A5351]	14	C	u	0
hsa-mir-450a-1_37_U_c	hsa-mir-450a-1 MI0001652 [91 bases, 70666DC5] [91 bases, 70666DC5] [91 bases, 70666DC5] [91 bases, 70666DC5] [91 bases, 70666DC5 [91 bases, 70666DC5]	37	U	c	0	0	0	0	0	1	1	chrX	-	134540341	134540431	134540395	134540393	134540414	134540358	134540379	other	hsa-mir-450a-1_37_U_c	hsa-mir-450a-1 MI0001652 [91 bases, 70666DC5] [91 bases, 70666DC5] [91 bases, 70666DC5] [91 bases, 70666DC5] [91 bases, 70666DC5 [91 bases, 70666DC5]	37	U	c	0	0	0	0	0	1	1	chrX	-	134540341	134540431	134540395	134540393	134540414	134540358	134540379	other	hsa-mir-450a-1_37_U_c	hsa-mir-450a-1 MI0001652 [91 bases, 70666DC5] [91 bases, 70666DC5] [91 bases, 70666DC5] [91 bases, 70666DC5] [91 bases, 70666DC5 [91 bases, 70666DC5]	37	U	c	0
hsa-mir-151a_31_U_c	hsa-mir-151a MI0000809 [90 bases, 65376E6F] [90 bases, 65376E6F] [90 bases, 65376E6F] [90 bases, 65376E6F] [90 bases, 65376E6F] [90 bases, 65376E6F]	31	U	c	0	0	9	207	0	1	1	chr8	-	140732564	140732653	140732623	140732623	140732643	140732587	140732607	other	hsa-mir-151a_31_U_c	hsa-mir-151a MI0000809 [90 bases, 65376E6F] [90 bases, 65376E6F] [90 bases, 65376E6F] [90 bases, 65376E6F] [90 bases, 65376E6F] [90 bases, 65376E6F]	31	U	c	0	0	6	84	0	1	1	chr8	-	140732564	140732653	140732623	140732623	140732643	140732587	140732607	other	hsa-mir-151a_31_U_c	hsa-mir-151a MI0000809 [90 bases, 65376E6F] [90 bases, 65376E6F] [90 bases, 65376E6F] [90 bases, 65376E6F] [90 bases, 65376E6F] [90 bases, 65376E6F]	31	U	c	0
hsa-mir-320b-1_58_C_a	hsa-mir-320b-1 MI0003776 [79 bases, 6E5E4E7C] [79 bases, 6E5E4E7C] [79 bases, 6E5E4E7C] [79 bases, 6E5E4E7C] [79 bases, 6E5E4E7C [79 bases, 6E5E4E7C]	58	C	a	0	0	0	0	0	1	1	chr1	+	116671749	116671827	116671806	-1	-1	116671787	116671808	other	hsa-mir-320b-1_58_C_a	hsa-mir-320b-1 MI0003776 [79 bases, 6E5E4E7C] [79 bases, 6E5E4E7C] [79 bases, 6E5E4E7C] [79 bases, 6E5E4E7C] [79 bases, 6E5E4E7C [79 bases, 6E5E4E7C]	58	C	a	0	0	0	0	0	1	1	chr1	+	116671749	116671827	116671806	-1	-1	116671787	116671808	other	hsa-mir-320b-1_58_C_a	hsa-mir-320b-1 MI0003776 [79 bases, 6E5E4E7C] [79 bases, 6E5E4E7C] [79 bases, 6E5E4E7C] [79 bases, 6E5E4E7C] [79 bases, 6E5E4E7C [79 bases, 6E5E4E7C]	58	C	a	0
hsa-mir-148a_65_U_c	hsa-mir-148a MI0000253 [68 bases, 846D9234] [68 bases, 846D9234] [68 bases, 846D9234] [68 bases, 846D9234] [68 bases, 846D9234] [68 bases, 846D9234]	65	U	c	1	23	27	621	0.037	1	1	chr7	-	25949919	25949986	25949922	25949960	25949981	25949922	25949943	other	hsa-mir-148a_65_U_c	hsa-mir-148a MI0000253 [68 bases, 846D9234] [68 bases, 846D9234] [68 bases, 846D9234] [68 bases, 846D9234] [68 bases, 846D9234] [68 bases, 846D9234]	65	U	c	2	28	19	266	0.105	1.74e-05	6.32e-05	chr7	-	25949919	25949986	25949922	25949960	25949981	25949922	25949943	other	hsa-mir-148a_65_U_c	hsa-mir-148a MI0000253 [68 bases, 846D9234] [68 bases, 846D9234] [68 bases, 846D9234] [68 bases, 846D9234] [68 bases, 846D9234] [68 bases, 846D9234]	65	U	c	1
hsa-mir-320b-1_58_C_-	hsa-mir-320b-1 MI0003776 [79 bases, 6E5E4E7C] [79 bases, 6E5E4E7C] [79 bases, 6E5E4E7C] [79 bases, 6E5E4E7C] [79 bases, 6E5E4E7C [79 bases, 6E5E4E7C]	58	C	-	1	23	2	46	0.5	0	0	chr1	+	116671749	116671827	116671806			116671787	116671808	other	hsa-mir-320b-1_58_C_-	hsa-mir-320b-1 MI0003776 [79 bases, 6E5E4E7C] [79 bases, 6E5E4E7C] [79 bases, 6E5E4E7C] [79 bases, 6E5E4E7C] [79 bases, 6E5E4E7C [79 bases, 6E5E4E7C]	58	C	-	0	0	0	0	0	1	1	chr1	+	116671749	116671827	116671806	-1	-1	116671787	116671808	other	hsa-mir-320b-1_58_C_-	hsa-mir-320b-1 MI0003776 [79 bases, 6E5E4E7C] [79 bases, 6E5E4E7C] [79 bases, 6E5E4E7C] [79 bases, 6E5E4E7C] [79 bases, 6E5E4E7C [79 bases, 6E5E4E7C]	58	C	-	0
hsa-mir-331_46_C_u	hsa-mir-331 MI0000812 [94 bases, 191E03FE] [94 bases, 191E03FE] [94 bases, 191E03FE] [94 bases, 191E03FE] [94 bases, 191E03FE] [ [94 bases, 191E03FE]	46	C	u	0	0	0	0	0	1	1	chr12	+	95308420	95308513	95308465	95308445	95308466	95308480	95308500	C-to-U	hsa-mir-331_46_C_u	hsa-mir-331 MI0000812 [94 bases, 191E03FE] [94 bases, 191E03FE] [94 bases, 191E03FE] [94 bases, 191E03FE] [94 bases, 191E03FE] [ [94 bases, 191E03FE]	46	C	u	0	0	0	0	0	1	1	chr12	+	95308420	95308513	95308465	95308445	95308466	95308480	95308500	C-to-U	hsa-mir-331_46_C_u	hsa-mir-331 MI0000812 [94 bases, 191E03FE] [94 bases, 191E03FE] [94 bases, 191E03FE] [94 bases, 191E03FE] [94 bases, 191E03FE] [ [94 bases, 191E03FE]	46	C	u	0
hsa-mir-182_49_U_a	hsa-mir-182 MI0000272 [110 bases, 9147DF57] [110 bases, 9147DF57] [110 bases, 9147DF57] [110 bases, 9147DF57] [110 bases, 9147DF [110 bases, 9147DF57]	49	U	a	1	23	1	23	1	0	0	chr7	-	129770383	129770492	129770444	129770447	129770470	129770406	129770426	other	hsa-mir-182_49_U_a	hsa-mir-182 MI0000272 [110 bases, 9147DF57] [110 bases, 9147DF57] [110 bases, 9147DF57] [110 bases, 9147DF57] [110 bases, 9147DF [110 bases, 9147DF57]	49	U	a	1	14	1	14	1	0	0	chr7	-	129770383	129770492	129770444	129770447	129770470	129770406	129770426	other	hsa-mir-182_49_U_a	hsa-mir-182 MI0000272 [110 bases, 9147DF57] [110 bases, 9147DF57] [110 bases, 9147DF57] [110 bases, 9147DF57] [110 bases, 9147DF [110 bases, 9147DF57]	49	U	a	1
hsa-mir-26a-2_35_U_c	hsa-mir-26a-2 MI0000750 [84 bases, DBAB95F1] [84 bases, DBAB95F1] [84 bases, DBAB95F1] [84 bases, DBAB95F1] [84 bases, DBAB95F1] [84 bases, DBAB95F1]	35	U	c	6	138	76	1748	0.079	1.4e-08	4.98e-08	chr12	-	57824609	57824692	57824658	57824658	57824679	57824620	57824641	other	hsa-mir-26a-2_35_U_c	hsa-mir-26a-2 MI0000750 [84 bases, DBAB95F1] [84 bases, DBAB95F1] [84 bases, DBAB95F1] [84 bases, DBAB95F1] [84 bases, DBAB95F1] [84 bases, DBAB95F1]	35	U	c	5	70	36	505	0.139	0	0	chr12	-	57824609	57824692	57824658	57824658	57824679	57824620	57824641	other	hsa-mir-26a-2_35_U_c	hsa-mir-26a-2 MI0000750 [84 bases, DBAB95F1] [84 bases, DBAB95F1] [84 bases, DBAB95F1] [84 bases, DBAB95F1] [84 bases, DBAB95F1] [84 bases, DBAB95F1]	35	U	c	4
hsa-mir-26b_32_U_g	hsa-mir-26b MI0000084 [77 bases, 4FB4B43A] [77 bases, 4FB4B43A] [77 bases, 4FB4B43A] [77 bases, 4FB4B43A] [77 bases, 4FB4B43A] [ [77 bases, 4FB4B43A]	32	U	g	1	23	5	115	0.2	7.83e-14	3.11e-13	chr2	+	218402646	218402722	218402677	218402657	218402677	218402692	218402713	other	hsa-mir-26b_32_U_g	hsa-mir-26b MI0000084 [77 bases, 4FB4B43A] [77 bases, 4FB4B43A] [77 bases, 4FB4B43A] [77 bases, 4FB4B43A] [77 bases, 4FB4B43A] [ [77 bases, 4FB4B43A]	32	U	g	0	0	0	0	0	1	1	chr2	+	218402646	218402722	218402677	218402657	218402677	218402692	218402713	other	hsa-mir-26b_32_U_g	hsa-mir-26b MI0000084 [77 bases, 4FB4B43A] [77 bases, 4FB4B43A] [77 bases, 4FB4B43A] [77 bases, 4FB4B43A] [77 bases, 4FB4B43A] [ [77 bases, 4FB4B43A]	32	U	g	0
hsa-mir-224_29_U_c	hsa-mir-224 MI0000301 [81 bases, 23DB742D] [81 bases, 23DB742D] [81 bases, 23DB742D] [81 bases, 23DB742D] [81 bases, 23DB742D] [ [81 bases, 23DB742D]	29	U	c	4	92	35	805	0.114	0	0	chrX	-	151958578	151958658	151958630	151958631	151958651	151958584	151958606	3'-Other before central loop	hsa-mir-224_29_U_c	hsa-mir-224 MI0000301 [81 bases, 23DB742D] [81 bases, 23DB742D] [81 bases, 23DB742D] [81 bases, 23DB742D] [81 bases, 23DB742D] [ [81 bases, 23DB742D]	29	U	c	5	70	30	420	0.167	0	0	chrX	-	151958578	151958658	151958630	151958631	151958651	151958584	151958606	3'-Other before central loop	hsa-mir-224_29_U_c	hsa-mir-224 MI0000301 [81 bases, 23DB742D] [81 bases, 23DB742D] [81 bases, 23DB742D] [81 bases, 23DB742D] [81 bases, 23DB742D] [ [81 bases, 23DB742D]	29	U	c	0
hsa-mir-224_29_U_a	hsa-mir-224 MI0000301 [81 bases, 23DB742D] [81 bases, 23DB742D] [81 bases, 23DB742D] [81 bases, 23DB742D] [81 bases, 23DB742D] [ [81 bases, 23DB742D]	29	U	a	0	0	0	0	0	1	1	chrX	-	151958578	151958658	151958630	151958631	151958651	151958584	151958606	3'-A before central loop	hsa-mir-224_29_U_a	hsa-mir-224 MI0000301 [81 bases, 23DB742D] [81 bases, 23DB742D] [81 bases, 23DB742D] [81 bases, 23DB742D] [81 bases, 23DB742D] [ [81 bases, 23DB742D]	29	U	a	0	0	0	0	0	1	1	chrX	-	151958578	151958658	151958630	151958631	151958651	151958584	151958606	3'-A before central loop	hsa-mir-224_29_U_a	hsa-mir-224 MI0000301 [81 bases, 23DB742D] [81 bases, 23DB742D] [81 bases, 23DB742D] [81 bases, 23DB742D] [81 bases, 23DB742D] [ [81 bases, 23DB742D]	29	U	a	3
hsa-mir-130b_12_C_a	hsa-mir-130b MI0000748 [82 bases, 6207FC45] [82 bases, 6207FC45] [82 bases, 6207FC45] [82 bases, 6207FC45] [82 bases, 6207FC45] [82 bases, 6207FC45]	12	C	a	0	0	0	0	0	1	1	chr22	+	21653304	21653385	21653315	21653316	21653336	21653354	21653375	5', -1	hsa-mir-130b_12_C_a	hsa-mir-130b MI0000748 [82 bases, 6207FC45] [82 bases, 6207FC45] [82 bases, 6207FC45] [82 bases, 6207FC45] [82 bases, 6207FC45] [82 bases, 6207FC45]	12	C	a	0	0	0	0	0	1	1	chr22	+	21653304	21653385	21653315	21653316	21653336	21653354	21653375	5', -1	hsa-mir-130b_12_C_a	hsa-mir-130b MI0000748 [82 bases, 6207FC45] [82 bases, 6207FC45] [82 bases, 6207FC45] [82 bases, 6207FC45] [82 bases, 6207FC45] [82 bases, 6207FC45]	12	C	a	0
hsa-mir-146b_32_U_c	hsa-mir-146b MI0003129 [73 bases, 6BF6C437] [73 bases, 6BF6C437] [73 bases, 6BF6C437] [73 bases, 6BF6C437] [73 bases, 6BF6C437] [73 bases, 6BF6C437]	32	U	c	28	644	253	5820	0.111	0	0	chr10	+	102436512	102436584	102436543	102436520	102436541	102436556	102436577	3'-Other before central loop	hsa-mir-146b_32_U_c	hsa-mir-146b MI0003129 [73 bases, 6BF6C437] [73 bases, 6BF6C437] [73 bases, 6BF6C437] [73 bases, 6BF6C437] [73 bases, 6BF6C437] [73 bases, 6BF6C437]	32	U	c	31	434	193	2707	0.161	0	0	chr10	+	102436512	102436584	102436543	102436520	102436541	102436556	102436577	3'-Other before central loop	hsa-mir-146b_32_U_c	hsa-mir-146b MI0003129 [73 bases, 6BF6C437] [73 bases, 6BF6C437] [73 bases, 6BF6C437] [73 bases, 6BF6C437] [73 bases, 6BF6C437] [73 bases, 6BF6C437]	32	U	c	23
hsa-mir-146b_32_U_a	hsa-mir-146b MI0003129 [73 bases, 6BF6C437] [73 bases, 6BF6C437] [73 bases, 6BF6C437] [73 bases, 6BF6C437] [73 bases, 6BF6C437] [73 bases, 6BF6C437]	32	U	a	9	207	253	5820	0.036	1	1	chr10	+	102436512	102436584	102436543	102436520	102436541	102436556	102436577	3'-A before central loop	hsa-mir-146b_32_U_a	hsa-mir-146b MI0003129 [73 bases, 6BF6C437] [73 bases, 6BF6C437] [73 bases, 6BF6C437] [73 bases, 6BF6C437] [73 bases, 6BF6C437] [73 bases, 6BF6C437]	32	U	a	7	98	193	2707	0.036	1	1	chr10	+	102436512	102436584	102436543	102436520	102436541	102436556	102436577	3'-A before central loop	hsa-mir-146b_32_U_a	hsa-mir-146b MI0003129 [73 bases, 6BF6C437] [73 bases, 6BF6C437] [73 bases, 6BF6C437] [73 bases, 6BF6C437] [73 bases, 6BF6C437] [73 bases, 6BF6C437]	32	U	a	8
hsa-mir-374a_27_A_u	hsa-mir-374a MI0000782 [72 bases, 5CAAA499] [72 bases, 5CAAA499] [72 bases, 5CAAA499] [72 bases, 5CAAA499] [72 bases, 5CAAA499] [72 bases, 5CAAA499]	27	A	u	0	0	0	0	0	1	1	chrX	-	74287286	74287357	74287331	74287325	74287346	74287295	74287316	other	hsa-mir-374a_27_A_u	hsa-mir-374a MI0000782 [72 bases, 5CAAA499] [72 bases, 5CAAA499] [72 bases, 5CAAA499] [72 bases, 5CAAA499] [72 bases, 5CAAA499] [72 bases, 5CAAA499]	27	A	u	0	0	0	0	0	1	1	chrX	-	74287286	74287357	74287331	74287325	74287346	74287295	74287316	other	hsa-mir-374a_27_A_u	hsa-mir-374a MI0000782 [72 bases, 5CAAA499] [72 bases, 5CAAA499] [72 bases, 5CAAA499] [72 bases, 5CAAA499] [72 bases, 5CAAA499] [72 bases, 5CAAA499]	27	A	u	0
hsa-mir-185_37_U_c	hsa-mir-185 MI0000482 [82 bases, EBB41447] [82 bases, EBB41447] [82 bases, EBB41447] [82 bases, EBB41447] [82 bases, EBB41447] [ [82 bases, EBB41447]	37	U	c	0	0	0	0	0	1	1	chr22	+	20033139	20033220	20033175	20033153	20033174	20033188	20033209	3'-Other before central loop	hsa-mir-185_37_U_c	hsa-mir-185 MI0000482 [82 bases, EBB41447] [82 bases, EBB41447] [82 bases, EBB41447] [82 bases, EBB41447] [82 bases, EBB41447] [ [82 bases, EBB41447]	37	U	c	0	0	0	0	0	1	1	chr22	+	20033139	20033220	20033175	20033153	20033174	20033188	20033209	3'-Other before central loop	hsa-mir-185_37_U_c	hsa-mir-185 MI0000482 [82 bases, EBB41447] [82 bases, EBB41447] [82 bases, EBB41447] [82 bases, EBB41447] [82 bases, EBB41447] [ [82 bases, EBB41447]	37	U	c	1
hsa-mir-185_37_U_a	hsa-mir-185 MI0000482 [82 bases, EBB41447] [82 bases, EBB41447] [82 bases, EBB41447] [82 bases, EBB41447] [82 bases, EBB41447] [ [82 bases, EBB41447]	37	U	a	0	0	0	0	0	1	1	chr22	+	20033139	20033220	20033175	20033153	20033174	20033188	20033209	3'-A before central loop	hsa-mir-185_37_U_a	hsa-mir-185 MI0000482 [82 bases, EBB41447] [82 bases, EBB41447] [82 bases, EBB41447] [82 bases, EBB41447] [82 bases, EBB41447] [ [82 bases, EBB41447]	37	U	a	0	0	0	0	0	1	1	chr22	+	20033139	20033220	20033175	20033153	20033174	20033188	20033209	3'-A before central loop	hsa-mir-185_37_U_a	hsa-mir-185 MI0000482 [82 bases, EBB41447] [82 bases, EBB41447] [82 bases, EBB41447] [82 bases, EBB41447] [82 bases, EBB41447] [ [82 bases, EBB41447]	37	U	a	0
hsa-let-7e_31_A_g	hsa-let-7e MI0000066 [79 bases, 96D069BB] [79 bases, 96D069BB] [79 bases, 96D069BB] [79 bases, 96D069BB] [79 bases, 96D069BB] [7 [79 bases, 96D069BB]	31	A	g	0	0	0	0	0	1	1	chr19	+	51692786	51692864	51692816	51692793	51692814	51692838	51692859	A-to-I(G)	hsa-let-7e_31_A_g	hsa-let-7e MI0000066 [79 bases, 96D069BB] [79 bases, 96D069BB] [79 bases, 96D069BB] [79 bases, 96D069BB] [79 bases, 96D069BB] [7 [79 bases, 96D069BB]	31	A	g	0	0	0	0	0	1	1	chr19	+	51692786	51692864	51692816	51692793	51692814	51692838	51692859	A-to-I(G)	hsa-let-7e_31_A_g	hsa-let-7e MI0000066 [79 bases, 96D069BB] [79 bases, 96D069BB] [79 bases, 96D069BB] [79 bases, 96D069BB] [79 bases, 96D069BB] [7 [79 bases, 96D069BB]	31	A	g	0
hsa-mir-342_86_C_g	hsa-mir-342 MI0000805 [99 bases, 4E2C76E3] [99 bases, 4E2C76E3] [99 bases, 4E2C76E3] [99 bases, 4E2C76E3] [99 bases, 4E2C76E3] [ [99 bases, 4E2C76E3]	86	C	g	1	23	1	23	1	0	0	chr14	+	100109655	100109753	100109740	100109673	100109693	100109715	100109737	other	hsa-mir-342_86_C_g	hsa-mir-342 MI0000805 [99 bases, 4E2C76E3] [99 bases, 4E2C76E3] [99 bases, 4E2C76E3] [99 bases, 4E2C76E3] [99 bases, 4E2C76E3] [ [99 bases, 4E2C76E3]	86	C	g	0	0	0	0	0	1	1	chr14	+	100109655	100109753	100109740	100109673	100109693	100109715	100109737	other	hsa-mir-342_86_C_g	hsa-mir-342 MI0000805 [99 bases, 4E2C76E3] [99 bases, 4E2C76E3] [99 bases, 4E2C76E3] [99 bases, 4E2C76E3] [99 bases, 4E2C76E3] [ [99 bases, 4E2C76E3]	86	C	g	0
hsa-mir-767_83_U_c	hsa-mir-767 MI0003763 [109 bases, F646CC1A] [109 bases, F646CC1A] [109 bases, F646CC1A] [109 bases, F646CC1A] [109 bases, F646CC [109 bases, F646CC1A]	83	U	c	0	0	0	0	0	1	1	chrX	-	152393421	152393529	152393447	152393481	152393503	152393447	152393469	other	hsa-mir-767_83_U_c	hsa-mir-767 MI0003763 [109 bases, F646CC1A] [109 bases, F646CC1A] [109 bases, F646CC1A] [109 bases, F646CC1A] [109 bases, F646CC [109 bases, F646CC1A]	83	U	c	0	0	0	0	0	1	1	chrX	-	152393421	152393529	152393447	152393481	152393503	152393447	152393469	other	hsa-mir-767_83_U_c	hsa-mir-767 MI0003763 [109 bases, F646CC1A] [109 bases, F646CC1A] [109 bases, F646CC1A] [109 bases, F646CC1A] [109 bases, F646CC [109 bases, F646CC1A]	83	U	c	0
hsa-mir-146b_67_U_c	hsa-mir-146b MI0003129 [73 bases, 6BF6C437] [73 bases, 6BF6C437] [73 bases, 6BF6C437] [73 bases, 6BF6C437] [73 bases, 6BF6C437] [73 bases, 6BF6C437]	67	U	c	0	0	0	0	0	1	1	chr10	+	102436512	102436584	102436578	102436520	102436541	102436556	102436577	3'-Other	hsa-mir-146b_67_U_c	hsa-mir-146b MI0003129 [73 bases, 6BF6C437] [73 bases, 6BF6C437] [73 bases, 6BF6C437] [73 bases, 6BF6C437] [73 bases, 6BF6C437] [73 bases, 6BF6C437]	67	U	c	0	0	0	0	0	1	1	chr10	+	102436512	102436584	102436578	102436520	102436541	102436556	102436577	3'-Other	hsa-mir-146b_67_U_c	hsa-mir-146b MI0003129 [73 bases, 6BF6C437] [73 bases, 6BF6C437] [73 bases, 6BF6C437] [73 bases, 6BF6C437] [73 bases, 6BF6C437] [73 bases, 6BF6C437]	67	U	c	0
hsa-mir-181b-1_57_G_a	hsa-mir-181b-1 MI0000270 [110 bases, 3F14FAC0] [110 bases, 3F14FAC0] [110 bases, 3F14FAC0] [110 bases, 3F14FAC0] [110 bases, 3F1 [110 bases, 3F14FAC0]	57	G	a	0	0	0	0	0	1	1	chr1	-	198858873	198858982	198858926	198858925	198858947	198858887	198858907	3'-A before central loop	hsa-mir-181b-1_57_G_a	hsa-mir-181b-1 MI0000270 [110 bases, 3F14FAC0] [110 bases, 3F14FAC0] [110 bases, 3F14FAC0] [110 bases, 3F14FAC0] [110 bases, 3F1 [110 bases, 3F14FAC0]	57	G	a	0	0	0	0	0	1	1	chr1	-	198858873	198858982	198858926	198858925	198858947	198858887	198858907	3'-A before central loop	hsa-mir-181b-1_57_G_a	hsa-mir-181b-1 MI0000270 [110 bases, 3F14FAC0] [110 bases, 3F14FAC0] [110 bases, 3F14FAC0] [110 bases, 3F14FAC0] [110 bases, 3F1 [110 bases, 3F14FAC0]	57	G	a	0
hsa-let-7e_30_G_u	hsa-let-7e MI0000066 [79 bases, 96D069BB] [79 bases, 96D069BB] [79 bases, 96D069BB] [79 bases, 96D069BB] [79 bases, 96D069BB] [7 [79 bases, 96D069BB]	30	G	u	0	0	0	0	0	1	1	chr19	+	51692786	51692864	51692815	51692793	51692814	51692838	51692859	3'-U before central loop	hsa-let-7e_30_G_u	hsa-let-7e MI0000066 [79 bases, 96D069BB] [79 bases, 96D069BB] [79 bases, 96D069BB] [79 bases, 96D069BB] [79 bases, 96D069BB] [7 [79 bases, 96D069BB]	30	G	u	0	0	0	0	0	1	1	chr19	+	51692786	51692864	51692815	51692793	51692814	51692838	51692859	3'-U before central loop	hsa-let-7e_30_G_u	hsa-let-7e MI0000066 [79 bases, 96D069BB] [79 bases, 96D069BB] [79 bases, 96D069BB] [79 bases, 96D069BB] [79 bases, 96D069BB] [7 [79 bases, 96D069BB]	30	G	u	0
hsa-let-7e_30_G_c	hsa-let-7e MI0000066 [79 bases, 96D069BB] [79 bases, 96D069BB] [79 bases, 96D069BB] [79 bases, 96D069BB] [79 bases, 96D069BB] [7 [79 bases, 96D069BB]	30	G	c	0	0	0	0	0	1	1	chr19	+	51692786	51692864	51692815	51692793	51692814	51692838	51692859	3'-Other before central loop	hsa-let-7e_30_G_c	hsa-let-7e MI0000066 [79 bases, 96D069BB] [79 bases, 96D069BB] [79 bases, 96D069BB] [79 bases, 96D069BB] [79 bases, 96D069BB] [7 [79 bases, 96D069BB]	30	G	c	0	0	0	0	0	1	1	chr19	+	51692786	51692864	51692815	51692793	51692814	51692838	51692859	3'-Other before central loop	hsa-let-7e_30_G_c	hsa-let-7e MI0000066 [79 bases, 96D069BB] [79 bases, 96D069BB] [79 bases, 96D069BB] [79 bases, 96D069BB] [79 bases, 96D069BB] [7 [79 bases, 96D069BB]	30	G	c	0
hsa-let-7e_30_G_a	hsa-let-7e MI0000066 [79 bases, 96D069BB] [79 bases, 96D069BB] [79 bases, 96D069BB] [79 bases, 96D069BB] [79 bases, 96D069BB] [7 [79 bases, 96D069BB]	30	G	a	0	0	0	0	0	1	1	chr19	+	51692786	51692864	51692815	51692793	51692814	51692838	51692859	3'-A before central loop	hsa-let-7e_30_G_a	hsa-let-7e MI0000066 [79 bases, 96D069BB] [79 bases, 96D069BB] [79 bases, 96D069BB] [79 bases, 96D069BB] [79 bases, 96D069BB] [7 [79 bases, 96D069BB]	30	G	a	0	0	0	0	0	1	1	chr19	+	51692786	51692864	51692815	51692793	51692814	51692838	51692859	3'-A before central loop	hsa-let-7e_30_G_a	hsa-let-7e MI0000066 [79 bases, 96D069BB] [79 bases, 96D069BB] [79 bases, 96D069BB] [79 bases, 96D069BB] [79 bases, 96D069BB] [7 [79 bases, 96D069BB]	30	G	a	0
hsa-mir-27b_83_C_a	hsa-mir-27b MI0000440 [97 bases, 46271B59] [97 bases, 46271B59] [97 bases, 46271B59] [97 bases, 46271B59] [97 bases, 46271B59] [ [97 bases, 46271B59]	83	C	a	0	0	0	0	0	1	1	chr9	+	95085445	95085541	95085527	95085463	95085484	95085505	95085525	3'-A	hsa-mir-27b_83_C_a	hsa-mir-27b MI0000440 [97 bases, 46271B59] [97 bases, 46271B59] [97 bases, 46271B59] [97 bases, 46271B59] [97 bases, 46271B59] [ [97 bases, 46271B59]	83	C	a	0	0	0	0	0	1	1	chr9	+	95085445	95085541	95085527	95085463	95085484	95085505	95085525	3'-A	hsa-mir-27b_83_C_a	hsa-mir-27b MI0000440 [97 bases, 46271B59] [97 bases, 46271B59] [97 bases, 46271B59] [97 bases, 46271B59] [97 bases, 46271B59] [ [97 bases, 46271B59]	83	C	a	0
hsa-mir-200c_41_C_a	hsa-mir-200c MI0000650 [68 bases, 3B08F8A2] [68 bases, 3B08F8A2] [68 bases, 3B08F8A2] [68 bases, 3B08F8A2] [68 bases, 3B08F8A2] [68 bases, 3B08F8A2]	41	C	a	0	0	0	0	0	1	1	chr12	+	6963699	6963766	6963739	6963703	6963724	6963742	6963764	5', -3	hsa-mir-200c_41_C_a	hsa-mir-200c MI0000650 [68 bases, 3B08F8A2] [68 bases, 3B08F8A2] [68 bases, 3B08F8A2] [68 bases, 3B08F8A2] [68 bases, 3B08F8A2] [68 bases, 3B08F8A2]	41	C	a	0	0	0	0	0	1	1	chr12	+	6963699	6963766	6963739	6963703	6963724	6963742	6963764	5', -3	hsa-mir-200c_41_C_a	hsa-mir-200c MI0000650 [68 bases, 3B08F8A2] [68 bases, 3B08F8A2] [68 bases, 3B08F8A2] [68 bases, 3B08F8A2] [68 bases, 3B08F8A2] [68 bases, 3B08F8A2]	41	C	a	0
hsa-mir-15b_36_U_c	hsa-mir-15b MI0000438 [98 bases, 9FE60A68] [98 bases, 9FE60A68] [98 bases, 9FE60A68] [98 bases, 9FE60A68] [98 bases, 9FE60A68] [ [98 bases, 9FE60A68]	36	U	c	0	0	0	0	0	1	1	chr3	+	160404588	160404685	160404623	160404607	160404628	160404645	160404666	other	hsa-mir-15b_36_U_c	hsa-mir-15b MI0000438 [98 bases, 9FE60A68] [98 bases, 9FE60A68] [98 bases, 9FE60A68] [98 bases, 9FE60A68] [98 bases, 9FE60A68] [ [98 bases, 9FE60A68]	36	U	c	0	0	0	0	0	1	1	chr3	+	160404588	160404685	160404623	160404607	160404628	160404645	160404666	other	hsa-mir-15b_36_U_c	hsa-mir-15b MI0000438 [98 bases, 9FE60A68] [98 bases, 9FE60A68] [98 bases, 9FE60A68] [98 bases, 9FE60A68] [98 bases, 9FE60A68] [ [98 bases, 9FE60A68]	36	U	c	0
hsa-mir-3689a_32_G_a	hsa-mir-3689a MI0016090 [78 bases, 8E010FAA] [78 bases, 8E010FAA] [78 bases, 8E010FAA] [78 bases, 8E010FAA] [78 bases, 8E010FAA] [78 bases, 8E010FAA]	32	G	a	0	0	0	0	0	1	1	chr9	-	134849487	134849564	134849533	134849534	134849555	134849494	134849515	3'-A before central loop	hsa-mir-3689a_32_G_a	hsa-mir-3689a MI0016090 [78 bases, 8E010FAA] [78 bases, 8E010FAA] [78 bases, 8E010FAA] [78 bases, 8E010FAA] [78 bases, 8E010FAA] [78 bases, 8E010FAA]	32	G	a	0	0	0	0	0	1	1	chr9	-	134849487	134849564	134849533	134849534	134849555	134849494	134849515	3'-A before central loop	hsa-mir-3689a_32_G_a	hsa-mir-3689a MI0016090 [78 bases, 8E010FAA] [78 bases, 8E010FAA] [78 bases, 8E010FAA] [78 bases, 8E010FAA] [78 bases, 8E010FAA] [78 bases, 8E010FAA]	32	G	a	0
hsa-mir-16-2_11_A_g	hsa-mir-16-2 MI0000115 [81 bases, 15A09DA5] [81 bases, 15A09DA5] [81 bases, 15A09DA5] [81 bases, 15A09DA5] [81 bases, 15A09DA5] [81 bases, 15A09DA5]	11	A	g	0	0	0	0	0	1	1	chr3	+	160404745	160404825	160404755	160404754	160404775	160404797	160404818	A-to-I(G)	hsa-mir-16-2_11_A_g	hsa-mir-16-2 MI0000115 [81 bases, 15A09DA5] [81 bases, 15A09DA5] [81 bases, 15A09DA5] [81 bases, 15A09DA5] [81 bases, 15A09DA5] [81 bases, 15A09DA5]	11	A	g	0	0	0	0	0	1	1	chr3	+	160404745	160404825	160404755	160404754	160404775	160404797	160404818	A-to-I(G)	hsa-mir-16-2_11_A_g	hsa-mir-16-2 MI0000115 [81 bases, 15A09DA5] [81 bases, 15A09DA5] [81 bases, 15A09DA5] [81 bases, 15A09DA5] [81 bases, 15A09DA5] [81 bases, 15A09DA5]	11	A	g	0
hsa-mir-3689e_29_G_a	hsa-mir-3689e MI0016836 [72 bases, 84909CFC] [72 bases, 84909CFC] [72 bases, 84909CFC] [72 bases, 84909CFC] [72 bases, 84909CFC] [72 bases, 84909CFC]	29	G	a	0	0	0	0	0	1	1	chr9	-	134850570	134850641	134850613	134850614	134850635	-1	-1	3'-A before central loop	hsa-mir-3689e_29_G_a	hsa-mir-3689e MI0016836 [72 bases, 84909CFC] [72 bases, 84909CFC] [72 bases, 84909CFC] [72 bases, 84909CFC] [72 bases, 84909CFC] [72 bases, 84909CFC]	29	G	a	0	0	0	0	0	1	1	chr9	-	134850570	134850641	134850613	134850614	134850635	-1	-1	3'-A before central loop	hsa-mir-3689e_29_G_a	hsa-mir-3689e MI0016836 [72 bases, 84909CFC] [72 bases, 84909CFC] [72 bases, 84909CFC] [72 bases, 84909CFC] [72 bases, 84909CFC] [72 bases, 84909CFC]	29	G	a	0
hsa-mir-30d_29_U_c	hsa-mir-30d MI0000255 [70 bases, 3AB61A8E] [70 bases, 3AB61A8E] [70 bases, 3AB61A8E] [70 bases, 3AB61A8E] [70 bases, 3AB61A8E] [ [70 bases, 3AB61A8E]	29	U	c	1	23	2	46	0.5	0	0	chr8	-	134804876	134804945	134804917	134804919	134804940	134804879	134804900	3'-Other before central loop	hsa-mir-30d_29_U_c	hsa-mir-30d MI0000255 [70 bases, 3AB61A8E] [70 bases, 3AB61A8E] [70 bases, 3AB61A8E] [70 bases, 3AB61A8E] [70 bases, 3AB61A8E] [ [70 bases, 3AB61A8E]	29	U	c	1	14	3	42	0.333	0	0	chr8	-	134804876	134804945	134804917	134804919	134804940	134804879	134804900	3'-Other before central loop	hsa-mir-30d_29_U_c	hsa-mir-30d MI0000255 [70 bases, 3AB61A8E] [70 bases, 3AB61A8E] [70 bases, 3AB61A8E] [70 bases, 3AB61A8E] [70 bases, 3AB61A8E] [ [70 bases, 3AB61A8E]	29	U	c	0
hsa-mir-671_89_U_c	hsa-mir-671 MI0003760 [118 bases, 9EF8DCFA] [118 bases, 9EF8DCFA] [118 bases, 9EF8DCFA] [118 bases, 9EF8DCFA] [118 bases, 9EF8DC [118 bases, 9EF8DCFA]	89	U	c	1	23	3	69	0.333	0	0	chr7	+	151238421	151238538	151238509	151238449	151238471	151238488	151238508	3'-Other	hsa-mir-671_89_U_c	hsa-mir-671 MI0003760 [118 bases, 9EF8DCFA] [118 bases, 9EF8DCFA] [118 bases, 9EF8DCFA] [118 bases, 9EF8DCFA] [118 bases, 9EF8DC [118 bases, 9EF8DCFA]	89	U	c	0	0	0	0	0	1	1	chr7	+	151238421	151238538	151238509	151238449	151238471	151238488	151238508	3'-Other	hsa-mir-671_89_U_c	hsa-mir-671 MI0003760 [118 bases, 9EF8DCFA] [118 bases, 9EF8DCFA] [118 bases, 9EF8DCFA] [118 bases, 9EF8DCFA] [118 bases, 9EF8DC [118 bases, 9EF8DCFA]	89	U	c	0
hsa-mir-365b_78_A_-	hsa-mir-365b MI0000769 [111 bases, 370E2A76] [111 bases, 370E2A76] [111 bases, 370E2A76] [111 bases, 370E2A76] [111 bases, 370E2 [111 bases, 370E2A76]	78	A	-	0	0	0	0	0	1	1	chr17	+	31575411	31575521	31575488	31575439	31575460	31575478	31575499	other	hsa-mir-365b_78_A_-	hsa-mir-365b MI0000769 [111 bases, 370E2A76] [111 bases, 370E2A76] [111 bases, 370E2A76] [111 bases, 370E2A76] [111 bases, 370E2 [111 bases, 370E2A76]	78	A	-	0	0	0	0	0	1	1	chr17	+	31575411	31575521	31575488	31575439	31575460	31575478	31575499	other	hsa-mir-365b_78_A_-	hsa-mir-365b MI0000769 [111 bases, 370E2A76] [111 bases, 370E2A76] [111 bases, 370E2A76] [111 bases, 370E2A76] [111 bases, 370E2 [111 bases, 370E2A76]	78	A	-	0
hsa-mir-99b_29_G_u	hsa-mir-99b MI0000746 [70 bases, F9F11514] [70 bases, F9F11514] [70 bases, F9F11514] [70 bases, F9F11514] [70 bases, F9F11514] [ [70 bases, F9F11514]	29	G	u	2	46	5	115	0.4	0	0	chr19	+	51692612	51692681	51692640	51692618	51692639	51692656	51692677	3'-U before central loop	hsa-mir-99b_29_G_u	hsa-mir-99b MI0000746 [70 bases, F9F11514] [70 bases, F9F11514] [70 bases, F9F11514] [70 bases, F9F11514] [70 bases, F9F11514] [ [70 bases, F9F11514]	29	G	u	4	56	6	84	0.667	0	0	chr19	+	51692612	51692681	51692640	51692618	51692639	51692656	51692677	3'-U before central loop	hsa-mir-99b_29_G_u	hsa-mir-99b MI0000746 [70 bases, F9F11514] [70 bases, F9F11514] [70 bases, F9F11514] [70 bases, F9F11514] [70 bases, F9F11514] [ [70 bases, F9F11514]	29	G	u	1
hsa-mir-99b_29_G_c	hsa-mir-99b MI0000746 [70 bases, F9F11514] [70 bases, F9F11514] [70 bases, F9F11514] [70 bases, F9F11514] [70 bases, F9F11514] [ [70 bases, F9F11514]	29	G	c	0	0	0	0	0	1	1	chr19	+	51692612	51692681	51692640	51692618	51692639	51692656	51692677	3'-Other before central loop	hsa-mir-99b_29_G_c	hsa-mir-99b MI0000746 [70 bases, F9F11514] [70 bases, F9F11514] [70 bases, F9F11514] [70 bases, F9F11514] [70 bases, F9F11514] [ [70 bases, F9F11514]	29	G	c	1	14	6	84	0.167	4.52e-07	1.76e-06	chr19	+	51692612	51692681	51692640	51692618	51692639	51692656	51692677	3'-Other before central loop	hsa-mir-99b_29_G_c	hsa-mir-99b MI0000746 [70 bases, F9F11514] [70 bases, F9F11514] [70 bases, F9F11514] [70 bases, F9F11514] [70 bases, F9F11514] [ [70 bases, F9F11514]	29	G	c	0
hsa-mir-99b_29_G_a	hsa-mir-99b MI0000746 [70 bases, F9F11514] [70 bases, F9F11514] [70 bases, F9F11514] [70 bases, F9F11514] [70 bases, F9F11514] [ [70 bases, F9F11514]	29	G	a	3	69	5	115	0.6	0	0	chr19	+	51692612	51692681	51692640	51692618	51692639	51692656	51692677	3'-A before central loop	hsa-mir-99b_29_G_a	hsa-mir-99b MI0000746 [70 bases, F9F11514] [70 bases, F9F11514] [70 bases, F9F11514] [70 bases, F9F11514] [70 bases, F9F11514] [ [70 bases, F9F11514]	29	G	a	1	14	6	84	0.167	4.52e-07	1.76e-06	chr19	+	51692612	51692681	51692640	51692618	51692639	51692656	51692677	3'-A before central loop	hsa-mir-99b_29_G_a	hsa-mir-99b MI0000746 [70 bases, F9F11514] [70 bases, F9F11514] [70 bases, F9F11514] [70 bases, F9F11514] [70 bases, F9F11514] [ [70 bases, F9F11514]	29	G	a	2
hsa-mir-484_29_U_c	hsa-mir-484 MI0002468 [79 bases, A7C55330] [79 bases, A7C55330] [79 bases, A7C55330] [79 bases, A7C55330] [79 bases, A7C55330] [ [79 bases, A7C55330]	29	U	c	0	0	0	0	0	1	1	chr16	+	15643294	15643372	15643322	15643301	15643322	-1	-1	other	hsa-mir-484_29_U_c	hsa-mir-484 MI0002468 [79 bases, A7C55330] [79 bases, A7C55330] [79 bases, A7C55330] [79 bases, A7C55330] [79 bases, A7C55330] [ [79 bases, A7C55330]	29	U	c	1	14	4	56	0.25	3.11e-12	1.33e-11	chr16	+	15643294	15643372	15643322	15643301	15643322			other	hsa-mir-484_29_U_c	hsa-mir-484 MI0002468 [79 bases, A7C55330] [79 bases, A7C55330] [79 bases, A7C55330] [79 bases, A7C55330] [79 bases, A7C55330] [ [79 bases, A7C55330]	29	U	c	0
hsa-mir-484_29_U_a	hsa-mir-484 MI0002468 [79 bases, A7C55330] [79 bases, A7C55330] [79 bases, A7C55330] [79 bases, A7C55330] [79 bases, A7C55330] [ [79 bases, A7C55330]	29	U	a	0	0	0	0	0	1	1	chr16	+	15643294	15643372	15643322	15643301	15643322	-1	-1	3'-A before central loop	hsa-mir-484_29_U_a	hsa-mir-484 MI0002468 [79 bases, A7C55330] [79 bases, A7C55330] [79 bases, A7C55330] [79 bases, A7C55330] [79 bases, A7C55330] [ [79 bases, A7C55330]	29	U	a	0	0	0	0	0	1	1	chr16	+	15643294	15643372	15643322	15643301	15643322	-1	-1	3'-A before central loop	hsa-mir-484_29_U_a	hsa-mir-484 MI0002468 [79 bases, A7C55330] [79 bases, A7C55330] [79 bases, A7C55330] [79 bases, A7C55330] [79 bases, A7C55330] [ [79 bases, A7C55330]	29	U	a	0
hsa-mir-342_83_U_c	hsa-mir-342 MI0000805 [99 bases, 4E2C76E3] [99 bases, 4E2C76E3] [99 bases, 4E2C76E3] [99 bases, 4E2C76E3] [99 bases, 4E2C76E3] [ [99 bases, 4E2C76E3]	83	U	c	0	0	0	0	0	1	1	chr14	+	100109655	100109753	100109737	100109673	100109693	100109715	100109737	other	hsa-mir-342_83_U_c	hsa-mir-342 MI0000805 [99 bases, 4E2C76E3] [99 bases, 4E2C76E3] [99 bases, 4E2C76E3] [99 bases, 4E2C76E3] [99 bases, 4E2C76E3] [ [99 bases, 4E2C76E3]	83	U	c	0	0	0	0	0	1	1	chr14	+	100109655	100109753	100109737	100109673	100109693	100109715	100109737	other	hsa-mir-342_83_U_c	hsa-mir-342 MI0000805 [99 bases, 4E2C76E3] [99 bases, 4E2C76E3] [99 bases, 4E2C76E3] [99 bases, 4E2C76E3] [99 bases, 4E2C76E3] [ [99 bases, 4E2C76E3]	83	U	c	0
hsa-mir-484_29_U_-	hsa-mir-484 MI0002468 [79 bases, A7C55330] [79 bases, A7C55330] [79 bases, A7C55330] [79 bases, A7C55330] [79 bases, A7C55330] [ [79 bases, A7C55330]	29	U	-	0	0	0	0	0	1	1	chr16	+	15643294	15643372	15643322	15643301	15643322	-1	-1	other	hsa-mir-484_29_U_-	hsa-mir-484 MI0002468 [79 bases, A7C55330] [79 bases, A7C55330] [79 bases, A7C55330] [79 bases, A7C55330] [79 bases, A7C55330] [ [79 bases, A7C55330]	29	U	-	0	0	0	0	0	1	1	chr16	+	15643294	15643372	15643322	15643301	15643322	-1	-1	other	hsa-mir-484_29_U_-	hsa-mir-484 MI0002468 [79 bases, A7C55330] [79 bases, A7C55330] [79 bases, A7C55330] [79 bases, A7C55330] [79 bases, A7C55330] [ [79 bases, A7C55330]	29	U	-	0
hsa-mir-23a_64_C_a	hsa-mir-23a MI0000079 [73 bases, A64B0DE8] [73 bases, A64B0DE8] [73 bases, A64B0DE8] [73 bases, A64B0DE8] [73 bases, A64B0DE8] [ [73 bases, A64B0DE8]	64	C	a	0	0	0	0	0	1	1	chr19	-	13836587	13836659	13836596	13836630	13836651	13836595	13836615	3'-A	hsa-mir-23a_64_C_a	hsa-mir-23a MI0000079 [73 bases, A64B0DE8] [73 bases, A64B0DE8] [73 bases, A64B0DE8] [73 bases, A64B0DE8] [73 bases, A64B0DE8] [ [73 bases, A64B0DE8]	64	C	a	0	0	0	0	0	1	1	chr19	-	13836587	13836659	13836596	13836630	13836651	13836595	13836615	3'-A	hsa-mir-23a_64_C_a	hsa-mir-23a MI0000079 [73 bases, A64B0DE8] [73 bases, A64B0DE8] [73 bases, A64B0DE8] [73 bases, A64B0DE8] [73 bases, A64B0DE8] [ [73 bases, A64B0DE8]	64	C	a	0
hsa-mir-3609_53_A_g	hsa-mir-3609 MI0015999 [80 bases, C98087AB] [80 bases, C98087AB] [80 bases, C98087AB] [80 bases, C98087AB] [80 bases, C98087AB] [80 bases, C98087AB]	53	A	g	0	0	0	0	0	1	1	chr7	+	98881650	98881729	98881702	-1	-1	98881700	98881723	A-to-I(G)	hsa-mir-3609_53_A_g	hsa-mir-3609 MI0015999 [80 bases, C98087AB] [80 bases, C98087AB] [80 bases, C98087AB] [80 bases, C98087AB] [80 bases, C98087AB] [80 bases, C98087AB]	53	A	g	0	0	0	0	0	1	1	chr7	+	98881650	98881729	98881702	-1	-1	98881700	98881723	A-to-I(G)	hsa-mir-3609_53_A_g	hsa-mir-3609 MI0015999 [80 bases, C98087AB] [80 bases, C98087AB] [80 bases, C98087AB] [80 bases, C98087AB] [80 bases, C98087AB] [80 bases, C98087AB]	53	A	g	0
hsa-let-7f-1_28_U_c	hsa-let-7f-1 MI0000067 [87 bases, AFCE5071] [87 bases, AFCE5071] [87 bases, AFCE5071] [87 bases, AFCE5071] [87 bases, AFCE5071] [87 bases, AFCE5071]	28	U	c	2	46	15	345	0.133	6.11e-13	2.38e-12	chr9	+	94176347	94176433	94176374	94176353	94176374	94176409	94176430	other	hsa-let-7f-1_28_U_c	hsa-let-7f-1 MI0000067 [87 bases, AFCE5071] [87 bases, AFCE5071] [87 bases, AFCE5071] [87 bases, AFCE5071] [87 bases, AFCE5071] [87 bases, AFCE5071]	28	U	c	1	14	7	98	0.143	1.21e-05	4.55e-05	chr9	+	94176347	94176433	94176374	94176353	94176374	94176409	94176430	other	hsa-let-7f-1_28_U_c	hsa-let-7f-1 MI0000067 [87 bases, AFCE5071] [87 bases, AFCE5071] [87 bases, AFCE5071] [87 bases, AFCE5071] [87 bases, AFCE5071] [87 bases, AFCE5071]	28	U	c	1
hsa-mir-92a-1_70_U_a	hsa-mir-92a-1 MI0000093 [78 bases, F8DFA0DF] [78 bases, F8DFA0DF] [78 bases, F8DFA0DF] [78 bases, F8DFA0DF] [78 bases, F8DFA0DF] [78 bases, F8DFA0DF]	70	U	a	573	13182	1107	25466	0.518	0	0	chr13	+	91351314	91351391	91351383	91351324	91351346	91351361	91351382	3'-A	hsa-mir-92a-1_70_U_a	hsa-mir-92a-1 MI0000093 [78 bases, F8DFA0DF] [78 bases, F8DFA0DF] [78 bases, F8DFA0DF] [78 bases, F8DFA0DF] [78 bases, F8DFA0DF] [78 bases, F8DFA0DF]	70	U	a	322	4517	660	9260	0.488	0	0	chr13	+	91351314	91351391	91351383	91351324	91351346	91351361	91351382	3'-A	hsa-mir-92a-1_70_U_a	hsa-mir-92a-1 MI0000093 [78 bases, F8DFA0DF] [78 bases, F8DFA0DF] [78 bases, F8DFA0DF] [78 bases, F8DFA0DF] [78 bases, F8DFA0DF] [78 bases, F8DFA0DF]	70	U	a	292
hsa-mir-4742_1_U_a	hsa-mir-4742 MI0017380 [85 bases, EE7A9AE5] [85 bases, EE7A9AE5] [85 bases, EE7A9AE5] [85 bases, EE7A9AE5] [85 bases, EE7A9AE5] [85 bases, EE7A9AE5]	1	U	a	0	0	0	0	0	1	1	chr1	-	224398227	224398311	224398311	224398289	224398311	224398227	224398249	other	hsa-mir-4742_1_U_a	hsa-mir-4742 MI0017380 [85 bases, EE7A9AE5] [85 bases, EE7A9AE5] [85 bases, EE7A9AE5] [85 bases, EE7A9AE5] [85 bases, EE7A9AE5] [85 bases, EE7A9AE5]	1	U	a	0	0	0	0	0	1	1	chr1	-	224398227	224398311	224398311	224398289	224398311	224398227	224398249	other	hsa-mir-4742_1_U_a	hsa-mir-4742 MI0017380 [85 bases, EE7A9AE5] [85 bases, EE7A9AE5] [85 bases, EE7A9AE5] [85 bases, EE7A9AE5] [85 bases, EE7A9AE5] [85 bases, EE7A9AE5]	1	U	a	0
hsa-mir-26b_34_G_u	hsa-mir-26b MI0000084 [77 bases, 4FB4B43A] [77 bases, 4FB4B43A] [77 bases, 4FB4B43A] [77 bases, 4FB4B43A] [77 bases, 4FB4B43A] [ [77 bases, 4FB4B43A]	34	G	u	0	0	0	0	0	1	1	chr2	+	218402646	218402722	218402679	218402657	218402677	218402692	218402713	3'-U before central loop	hsa-mir-26b_34_G_u	hsa-mir-26b MI0000084 [77 bases, 4FB4B43A] [77 bases, 4FB4B43A] [77 bases, 4FB4B43A] [77 bases, 4FB4B43A] [77 bases, 4FB4B43A] [ [77 bases, 4FB4B43A]	34	G	u	0	0	0	0	0	1	1	chr2	+	218402646	218402722	218402679	218402657	218402677	218402692	218402713	3'-U before central loop	hsa-mir-26b_34_G_u	hsa-mir-26b MI0000084 [77 bases, 4FB4B43A] [77 bases, 4FB4B43A] [77 bases, 4FB4B43A] [77 bases, 4FB4B43A] [77 bases, 4FB4B43A] [ [77 bases, 4FB4B43A]	34	G	u	0
hsa-mir-26a-1_7_U_a	hsa-mir-26a-1 MI0000083 [77 bases, 35E0D14E] [77 bases, 35E0D14E] [77 bases, 35E0D14E] [77 bases, 35E0D14E] [77 bases, 35E0D14E] [77 bases, 35E0D14E]	7	U	a	0	0	0	0	0	1	1	chr3	+	37969404	37969480	37969410	37969413	37969434	37969452	37969473	5', -3	hsa-mir-26a-1_7_U_a	hsa-mir-26a-1 MI0000083 [77 bases, 35E0D14E] [77 bases, 35E0D14E] [77 bases, 35E0D14E] [77 bases, 35E0D14E] [77 bases, 35E0D14E] [77 bases, 35E0D14E]	7	U	a	0	0	0	0	0	1	1	chr3	+	37969404	37969480	37969410	37969413	37969434	37969452	37969473	5', -3	hsa-mir-26a-1_7_U_a	hsa-mir-26a-1 MI0000083 [77 bases, 35E0D14E] [77 bases, 35E0D14E] [77 bases, 35E0D14E] [77 bases, 35E0D14E] [77 bases, 35E0D14E] [77 bases, 35E0D14E]	7	U	a	0
hsa-mir-26b_34_G_c	hsa-mir-26b MI0000084 [77 bases, 4FB4B43A] [77 bases, 4FB4B43A] [77 bases, 4FB4B43A] [77 bases, 4FB4B43A] [77 bases, 4FB4B43A] [ [77 bases, 4FB4B43A]	34	G	c	0	0	0	0	0	1	1	chr2	+	218402646	218402722	218402679	218402657	218402677	218402692	218402713	3'-Other before central loop	hsa-mir-26b_34_G_c	hsa-mir-26b MI0000084 [77 bases, 4FB4B43A] [77 bases, 4FB4B43A] [77 bases, 4FB4B43A] [77 bases, 4FB4B43A] [77 bases, 4FB4B43A] [ [77 bases, 4FB4B43A]	34	G	c	0	0	0	0	0	1	1	chr2	+	218402646	218402722	218402679	218402657	218402677	218402692	218402713	3'-Other before central loop	hsa-mir-26b_34_G_c	hsa-mir-26b MI0000084 [77 bases, 4FB4B43A] [77 bases, 4FB4B43A] [77 bases, 4FB4B43A] [77 bases, 4FB4B43A] [77 bases, 4FB4B43A] [ [77 bases, 4FB4B43A]	34	G	c	0
hsa-mir-1260a_22_U_g	hsa-mir-1260a MI0006394 [73 bases, 6557748E] [73 bases, 6557748E] [73 bases, 6557748E] [73 bases, 6557748E] [73 bases, 6557748E] [73 bases, 6557748E]	22	U	g	0	0	0	0	0	1	1	chr14	+	77266218	77266290	77266239	77266231	77266248	-1	-1	other	hsa-mir-1260a_22_U_g	hsa-mir-1260a MI0006394 [73 bases, 6557748E] [73 bases, 6557748E] [73 bases, 6557748E] [73 bases, 6557748E] [73 bases, 6557748E] [73 bases, 6557748E]	22	U	g	0	0	0	0	0	1	1	chr14	+	77266218	77266290	77266239	77266231	77266248	-1	-1	other	hsa-mir-1260a_22_U_g	hsa-mir-1260a MI0006394 [73 bases, 6557748E] [73 bases, 6557748E] [73 bases, 6557748E] [73 bases, 6557748E] [73 bases, 6557748E] [73 bases, 6557748E]	22	U	g	0
hsa-mir-181b-2_37_G_a	hsa-mir-181b-2 MI0000683 [89 bases, 1EE57666] [89 bases, 1EE57666] [89 bases, 1EE57666] [89 bases, 1EE57666] [89 bases, 1EE57666 [89 bases, 1EE57666]	37	G	a	0	0	0	0	0	1	1	chr9	+	124693710	124693798	124693746	124693725	124693747	124693763	124693782	3'-A before central loop	hsa-mir-181b-2_37_G_a	hsa-mir-181b-2 MI0000683 [89 bases, 1EE57666] [89 bases, 1EE57666] [89 bases, 1EE57666] [89 bases, 1EE57666] [89 bases, 1EE57666 [89 bases, 1EE57666]	37	G	a	0	0	0	0	0	1	1	chr9	+	124693710	124693798	124693746	124693725	124693747	124693763	124693782	3'-A before central loop	hsa-mir-181b-2_37_G_a	hsa-mir-181b-2 MI0000683 [89 bases, 1EE57666] [89 bases, 1EE57666] [89 bases, 1EE57666] [89 bases, 1EE57666] [89 bases, 1EE57666 [89 bases, 1EE57666]	37	G	a	0
hsa-mir-92b_83_G_u	hsa-mir-92b MI0003560 [96 bases, AA58C574] [96 bases, AA58C574] [96 bases, AA58C574] [96 bases, AA58C574] [96 bases, AA58C574] [ [96 bases, AA58C574]	83	G	u	4	92	17	391	0.235	0	0	chr1	+	155195177	155195272	155195259	155195196	155195217	155195237	155195258	3'-U	hsa-mir-92b_83_G_u	hsa-mir-92b MI0003560 [96 bases, AA58C574] [96 bases, AA58C574] [96 bases, AA58C574] [96 bases, AA58C574] [96 bases, AA58C574] [ [96 bases, AA58C574]	83	G	u	8	112	11	154	0.727	0	0	chr1	+	155195177	155195272	155195259	155195196	155195217	155195237	155195258	3'-U	hsa-mir-92b_83_G_u	hsa-mir-92b MI0003560 [96 bases, AA58C574] [96 bases, AA58C574] [96 bases, AA58C574] [96 bases, AA58C574] [96 bases, AA58C574] [ [96 bases, AA58C574]	83	G	u	4
hsa-mir-92b_83_G_c	hsa-mir-92b MI0003560 [96 bases, AA58C574] [96 bases, AA58C574] [96 bases, AA58C574] [96 bases, AA58C574] [96 bases, AA58C574] [ [96 bases, AA58C574]	83	G	c	0	0	0	0	0	1	1	chr1	+	155195177	155195272	155195259	155195196	155195217	155195237	155195258	3'-Other	hsa-mir-92b_83_G_c	hsa-mir-92b MI0003560 [96 bases, AA58C574] [96 bases, AA58C574] [96 bases, AA58C574] [96 bases, AA58C574] [96 bases, AA58C574] [ [96 bases, AA58C574]	83	G	c	0	0	0	0	0	1	1	chr1	+	155195177	155195272	155195259	155195196	155195217	155195237	155195258	3'-Other	hsa-mir-92b_83_G_c	hsa-mir-92b MI0003560 [96 bases, AA58C574] [96 bases, AA58C574] [96 bases, AA58C574] [96 bases, AA58C574] [96 bases, AA58C574] [ [96 bases, AA58C574]	83	G	c	1
hsa-mir-92b_83_G_a	hsa-mir-92b MI0003560 [96 bases, AA58C574] [96 bases, AA58C574] [96 bases, AA58C574] [96 bases, AA58C574] [96 bases, AA58C574] [ [96 bases, AA58C574]	83	G	a	12	276	17	391	0.706	0	0	chr1	+	155195177	155195272	155195259	155195196	155195217	155195237	155195258	3'-A	hsa-mir-92b_83_G_a	hsa-mir-92b MI0003560 [96 bases, AA58C574] [96 bases, AA58C574] [96 bases, AA58C574] [96 bases, AA58C574] [96 bases, AA58C574] [ [96 bases, AA58C574]	83	G	a	2	28	11	154	0.182	2.88e-14	1.3e-13	chr1	+	155195177	155195272	155195259	155195196	155195217	155195237	155195258	3'-A	hsa-mir-92b_83_G_a	hsa-mir-92b MI0003560 [96 bases, AA58C574] [96 bases, AA58C574] [96 bases, AA58C574] [96 bases, AA58C574] [96 bases, AA58C574] [ [96 bases, AA58C574]	83	G	a	8
hsa-mir-584_38_G_a	hsa-mir-584 MI0003591 [97 bases, 3307CB18] [97 bases, 3307CB18] [97 bases, 3307CB18] [97 bases, 3307CB18] [97 bases, 3307CB18] [ [97 bases, 3307CB18]	38	G	a	0	0	0	0	0	1	1	chr5	-	149062313	149062409	149062372	149062373	149062394	149062334	149062355	3'-A before central loop	hsa-mir-584_38_G_a	hsa-mir-584 MI0003591 [97 bases, 3307CB18] [97 bases, 3307CB18] [97 bases, 3307CB18] [97 bases, 3307CB18] [97 bases, 3307CB18] [ [97 bases, 3307CB18]	38	G	a	0	0	0	0	0	1	1	chr5	-	149062313	149062409	149062372	149062373	149062394	149062334	149062355	3'-A before central loop	hsa-mir-584_38_G_a	hsa-mir-584 MI0003591 [97 bases, 3307CB18] [97 bases, 3307CB18] [97 bases, 3307CB18] [97 bases, 3307CB18] [97 bases, 3307CB18] [ [97 bases, 3307CB18]	38	G	a	0
hsa-mir-424_33_G_u	hsa-mir-424 MI0001446 [98 bases, F395E924] [98 bases, F395E924] [98 bases, F395E924] [98 bases, F395E924] [98 bases, F395E924] [ [98 bases, F395E924]	33	G	u	0	0	0	0	0	1	1	chrX	-	134546614	134546711	134546679	134546680	134546701	134546644	134546664	3'-U before central loop	hsa-mir-424_33_G_u	hsa-mir-424 MI0001446 [98 bases, F395E924] [98 bases, F395E924] [98 bases, F395E924] [98 bases, F395E924] [98 bases, F395E924] [ [98 bases, F395E924]	33	G	u	0	0	0	0	0	1	1	chrX	-	134546614	134546711	134546679	134546680	134546701	134546644	134546664	3'-U before central loop	hsa-mir-424_33_G_u	hsa-mir-424 MI0001446 [98 bases, F395E924] [98 bases, F395E924] [98 bases, F395E924] [98 bases, F395E924] [98 bases, F395E924] [ [98 bases, F395E924]	33	G	u	0
hsa-mir-183_49_G_a	hsa-mir-183 MI0000273 [110 bases, 343CFEF8] [110 bases, 343CFEF8] [110 bases, 343CFEF8] [110 bases, 343CFEF8] [110 bases, 343CFE [110 bases, 343CFEF8]	49	G	a	0	0	0	0	0	1	1	chr7	-	129774905	129775014	129774966	129774967	129774988	129774928	129774949	3'-A before central loop	hsa-mir-183_49_G_a	hsa-mir-183 MI0000273 [110 bases, 343CFEF8] [110 bases, 343CFEF8] [110 bases, 343CFEF8] [110 bases, 343CFEF8] [110 bases, 343CFE [110 bases, 343CFEF8]	49	G	a	0	0	0	0	0	1	1	chr7	-	129774905	129775014	129774966	129774967	129774988	129774928	129774949	3'-A before central loop	hsa-mir-183_49_G_a	hsa-mir-183 MI0000273 [110 bases, 343CFEF8] [110 bases, 343CFEF8] [110 bases, 343CFEF8] [110 bases, 343CFEF8] [110 bases, 343CFE [110 bases, 343CFEF8]	49	G	a	0
hsa-let-7i_33_G_a	hsa-let-7i MI0000434 [84 bases, C4E76403] [84 bases, C4E76403] [84 bases, C4E76403] [84 bases, C4E76403] [84 bases, C4E76403] [8 [84 bases, C4E76403]	33	G	a	0	0	0	0	0	1	1	chr12	+	62603686	62603769	62603718	62603691	62603712	62603747	62603768	other	hsa-let-7i_33_G_a	hsa-let-7i MI0000434 [84 bases, C4E76403] [84 bases, C4E76403] [84 bases, C4E76403] [84 bases, C4E76403] [84 bases, C4E76403] [8 [84 bases, C4E76403]	33	G	a	1	14	23	322	0.043	1	1	chr12	+	62603686	62603769	62603718	62603691	62603712	62603747	62603768	other	hsa-let-7i_33_G_a	hsa-let-7i MI0000434 [84 bases, C4E76403] [84 bases, C4E76403] [84 bases, C4E76403] [84 bases, C4E76403] [84 bases, C4E76403] [8 [84 bases, C4E76403]	33	G	a	0
hsa-mir-21_19_A_c	hsa-mir-21 MI0000077 [72 bases, AE189A13] [72 bases, AE189A13] [72 bases, AE189A13] [72 bases, AE189A13] [72 bases, AE189A13] [7 [72 bases, AE189A13]	19	A	c	0	0	0	0	0	1	1	chr17	+	59841266	59841337	59841284	59841273	59841294	59841311	59841331	other	hsa-mir-21_19_A_c	hsa-mir-21 MI0000077 [72 bases, AE189A13] [72 bases, AE189A13] [72 bases, AE189A13] [72 bases, AE189A13] [72 bases, AE189A13] [7 [72 bases, AE189A13]	19	A	c	0	0	0	0	0	1	1	chr17	+	59841266	59841337	59841284	59841273	59841294	59841311	59841331	other	hsa-mir-21_19_A_c	hsa-mir-21 MI0000077 [72 bases, AE189A13] [72 bases, AE189A13] [72 bases, AE189A13] [72 bases, AE189A13] [72 bases, AE189A13] [7 [72 bases, AE189A13]	19	A	c	0
hsa-mir-642a_69_A_g	hsa-mir-642a MI0003657 [97 bases, 83278561] [97 bases, 83278561] [97 bases, 83278561] [97 bases, 83278561] [97 bases, 83278561] [97 bases, 83278561]	69	A	g	0	0	0	0	0	1	1	chr19	+	45674928	45675024	45674996	45674943	45674964	45674978	45674999	A-to-I(G)	hsa-mir-642a_69_A_g	hsa-mir-642a MI0003657 [97 bases, 83278561] [97 bases, 83278561] [97 bases, 83278561] [97 bases, 83278561] [97 bases, 83278561] [97 bases, 83278561]	69	A	g	0	0	0	0	0	1	1	chr19	+	45674928	45675024	45674996	45674943	45674964	45674978	45674999	A-to-I(G)	hsa-mir-642a_69_A_g	hsa-mir-642a MI0003657 [97 bases, 83278561] [97 bases, 83278561] [97 bases, 83278561] [97 bases, 83278561] [97 bases, 83278561] [97 bases, 83278561]	69	A	g	0
hsa-mir-320a_67_C_a	hsa-mir-320a MI0000542 [82 bases, C061A564] [82 bases, C061A564] [82 bases, C061A564] [82 bases, C061A564] [82 bases, C061A564] [82 bases, C061A564]	67	C	a	0	0	0	0	0	1	1	chr8	-	22244962	22245043	22244977	-1	-1	22244975	22244996	other	hsa-mir-320a_67_C_a	hsa-mir-320a MI0000542 [82 bases, C061A564] [82 bases, C061A564] [82 bases, C061A564] [82 bases, C061A564] [82 bases, C061A564] [82 bases, C061A564]	67	C	a	0	0	0	0	0	1	1	chr8	-	22244962	22245043	22244977	-1	-1	22244975	22244996	other	hsa-mir-320a_67_C_a	hsa-mir-320a MI0000542 [82 bases, C061A564] [82 bases, C061A564] [82 bases, C061A564] [82 bases, C061A564] [82 bases, C061A564] [82 bases, C061A564]	67	C	a	0
hsa-mir-10b_50_U_a	hsa-mir-10b MI0000267 [110 bases, EDFDE214] [110 bases, EDFDE214] [110 bases, EDFDE214] [110 bases, EDFDE214] [110 bases, EDFDE2 [110 bases, EDFDE214]	50	U	a	0	0	0	0	0	1	1	chr2	+	176150303	176150412	176150352	176150329	176150351	176150368	176150389	3'-A before central loop	hsa-mir-10b_50_U_a	hsa-mir-10b MI0000267 [110 bases, EDFDE214] [110 bases, EDFDE214] [110 bases, EDFDE214] [110 bases, EDFDE214] [110 bases, EDFDE2 [110 bases, EDFDE214]	50	U	a	0	0	0	0	0	1	1	chr2	+	176150303	176150412	176150352	176150329	176150351	176150368	176150389	3'-A before central loop	hsa-mir-10b_50_U_a	hsa-mir-10b MI0000267 [110 bases, EDFDE214] [110 bases, EDFDE214] [110 bases, EDFDE214] [110 bases, EDFDE214] [110 bases, EDFDE2 [110 bases, EDFDE214]	50	U	a	0
hsa-mir-128-2_71_U_c	hsa-mir-128-2 MI0000727 [84 bases, F1B68382] [84 bases, F1B68382] [84 bases, F1B68382] [84 bases, F1B68382] [84 bases, F1B68382] [84 bases, F1B68382]	71	U	c	0	0	0	0	0	1	1	chr3	+	35744476	35744559	35744546	35744490	35744512	35744527	35744547	other	hsa-mir-128-2_71_U_c	hsa-mir-128-2 MI0000727 [84 bases, F1B68382] [84 bases, F1B68382] [84 bases, F1B68382] [84 bases, F1B68382] [84 bases, F1B68382] [84 bases, F1B68382]	71	U	c	0	0	0	0	0	1	1	chr3	+	35744476	35744559	35744546	35744490	35744512	35744527	35744547	other	hsa-mir-128-2_71_U_c	hsa-mir-128-2 MI0000727 [84 bases, F1B68382] [84 bases, F1B68382] [84 bases, F1B68382] [84 bases, F1B68382] [84 bases, F1B68382] [84 bases, F1B68382]	71	U	c	0
hsa-mir-1307_103_U_a	hsa-mir-1307 MI0006444 [149 bases, D99011B0] [149 bases, D99011B0] [149 bases, D99011B0] [149 bases, D99011B0] [149 bases, D9901 [149 bases, D99011B0]	103	U	a	0	0	0	0	0	1	1	chr10	-	103394253	103394401	103394299	103394341	103394361	103394301	103394322	3'-A	hsa-mir-1307_103_U_a	hsa-mir-1307 MI0006444 [149 bases, D99011B0] [149 bases, D99011B0] [149 bases, D99011B0] [149 bases, D99011B0] [149 bases, D9901 [149 bases, D99011B0]	103	U	a	0	0	0	0	0	1	1	chr10	-	103394253	103394401	103394299	103394341	103394361	103394301	103394322	3'-A	hsa-mir-1307_103_U_a	hsa-mir-1307 MI0006444 [149 bases, D99011B0] [149 bases, D99011B0] [149 bases, D99011B0] [149 bases, D99011B0] [149 bases, D9901 [149 bases, D99011B0]	103	U	a	0
hsa-mir-378a_65_C_u	hsa-mir-378a MI0000786 [66 bases, 4EB96235] [66 bases, 4EB96235] [66 bases, 4EB96235] [66 bases, 4EB96235] [66 bases, 4EB96235] [66 bases, 4EB96235]	65	C	u	2	46	2	46	1	0	0	chr5	+	149732825	149732890	149732889	149732829	149732850	149732867	149732888	3'-U	hsa-mir-378a_65_C_u	hsa-mir-378a MI0000786 [66 bases, 4EB96235] [66 bases, 4EB96235] [66 bases, 4EB96235] [66 bases, 4EB96235] [66 bases, 4EB96235] [66 bases, 4EB96235]	65	C	u	0	0	0	0	0	1	1	chr5	+	149732825	149732890	149732889	149732829	149732850	149732867	149732888	3'-U	hsa-mir-378a_65_C_u	hsa-mir-378a MI0000786 [66 bases, 4EB96235] [66 bases, 4EB96235] [66 bases, 4EB96235] [66 bases, 4EB96235] [66 bases, 4EB96235] [66 bases, 4EB96235]	65	C	u	0
hsa-mir-486-1_25_G_u	hsa-mir-486-1 MI0002470 [68 bases, 76679BF1] [68 bases, 76679BF1] [68 bases, 76679BF1] [68 bases, 76679BF1] [68 bases, 76679BF1] [68 bases, 76679BF1]	25	G	u	3	69	31	713	0.097	4.98e-09	1.79e-08	chr8	-	41660441	41660508	41660484	41660484	41660505	41660443	41660463	other	hsa-mir-486-1_25_G_u	hsa-mir-486-1 MI0002470 [68 bases, 76679BF1] [68 bases, 76679BF1] [68 bases, 76679BF1] [68 bases, 76679BF1] [68 bases, 76679BF1] [68 bases, 76679BF1]	25	G	u	0	0	24	336	0	1	1	chr8	-	41660441	41660508	41660484	41660484	41660505	41660443	41660463	other	hsa-mir-486-1_25_G_u	hsa-mir-486-1 MI0002470 [68 bases, 76679BF1] [68 bases, 76679BF1] [68 bases, 76679BF1] [68 bases, 76679BF1] [68 bases, 76679BF1] [68 bases, 76679BF1]	25	G	u	1
hsa-mir-378a_65_C_a	hsa-mir-378a MI0000786 [66 bases, 4EB96235] [66 bases, 4EB96235] [66 bases, 4EB96235] [66 bases, 4EB96235] [66 bases, 4EB96235] [66 bases, 4EB96235]	65	C	a	0	0	0	0	0	1	1	chr5	+	149732825	149732890	149732889	149732829	149732850	149732867	149732888	3'-A	hsa-mir-378a_65_C_a	hsa-mir-378a MI0000786 [66 bases, 4EB96235] [66 bases, 4EB96235] [66 bases, 4EB96235] [66 bases, 4EB96235] [66 bases, 4EB96235] [66 bases, 4EB96235]	65	C	a	0	0	0	0	0	1	1	chr5	+	149732825	149732890	149732889	149732829	149732850	149732867	149732888	3'-A	hsa-mir-378a_65_C_a	hsa-mir-378a MI0000786 [66 bases, 4EB96235] [66 bases, 4EB96235] [66 bases, 4EB96235] [66 bases, 4EB96235] [66 bases, 4EB96235] [66 bases, 4EB96235]	65	C	a	0
hsa-mir-486-1_25_G_c	hsa-mir-486-1 MI0002470 [68 bases, 76679BF1] [68 bases, 76679BF1] [68 bases, 76679BF1] [68 bases, 76679BF1] [68 bases, 76679BF1] [68 bases, 76679BF1]	25	G	c	2	46	31	713	0.065	0.0376	0.116	chr8	-	41660441	41660508	41660484	41660484	41660505	41660443	41660463	other	hsa-mir-486-1_25_G_c	hsa-mir-486-1 MI0002470 [68 bases, 76679BF1] [68 bases, 76679BF1] [68 bases, 76679BF1] [68 bases, 76679BF1] [68 bases, 76679BF1] [68 bases, 76679BF1]	25	G	c	1	14	24	336	0.042	1	1	chr8	-	41660441	41660508	41660484	41660484	41660505	41660443	41660463	other	hsa-mir-486-1_25_G_c	hsa-mir-486-1 MI0002470 [68 bases, 76679BF1] [68 bases, 76679BF1] [68 bases, 76679BF1] [68 bases, 76679BF1] [68 bases, 76679BF1] [68 bases, 76679BF1]	25	G	c	0
hsa-mir-486-1_25_G_a	hsa-mir-486-1 MI0002470 [68 bases, 76679BF1] [68 bases, 76679BF1] [68 bases, 76679BF1] [68 bases, 76679BF1] [68 bases, 76679BF1] [68 bases, 76679BF1]	25	G	a	5	115	31	713	0.161	0	0	chr8	-	41660441	41660508	41660484	41660484	41660505	41660443	41660463	3'-A before central loop	hsa-mir-486-1_25_G_a	hsa-mir-486-1 MI0002470 [68 bases, 76679BF1] [68 bases, 76679BF1] [68 bases, 76679BF1] [68 bases, 76679BF1] [68 bases, 76679BF1] [68 bases, 76679BF1]	25	G	a	11	154	24	336	0.458	0	0	chr8	-	41660441	41660508	41660484	41660484	41660505	41660443	41660463	3'-A before central loop	hsa-mir-486-1_25_G_a	hsa-mir-486-1 MI0002470 [68 bases, 76679BF1] [68 bases, 76679BF1] [68 bases, 76679BF1] [68 bases, 76679BF1] [68 bases, 76679BF1] [68 bases, 76679BF1]	25	G	a	3
hsa-mir-27b_79_U_c	hsa-mir-27b MI0000440 [97 bases, 46271B59] [97 bases, 46271B59] [97 bases, 46271B59] [97 bases, 46271B59] [97 bases, 46271B59] [ [97 bases, 46271B59]	79	U	c	0	0	15	345	0	1	1	chr9	+	95085445	95085541	95085523	95085463	95085484	95085505	95085525	other	hsa-mir-27b_79_U_c	hsa-mir-27b MI0000440 [97 bases, 46271B59] [97 bases, 46271B59] [97 bases, 46271B59] [97 bases, 46271B59] [97 bases, 46271B59] [ [97 bases, 46271B59]	79	U	c	0	0	11	154	0	1	1	chr9	+	95085445	95085541	95085523	95085463	95085484	95085505	95085525	other	hsa-mir-27b_79_U_c	hsa-mir-27b MI0000440 [97 bases, 46271B59] [97 bases, 46271B59] [97 bases, 46271B59] [97 bases, 46271B59] [97 bases, 46271B59] [ [97 bases, 46271B59]	79	U	c	0
hsa-mir-16-1_35_G_c	hsa-mir-16-1 MI0000070 [89 bases, 9742DA3F] [89 bases, 9742DA3F] [89 bases, 9742DA3F] [89 bases, 9742DA3F] [89 bases, 9742DA3F] [89 bases, 9742DA3F]	35	G	c	0	0	0	0	0	1	1	chr13	-	50048973	50049061	50049027	50049027	50049048	50048985	50049006	other	hsa-mir-16-1_35_G_c	hsa-mir-16-1 MI0000070 [89 bases, 9742DA3F] [89 bases, 9742DA3F] [89 bases, 9742DA3F] [89 bases, 9742DA3F] [89 bases, 9742DA3F] [89 bases, 9742DA3F]	35	G	c	0	0	0	0	0	1	1	chr13	-	50048973	50049061	50049027	50049027	50049048	50048985	50049006	other	hsa-mir-16-1_35_G_c	hsa-mir-16-1 MI0000070 [89 bases, 9742DA3F] [89 bases, 9742DA3F] [89 bases, 9742DA3F] [89 bases, 9742DA3F] [89 bases, 9742DA3F] [89 bases, 9742DA3F]	35	G	c	0
hsa-mir-92a-1_69_U_c	hsa-mir-92a-1 MI0000093 [78 bases, F8DFA0DF] [78 bases, F8DFA0DF] [78 bases, F8DFA0DF] [78 bases, F8DFA0DF] [78 bases, F8DFA0DF] [78 bases, F8DFA0DF]	69	U	c	227	5222	3177	73088	0.071	0	0	chr13	+	91351314	91351391	91351382	91351324	91351346	91351361	91351382	other	hsa-mir-92a-1_69_U_c	hsa-mir-92a-1 MI0000093 [78 bases, F8DFA0DF] [78 bases, F8DFA0DF] [78 bases, F8DFA0DF] [78 bases, F8DFA0DF] [78 bases, F8DFA0DF] [78 bases, F8DFA0DF]	69	U	c	206	2890	1947	27317	0.106	0	0	chr13	+	91351314	91351391	91351382	91351324	91351346	91351361	91351382	other	hsa-mir-92a-1_69_U_c	hsa-mir-92a-1 MI0000093 [78 bases, F8DFA0DF] [78 bases, F8DFA0DF] [78 bases, F8DFA0DF] [78 bases, F8DFA0DF] [78 bases, F8DFA0DF] [78 bases, F8DFA0DF]	69	U	c	136
hsa-mir-92a-1_69_U_a	hsa-mir-92a-1 MI0000093 [78 bases, F8DFA0DF] [78 bases, F8DFA0DF] [78 bases, F8DFA0DF] [78 bases, F8DFA0DF] [78 bases, F8DFA0DF] [78 bases, F8DFA0DF]	69	U	a	219	5038	3177	73088	0.069	0	0	chr13	+	91351314	91351391	91351382	91351324	91351346	91351361	91351382	3'-A	hsa-mir-92a-1_69_U_a	hsa-mir-92a-1 MI0000093 [78 bases, F8DFA0DF] [78 bases, F8DFA0DF] [78 bases, F8DFA0DF] [78 bases, F8DFA0DF] [78 bases, F8DFA0DF] [78 bases, F8DFA0DF]	69	U	a	152	2132	1947	27317	0.078	0	0	chr13	+	91351314	91351391	91351382	91351324	91351346	91351361	91351382	3'-A	hsa-mir-92a-1_69_U_a	hsa-mir-92a-1 MI0000093 [78 bases, F8DFA0DF] [78 bases, F8DFA0DF] [78 bases, F8DFA0DF] [78 bases, F8DFA0DF] [78 bases, F8DFA0DF] [78 bases, F8DFA0DF]	69	U	a	150
hsa-mir-26a-1_31_U_c	hsa-mir-26a-1 MI0000083 [77 bases, 35E0D14E] [77 bases, 35E0D14E] [77 bases, 35E0D14E] [77 bases, 35E0D14E] [77 bases, 35E0D14E] [77 bases, 35E0D14E]	31	U	c	6	138	69	1587	0.087	7.1e-12	2.74e-11	chr3	+	37969404	37969480	37969434	37969413	37969434	37969452	37969473	other	hsa-mir-26a-1_31_U_c	hsa-mir-26a-1 MI0000083 [77 bases, 35E0D14E] [77 bases, 35E0D14E] [77 bases, 35E0D14E] [77 bases, 35E0D14E] [77 bases, 35E0D14E] [77 bases, 35E0D14E]	31	U	c	5	70	36	505	0.139	0	0	chr3	+	37969404	37969480	37969434	37969413	37969434	37969452	37969473	other	hsa-mir-26a-1_31_U_c	hsa-mir-26a-1 MI0000083 [77 bases, 35E0D14E] [77 bases, 35E0D14E] [77 bases, 35E0D14E] [77 bases, 35E0D14E] [77 bases, 35E0D14E] [77 bases, 35E0D14E]	31	U	c	4
hsa-mir-532_42_U_a	hsa-mir-532 MI0003205 [91 bases, F6C98AC2] [91 bases, F6C98AC2] [91 bases, F6C98AC2] [91 bases, F6C98AC2] [91 bases, F6C98AC2] [ [91 bases, F6C98AC2]	42	U	a	0	0	0	0	0	1	1	chrX	+	50003148	50003238	50003189	50003167	50003188	50003204	50003225	3'-A before central loop	hsa-mir-532_42_U_a	hsa-mir-532 MI0003205 [91 bases, F6C98AC2] [91 bases, F6C98AC2] [91 bases, F6C98AC2] [91 bases, F6C98AC2] [91 bases, F6C98AC2] [ [91 bases, F6C98AC2]	42	U	a	0	0	0	0	0	1	1	chrX	+	50003148	50003238	50003189	50003167	50003188	50003204	50003225	3'-A before central loop	hsa-mir-532_42_U_a	hsa-mir-532 MI0003205 [91 bases, F6C98AC2] [91 bases, F6C98AC2] [91 bases, F6C98AC2] [91 bases, F6C98AC2] [91 bases, F6C98AC2] [ [91 bases, F6C98AC2]	42	U	a	0
hsa-mir-26a-1_9_G_c	hsa-mir-26a-1 MI0000083 [77 bases, 35E0D14E] [77 bases, 35E0D14E] [77 bases, 35E0D14E] [77 bases, 35E0D14E] [77 bases, 35E0D14E] [77 bases, 35E0D14E]	9	G	c	0	0	0	0	0	1	1	chr3	+	37969404	37969480	37969412	37969413	37969434	37969452	37969473	5', -1	hsa-mir-26a-1_9_G_c	hsa-mir-26a-1 MI0000083 [77 bases, 35E0D14E] [77 bases, 35E0D14E] [77 bases, 35E0D14E] [77 bases, 35E0D14E] [77 bases, 35E0D14E] [77 bases, 35E0D14E]	9	G	c	0	0	0	0	0	1	1	chr3	+	37969404	37969480	37969412	37969413	37969434	37969452	37969473	5', -1	hsa-mir-26a-1_9_G_c	hsa-mir-26a-1 MI0000083 [77 bases, 35E0D14E] [77 bases, 35E0D14E] [77 bases, 35E0D14E] [77 bases, 35E0D14E] [77 bases, 35E0D14E] [77 bases, 35E0D14E]	9	G	c	0
hsa-mir-26a-1_9_G_-	hsa-mir-26a-1 MI0000083 [77 bases, 35E0D14E] [77 bases, 35E0D14E] [77 bases, 35E0D14E] [77 bases, 35E0D14E] [77 bases, 35E0D14E] [77 bases, 35E0D14E]	9	G	-	0	0	0	0	0	1	1	chr3	+	37969404	37969480	37969412	37969413	37969434	37969452	37969473	5', -1	hsa-mir-26a-1_9_G_-	hsa-mir-26a-1 MI0000083 [77 bases, 35E0D14E] [77 bases, 35E0D14E] [77 bases, 35E0D14E] [77 bases, 35E0D14E] [77 bases, 35E0D14E] [77 bases, 35E0D14E]	9	G	-	0	0	0	0	0	1	1	chr3	+	37969404	37969480	37969412	37969413	37969434	37969452	37969473	5', -1	hsa-mir-26a-1_9_G_-	hsa-mir-26a-1 MI0000083 [77 bases, 35E0D14E] [77 bases, 35E0D14E] [77 bases, 35E0D14E] [77 bases, 35E0D14E] [77 bases, 35E0D14E] [77 bases, 35E0D14E]	9	G	-	0
hsa-mir-589_46_C_a	hsa-mir-589 MI0003599 [99 bases, 58E61E44] [99 bases, 58E61E44] [99 bases, 58E61E44] [99 bases, 58E61E44] [99 bases, 58E61E44] [ [99 bases, 58E61E44]	46	C	a	0	0	0	0	0	1	1	chr7	-	5495819	5495917	5495872	5495873	5495894	5495834	5495857	3'-A before central loop	hsa-mir-589_46_C_a	hsa-mir-589 MI0003599 [99 bases, 58E61E44] [99 bases, 58E61E44] [99 bases, 58E61E44] [99 bases, 58E61E44] [99 bases, 58E61E44] [ [99 bases, 58E61E44]	46	C	a	1	14	1	14	1	0	0	chr7	-	5495819	5495917	5495872	5495873	5495894	5495834	5495857	3'-A before central loop	hsa-mir-589_46_C_a	hsa-mir-589 MI0003599 [99 bases, 58E61E44] [99 bases, 58E61E44] [99 bases, 58E61E44] [99 bases, 58E61E44] [99 bases, 58E61E44] [ [99 bases, 58E61E44]	46	C	a	0
hsa-mir-192_46_G_u	hsa-mir-192 MI0000234 [110 bases, 38D8AB5B] [110 bases, 38D8AB5B] [110 bases, 38D8AB5B] [110 bases, 38D8AB5B] [110 bases, 38D8AB [110 bases, 38D8AB5B]	46	G	u	0	0	0	0	0	1	1	chr11	-	64891137	64891246	64891201	64891203	64891223	64891159	64891180	3'-U before central loop	hsa-mir-192_46_G_u	hsa-mir-192 MI0000234 [110 bases, 38D8AB5B] [110 bases, 38D8AB5B] [110 bases, 38D8AB5B] [110 bases, 38D8AB5B] [110 bases, 38D8AB [110 bases, 38D8AB5B]	46	G	u	0	0	0	0	0	1	1	chr11	-	64891137	64891246	64891201	64891203	64891223	64891159	64891180	3'-U before central loop	hsa-mir-192_46_G_u	hsa-mir-192 MI0000234 [110 bases, 38D8AB5B] [110 bases, 38D8AB5B] [110 bases, 38D8AB5B] [110 bases, 38D8AB5B] [110 bases, 38D8AB [110 bases, 38D8AB5B]	46	G	u	0
hsa-mir-192_46_G_c	hsa-mir-192 MI0000234 [110 bases, 38D8AB5B] [110 bases, 38D8AB5B] [110 bases, 38D8AB5B] [110 bases, 38D8AB5B] [110 bases, 38D8AB [110 bases, 38D8AB5B]	46	G	c	0	0	0	0	0	1	1	chr11	-	64891137	64891246	64891201	64891203	64891223	64891159	64891180	3'-Other before central loop	hsa-mir-192_46_G_c	hsa-mir-192 MI0000234 [110 bases, 38D8AB5B] [110 bases, 38D8AB5B] [110 bases, 38D8AB5B] [110 bases, 38D8AB5B] [110 bases, 38D8AB [110 bases, 38D8AB5B]	46	G	c	0	0	0	0	0	1	1	chr11	-	64891137	64891246	64891201	64891203	64891223	64891159	64891180	3'-Other before central loop	hsa-mir-192_46_G_c	hsa-mir-192 MI0000234 [110 bases, 38D8AB5B] [110 bases, 38D8AB5B] [110 bases, 38D8AB5B] [110 bases, 38D8AB5B] [110 bases, 38D8AB [110 bases, 38D8AB5B]	46	G	c	0
hsa-mir-130b_71_A_u	hsa-mir-130b MI0000748 [82 bases, 6207FC45] [82 bases, 6207FC45] [82 bases, 6207FC45] [82 bases, 6207FC45] [82 bases, 6207FC45] [82 bases, 6207FC45]	71	A	u	0	0	0	0	0	1	1	chr22	+	21653304	21653385	21653374	21653316	21653336	21653354	21653375	3'-U	hsa-mir-130b_71_A_u	hsa-mir-130b MI0000748 [82 bases, 6207FC45] [82 bases, 6207FC45] [82 bases, 6207FC45] [82 bases, 6207FC45] [82 bases, 6207FC45] [82 bases, 6207FC45]	71	A	u	0	0	0	0	0	1	1	chr22	+	21653304	21653385	21653374	21653316	21653336	21653354	21653375	3'-U	hsa-mir-130b_71_A_u	hsa-mir-130b MI0000748 [82 bases, 6207FC45] [82 bases, 6207FC45] [82 bases, 6207FC45] [82 bases, 6207FC45] [82 bases, 6207FC45] [82 bases, 6207FC45]	71	A	u	0
hsa-mir-128-2_49_G_a	hsa-mir-128-2 MI0000727 [84 bases, F1B68382] [84 bases, F1B68382] [84 bases, F1B68382] [84 bases, F1B68382] [84 bases, F1B68382] [84 bases, F1B68382]	49	G	a	0	0	0	0	0	1	1	chr3	+	35744476	35744559	35744524	35744490	35744512	35744527	35744547	5', -3	hsa-mir-128-2_49_G_a	hsa-mir-128-2 MI0000727 [84 bases, F1B68382] [84 bases, F1B68382] [84 bases, F1B68382] [84 bases, F1B68382] [84 bases, F1B68382] [84 bases, F1B68382]	49	G	a	0	0	0	0	0	1	1	chr3	+	35744476	35744559	35744524	35744490	35744512	35744527	35744547	5', -3	hsa-mir-128-2_49_G_a	hsa-mir-128-2 MI0000727 [84 bases, F1B68382] [84 bases, F1B68382] [84 bases, F1B68382] [84 bases, F1B68382] [84 bases, F1B68382] [84 bases, F1B68382]	49	G	a	0
hsa-mir-142_55_A_g	hsa-mir-142 MI0000458 [87 bases, F20A5351] [87 bases, F20A5351] [87 bases, F20A5351] [87 bases, F20A5351] [87 bases, F20A5351] [ [87 bases, F20A5351]	55	A	g	0	0	0	0	0	1	1	chr17	-	58331232	58331318	58331264	58331283	58331303	58331245	58331267	A-to-I(G)	hsa-mir-142_55_A_g	hsa-mir-142 MI0000458 [87 bases, F20A5351] [87 bases, F20A5351] [87 bases, F20A5351] [87 bases, F20A5351] [87 bases, F20A5351] [ [87 bases, F20A5351]	55	A	g	0	0	0	0	0	1	1	chr17	-	58331232	58331318	58331264	58331283	58331303	58331245	58331267	A-to-I(G)	hsa-mir-142_55_A_g	hsa-mir-142 MI0000458 [87 bases, F20A5351] [87 bases, F20A5351] [87 bases, F20A5351] [87 bases, F20A5351] [87 bases, F20A5351] [ [87 bases, F20A5351]	55	A	g	0
hsa-mir-200c_58_A_c	hsa-mir-200c MI0000650 [68 bases, 3B08F8A2] [68 bases, 3B08F8A2] [68 bases, 3B08F8A2] [68 bases, 3B08F8A2] [68 bases, 3B08F8A2] [68 bases, 3B08F8A2]	58	A	c	1	23	10	230	0.1	0.000251	0.000823	chr12	+	6963699	6963766	6963756	6963703	6963724	6963742	6963764	other	hsa-mir-200c_58_A_c	hsa-mir-200c MI0000650 [68 bases, 3B08F8A2] [68 bases, 3B08F8A2] [68 bases, 3B08F8A2] [68 bases, 3B08F8A2] [68 bases, 3B08F8A2] [68 bases, 3B08F8A2]	58	A	c	1	14	18	252	0.056	0.343	0.973	chr12	+	6963699	6963766	6963756	6963703	6963724	6963742	6963764	other	hsa-mir-200c_58_A_c	hsa-mir-200c MI0000650 [68 bases, 3B08F8A2] [68 bases, 3B08F8A2] [68 bases, 3B08F8A2] [68 bases, 3B08F8A2] [68 bases, 3B08F8A2] [68 bases, 3B08F8A2]	58	A	c	0
hsa-mir-550a-2_28_U_c	hsa-mir-550a-2 MI0003601 [97 bases, 22095398] [97 bases, 22095398] [97 bases, 22095398] [97 bases, 22095398] [97 bases, 22095398 [97 bases, 22095398]	28	U	c	0	0	0	0	0	1	1	chr7	+	32732981	32733077	32733008	32733002	32733024	32733041	32733062	other	hsa-mir-550a-2_28_U_c	hsa-mir-550a-2 MI0003601 [97 bases, 22095398] [97 bases, 22095398] [97 bases, 22095398] [97 bases, 22095398] [97 bases, 22095398 [97 bases, 22095398]	28	U	c	0	0	0	0	0	1	1	chr7	+	32732981	32733077	32733008	32733002	32733024	32733041	32733062	other	hsa-mir-550a-2_28_U_c	hsa-mir-550a-2 MI0003601 [97 bases, 22095398] [97 bases, 22095398] [97 bases, 22095398] [97 bases, 22095398] [97 bases, 22095398 [97 bases, 22095398]	28	U	c	0
hsa-let-7i_36_U_c	hsa-let-7i MI0000434 [84 bases, C4E76403] [84 bases, C4E76403] [84 bases, C4E76403] [84 bases, C4E76403] [84 bases, C4E76403] [8 [84 bases, C4E76403]	36	U	c	0	0	0	0	0	1	1	chr12	+	62603686	62603769	62603721	62603691	62603712	62603747	62603768	other	hsa-let-7i_36_U_c	hsa-let-7i MI0000434 [84 bases, C4E76403] [84 bases, C4E76403] [84 bases, C4E76403] [84 bases, C4E76403] [84 bases, C4E76403] [8 [84 bases, C4E76403]	36	U	c	0	0	0	0	0	1	1	chr12	+	62603686	62603769	62603721	62603691	62603712	62603747	62603768	other	hsa-let-7i_36_U_c	hsa-let-7i MI0000434 [84 bases, C4E76403] [84 bases, C4E76403] [84 bases, C4E76403] [84 bases, C4E76403] [84 bases, C4E76403] [8 [84 bases, C4E76403]	36	U	c	2
hsa-mir-92a-2_70_G_u	hsa-mir-92a-2 MI0000094 [75 bases, AB1EC68B] [75 bases, AB1EC68B] [75 bases, AB1EC68B] [75 bases, AB1EC68B] [75 bases, AB1EC68B] [75 bases, AB1EC68B]	70	G	u	48	1104	968	22269	0.05	1	1	chrX	-	134169538	134169612	134169543	134169583	134169604	134169544	134169565	3'-U	hsa-mir-92a-2_70_G_u	hsa-mir-92a-2 MI0000094 [75 bases, AB1EC68B] [75 bases, AB1EC68B] [75 bases, AB1EC68B] [75 bases, AB1EC68B] [75 bases, AB1EC68B] [75 bases, AB1EC68B]	70	G	u	31	434	556	7800	0.056	0.00984	0.0317	chrX	-	134169538	134169612	134169543	134169583	134169604	134169544	134169565	3'-U	hsa-mir-92a-2_70_G_u	hsa-mir-92a-2 MI0000094 [75 bases, AB1EC68B] [75 bases, AB1EC68B] [75 bases, AB1EC68B] [75 bases, AB1EC68B] [75 bases, AB1EC68B] [75 bases, AB1EC68B]	70	G	u	24
hsa-mir-92a-2_70_G_a	hsa-mir-92a-2 MI0000094 [75 bases, AB1EC68B] [75 bases, AB1EC68B] [75 bases, AB1EC68B] [75 bases, AB1EC68B] [75 bases, AB1EC68B] [75 bases, AB1EC68B]	70	G	a	883	20313	968	22269	0.912	0	0	chrX	-	134169538	134169612	134169543	134169583	134169604	134169544	134169565	3'-A	hsa-mir-92a-2_70_G_a	hsa-mir-92a-2 MI0000094 [75 bases, AB1EC68B] [75 bases, AB1EC68B] [75 bases, AB1EC68B] [75 bases, AB1EC68B] [75 bases, AB1EC68B] [75 bases, AB1EC68B]	70	G	a	495	6945	556	7800	0.89	0	0	chrX	-	134169538	134169612	134169543	134169583	134169604	134169544	134169565	3'-A	hsa-mir-92a-2_70_G_a	hsa-mir-92a-2 MI0000094 [75 bases, AB1EC68B] [75 bases, AB1EC68B] [75 bases, AB1EC68B] [75 bases, AB1EC68B] [75 bases, AB1EC68B] [75 bases, AB1EC68B]	70	G	a	478
hsa-mir-126_51_C_g	hsa-mir-126 MI0000471 [85 bases, 8D6B9A88] [85 bases, 8D6B9A88] [85 bases, 8D6B9A88] [85 bases, 8D6B9A88] [85 bases, 8D6B9A88] [ [85 bases, 8D6B9A88]	51	C	g	0	0	0	0	0	1	1	chr9	+	136670602	136670686	136670652	136670616	136670636	136670653	136670674	5', -1	hsa-mir-126_51_C_g	hsa-mir-126 MI0000471 [85 bases, 8D6B9A88] [85 bases, 8D6B9A88] [85 bases, 8D6B9A88] [85 bases, 8D6B9A88] [85 bases, 8D6B9A88] [ [85 bases, 8D6B9A88]	51	C	g	0	0	0	0	0	1	1	chr9	+	136670602	136670686	136670652	136670616	136670636	136670653	136670674	5', -1	hsa-mir-126_51_C_g	hsa-mir-126 MI0000471 [85 bases, 8D6B9A88] [85 bases, 8D6B9A88] [85 bases, 8D6B9A88] [85 bases, 8D6B9A88] [85 bases, 8D6B9A88] [ [85 bases, 8D6B9A88]	51	C	g	0
hsa-mir-126_51_C_a	hsa-mir-126 MI0000471 [85 bases, 8D6B9A88] [85 bases, 8D6B9A88] [85 bases, 8D6B9A88] [85 bases, 8D6B9A88] [85 bases, 8D6B9A88] [ [85 bases, 8D6B9A88]	51	C	a	0	0	0	0	0	1	1	chr9	+	136670602	136670686	136670652	136670616	136670636	136670653	136670674	5', -1	hsa-mir-126_51_C_a	hsa-mir-126 MI0000471 [85 bases, 8D6B9A88] [85 bases, 8D6B9A88] [85 bases, 8D6B9A88] [85 bases, 8D6B9A88] [85 bases, 8D6B9A88] [ [85 bases, 8D6B9A88]	51	C	a	0	0	0	0	0	1	1	chr9	+	136670602	136670686	136670652	136670616	136670636	136670653	136670674	5', -1	hsa-mir-126_51_C_a	hsa-mir-126 MI0000471 [85 bases, 8D6B9A88] [85 bases, 8D6B9A88] [85 bases, 8D6B9A88] [85 bases, 8D6B9A88] [85 bases, 8D6B9A88] [ [85 bases, 8D6B9A88]	51	C	a	0
hsa-mir-4485_54_U_g	hsa-mir-4485 MI0016846 [57 bases, 3EBBD065] [57 bases, 3EBBD065] [57 bases, 3EBBD065] [57 bases, 3EBBD065] [57 bases, 3EBBD065] [57 bases, 3EBBD065]	54	U	g	0	0	0	0	0	1	1	chr11	-	10508270	10508326	10508273	10508305	10508320	10508277	10508296	other	hsa-mir-4485_54_U_g	hsa-mir-4485 MI0016846 [57 bases, 3EBBD065] [57 bases, 3EBBD065] [57 bases, 3EBBD065] [57 bases, 3EBBD065] [57 bases, 3EBBD065] [57 bases, 3EBBD065]	54	U	g	0	0	0	0	0	1	1	chr11	-	10508270	10508326	10508273	10508305	10508320	10508277	10508296	other	hsa-mir-4485_54_U_g	hsa-mir-4485 MI0016846 [57 bases, 3EBBD065] [57 bases, 3EBBD065] [57 bases, 3EBBD065] [57 bases, 3EBBD065] [57 bases, 3EBBD065] [57 bases, 3EBBD065]	54	U	g	0
hsa-mir-374b_33_U_c	hsa-mir-374b MI0005566 [72 bases, B7C28765] [72 bases, B7C28765] [72 bases, B7C28765] [72 bases, B7C28765] [72 bases, B7C28765] [72 bases, B7C28765]	33	U	c	0	0	0	0	0	1	1	chrX	-	74218547	74218618	74218586	74218587	74218608	74218557	74218578	3'-Other before central loop	hsa-mir-374b_33_U_c	hsa-mir-374b MI0005566 [72 bases, B7C28765] [72 bases, B7C28765] [72 bases, B7C28765] [72 bases, B7C28765] [72 bases, B7C28765] [72 bases, B7C28765]	33	U	c	0	0	0	0	0	1	1	chrX	-	74218547	74218618	74218586	74218587	74218608	74218557	74218578	3'-Other before central loop	hsa-mir-374b_33_U_c	hsa-mir-374b MI0005566 [72 bases, B7C28765] [72 bases, B7C28765] [72 bases, B7C28765] [72 bases, B7C28765] [72 bases, B7C28765] [72 bases, B7C28765]	33	U	c	0
hsa-mir-223_45_G_c	hsa-mir-223 MI0000300 [110 bases, 5530C583] [110 bases, 5530C583] [110 bases, 5530C583] [110 bases, 5530C583] [110 bases, 5530C5 [110 bases, 5530C583]	45	G	c	0	0	0	0	0	1	1	chrX	+	66018870	66018979	66018914	66018895	66018916	66018937	66018958	other	hsa-mir-223_45_G_c	hsa-mir-223 MI0000300 [110 bases, 5530C583] [110 bases, 5530C583] [110 bases, 5530C583] [110 bases, 5530C583] [110 bases, 5530C5 [110 bases, 5530C583]	45	G	c	0	0	0	0	0	1	1	chrX	+	66018870	66018979	66018914	66018895	66018916	66018937	66018958	other	hsa-mir-223_45_G_c	hsa-mir-223 MI0000300 [110 bases, 5530C583] [110 bases, 5530C583] [110 bases, 5530C583] [110 bases, 5530C583] [110 bases, 5530C5 [110 bases, 5530C583]	45	G	c	0
hsa-mir-615_82_U_c	hsa-mir-615 MI0003628 [96 bases, 95AADBCD] [96 bases, 95AADBCD] [96 bases, 95AADBCD] [96 bases, 95AADBCD] [96 bases, 95AADBCD] [ [96 bases, 95AADBCD]	82	U	c	0	0	0	0	0	1	1	chr12	+	54033950	54034045	54034031	54033967	54033988	54034010	54034031	other	hsa-mir-615_82_U_c	hsa-mir-615 MI0003628 [96 bases, 95AADBCD] [96 bases, 95AADBCD] [96 bases, 95AADBCD] [96 bases, 95AADBCD] [96 bases, 95AADBCD] [ [96 bases, 95AADBCD]	82	U	c	0	0	0	0	0	1	1	chr12	+	54033950	54034045	54034031	54033967	54033988	54034010	54034031	other	hsa-mir-615_82_U_c	hsa-mir-615 MI0003628 [96 bases, 95AADBCD] [96 bases, 95AADBCD] [96 bases, 95AADBCD] [96 bases, 95AADBCD] [96 bases, 95AADBCD] [ [96 bases, 95AADBCD]	82	U	c	0
hsa-mir-125a_39_G_u	hsa-mir-125a MI0000469 [86 bases, 7D807D1C] [86 bases, 7D807D1C] [86 bases, 7D807D1C] [86 bases, 7D807D1C] [86 bases, 7D807D1C] [86 bases, 7D807D1C]	39	G	u	1	23	2	46	0.5	0	0	chr19	+	51693254	51693339	51693292	51693268	51693291	51693306	51693327	3'-U before central loop	hsa-mir-125a_39_G_u	hsa-mir-125a MI0000469 [86 bases, 7D807D1C] [86 bases, 7D807D1C] [86 bases, 7D807D1C] [86 bases, 7D807D1C] [86 bases, 7D807D1C] [86 bases, 7D807D1C]	39	G	u	0	0	0	0	0	1	1	chr19	+	51693254	51693339	51693292	51693268	51693291	51693306	51693327	3'-U before central loop	hsa-mir-125a_39_G_u	hsa-mir-125a MI0000469 [86 bases, 7D807D1C] [86 bases, 7D807D1C] [86 bases, 7D807D1C] [86 bases, 7D807D1C] [86 bases, 7D807D1C] [86 bases, 7D807D1C]	39	G	u	0
hsa-mir-125a_39_G_c	hsa-mir-125a MI0000469 [86 bases, 7D807D1C] [86 bases, 7D807D1C] [86 bases, 7D807D1C] [86 bases, 7D807D1C] [86 bases, 7D807D1C] [86 bases, 7D807D1C]	39	G	c	0	0	0	0	0	1	1	chr19	+	51693254	51693339	51693292	51693268	51693291	51693306	51693327	3'-Other before central loop	hsa-mir-125a_39_G_c	hsa-mir-125a MI0000469 [86 bases, 7D807D1C] [86 bases, 7D807D1C] [86 bases, 7D807D1C] [86 bases, 7D807D1C] [86 bases, 7D807D1C] [86 bases, 7D807D1C]	39	G	c	0	0	0	0	0	1	1	chr19	+	51693254	51693339	51693292	51693268	51693291	51693306	51693327	3'-Other before central loop	hsa-mir-125a_39_G_c	hsa-mir-125a MI0000469 [86 bases, 7D807D1C] [86 bases, 7D807D1C] [86 bases, 7D807D1C] [86 bases, 7D807D1C] [86 bases, 7D807D1C] [86 bases, 7D807D1C]	39	G	c	0
hsa-mir-125a_39_G_a	hsa-mir-125a MI0000469 [86 bases, 7D807D1C] [86 bases, 7D807D1C] [86 bases, 7D807D1C] [86 bases, 7D807D1C] [86 bases, 7D807D1C] [86 bases, 7D807D1C]	39	G	a	1	23	2	46	0.5	0	0	chr19	+	51693254	51693339	51693292	51693268	51693291	51693306	51693327	3'-A before central loop	hsa-mir-125a_39_G_a	hsa-mir-125a MI0000469 [86 bases, 7D807D1C] [86 bases, 7D807D1C] [86 bases, 7D807D1C] [86 bases, 7D807D1C] [86 bases, 7D807D1C] [86 bases, 7D807D1C]	39	G	a	0	0	0	0	0	1	1	chr19	+	51693254	51693339	51693292	51693268	51693291	51693306	51693327	3'-A before central loop	hsa-mir-125a_39_G_a	hsa-mir-125a MI0000469 [86 bases, 7D807D1C] [86 bases, 7D807D1C] [86 bases, 7D807D1C] [86 bases, 7D807D1C] [86 bases, 7D807D1C] [86 bases, 7D807D1C]	39	G	a	0
hsa-mir-486-1_67_A_u	hsa-mir-486-1 MI0002470 [68 bases, 76679BF1] [68 bases, 76679BF1] [68 bases, 76679BF1] [68 bases, 76679BF1] [68 bases, 76679BF1] [68 bases, 76679BF1]	67	A	u	0	0	0	0	1	1	1	chr8	-	41660441	41660508	41660442	41660484	41660505	41660443	41660463	3'-U	hsa-mir-486-1_67_A_u	hsa-mir-486-1 MI0002470 [68 bases, 76679BF1] [68 bases, 76679BF1] [68 bases, 76679BF1] [68 bases, 76679BF1] [68 bases, 76679BF1] [68 bases, 76679BF1]	67	A	u	0	0	0	0	0	1	1	chr8	-	41660441	41660508	41660442	41660484	41660505	41660443	41660463	3'-U	hsa-mir-486-1_67_A_u	hsa-mir-486-1 MI0002470 [68 bases, 76679BF1] [68 bases, 76679BF1] [68 bases, 76679BF1] [68 bases, 76679BF1] [68 bases, 76679BF1] [68 bases, 76679BF1]	67	A	u	0
hsa-mir-25_52_C_g	hsa-mir-25 MI0000082 [84 bases, 6B3FF631] [84 bases, 6B3FF631] [84 bases, 6B3FF631] [84 bases, 6B3FF631] [84 bases, 6B3FF631] [8 [84 bases, 6B3FF631]	52	C	g	0	0	0	0	0	1	1	chr7	-	100093560	100093643	100093592	100093610	100093630	100093571	100093592	other	hsa-mir-25_52_C_g	hsa-mir-25 MI0000082 [84 bases, 6B3FF631] [84 bases, 6B3FF631] [84 bases, 6B3FF631] [84 bases, 6B3FF631] [84 bases, 6B3FF631] [8 [84 bases, 6B3FF631]	52	C	g	0	0	0	0	0	1	1	chr7	-	100093560	100093643	100093592	100093610	100093630	100093571	100093592	other	hsa-mir-25_52_C_g	hsa-mir-25 MI0000082 [84 bases, 6B3FF631] [84 bases, 6B3FF631] [84 bases, 6B3FF631] [84 bases, 6B3FF631] [84 bases, 6B3FF631] [8 [84 bases, 6B3FF631]	52	C	g	1
hsa-mir-1304_65_C_a	hsa-mir-1304 MI0006371 [91 bases, EE97F5F4] [91 bases, EE97F5F4] [91 bases, EE97F5F4] [91 bases, EE97F5F4] [91 bases, EE97F5F4] [91 bases, EE97F5F4]	65	C	a	0	0	0	0	0	1	1	chr11	-	93733674	93733764	93733700	93733724	93733745	93733691	93733712	other	hsa-mir-1304_65_C_a	hsa-mir-1304 MI0006371 [91 bases, EE97F5F4] [91 bases, EE97F5F4] [91 bases, EE97F5F4] [91 bases, EE97F5F4] [91 bases, EE97F5F4] [91 bases, EE97F5F4]	65	C	a	0	0	0	0	0	1	1	chr11	-	93733674	93733764	93733700	93733724	93733745	93733691	93733712	other	hsa-mir-1304_65_C_a	hsa-mir-1304 MI0006371 [91 bases, EE97F5F4] [91 bases, EE97F5F4] [91 bases, EE97F5F4] [91 bases, EE97F5F4] [91 bases, EE97F5F4] [91 bases, EE97F5F4]	65	C	a	0
hsa-mir-15b_30_U_c	hsa-mir-15b MI0000438 [98 bases, 9FE60A68] [98 bases, 9FE60A68] [98 bases, 9FE60A68] [98 bases, 9FE60A68] [98 bases, 9FE60A68] [ [98 bases, 9FE60A68]	30	U	c	0	0	0	0	0	1	1	chr3	+	160404588	160404685	160404617	160404607	160404628	160404645	160404666	other	hsa-mir-15b_30_U_c	hsa-mir-15b MI0000438 [98 bases, 9FE60A68] [98 bases, 9FE60A68] [98 bases, 9FE60A68] [98 bases, 9FE60A68] [98 bases, 9FE60A68] [ [98 bases, 9FE60A68]	30	U	c	1	14	7	98	0.143	1.21e-05	4.55e-05	chr3	+	160404588	160404685	160404617	160404607	160404628	160404645	160404666	other	hsa-mir-15b_30_U_c	hsa-mir-15b MI0000438 [98 bases, 9FE60A68] [98 bases, 9FE60A68] [98 bases, 9FE60A68] [98 bases, 9FE60A68] [98 bases, 9FE60A68] [ [98 bases, 9FE60A68]	30	U	c	0
hsa-mir-874_69_C_u	hsa-mir-874 MI0005532 [78 bases, 181DA217] [78 bases, 181DA217] [78 bases, 181DA217] [78 bases, 181DA217] [78 bases, 181DA217] [ [78 bases, 181DA217]	69	C	u	1	23	1	23	1	0	0	chr5	-	137647572	137647649	137647581	137647618	137647640	137647582	137647603	3'-U	hsa-mir-874_69_C_u	hsa-mir-874 MI0005532 [78 bases, 181DA217] [78 bases, 181DA217] [78 bases, 181DA217] [78 bases, 181DA217] [78 bases, 181DA217] [ [78 bases, 181DA217]	69	C	u	0	0	0	0	0	1	1	chr5	-	137647572	137647649	137647581	137647618	137647640	137647582	137647603	3'-U	hsa-mir-874_69_C_u	hsa-mir-874 MI0005532 [78 bases, 181DA217] [78 bases, 181DA217] [78 bases, 181DA217] [78 bases, 181DA217] [78 bases, 181DA217] [ [78 bases, 181DA217]	69	C	u	0
hsa-mir-484_7_G_a	hsa-mir-484 MI0002468 [79 bases, A7C55330] [79 bases, A7C55330] [79 bases, A7C55330] [79 bases, A7C55330] [79 bases, A7C55330] [ [79 bases, A7C55330]	7	G	a	0	0	0	0	0	1	1	chr16	+	15643294	15643372	15643300	15643301	15643322	-1	-1	5', -1	hsa-mir-484_7_G_a	hsa-mir-484 MI0002468 [79 bases, A7C55330] [79 bases, A7C55330] [79 bases, A7C55330] [79 bases, A7C55330] [79 bases, A7C55330] [ [79 bases, A7C55330]	7	G	a	0	0	0	0	0	1	1	chr16	+	15643294	15643372	15643300	15643301	15643322	-1	-1	5', -1	hsa-mir-484_7_G_a	hsa-mir-484 MI0002468 [79 bases, A7C55330] [79 bases, A7C55330] [79 bases, A7C55330] [79 bases, A7C55330] [79 bases, A7C55330] [ [79 bases, A7C55330]	7	G	a	0
hsa-mir-484_7_G_-	hsa-mir-484 MI0002468 [79 bases, A7C55330] [79 bases, A7C55330] [79 bases, A7C55330] [79 bases, A7C55330] [79 bases, A7C55330] [ [79 bases, A7C55330]	7	G	-	0	0	0	0	0	1	1	chr16	+	15643294	15643372	15643300	15643301	15643322	-1	-1	5', -1	hsa-mir-484_7_G_-	hsa-mir-484 MI0002468 [79 bases, A7C55330] [79 bases, A7C55330] [79 bases, A7C55330] [79 bases, A7C55330] [79 bases, A7C55330] [ [79 bases, A7C55330]	7	G	-	0	0	0	0	0	1	1	chr16	+	15643294	15643372	15643300	15643301	15643322	-1	-1	5', -1	hsa-mir-484_7_G_-	hsa-mir-484 MI0002468 [79 bases, A7C55330] [79 bases, A7C55330] [79 bases, A7C55330] [79 bases, A7C55330] [79 bases, A7C55330] [ [79 bases, A7C55330]	7	G	-	0
hsa-mir-1293_55_G_-	hsa-mir-1293 MI0006355 [71 bases, 27203658] [71 bases, 27203658] [71 bases, 27203658] [71 bases, 27203658] [71 bases, 27203658] [71 bases, 27203658]	55	G	-	0	0	0	0	0	1	1	chr12	-	50234142	50234212	50234158	50234182	50234203	-1	-1	other	hsa-mir-1293_55_G_-	hsa-mir-1293 MI0006355 [71 bases, 27203658] [71 bases, 27203658] [71 bases, 27203658] [71 bases, 27203658] [71 bases, 27203658] [71 bases, 27203658]	55	G	-	0	0	0	0	0	1	1	chr12	-	50234142	50234212	50234158	50234182	50234203	-1	-1	other	hsa-mir-1293_55_G_-	hsa-mir-1293 MI0006355 [71 bases, 27203658] [71 bases, 27203658] [71 bases, 27203658] [71 bases, 27203658] [71 bases, 27203658] [71 bases, 27203658]	55	G	-	0
hsa-let-7a-3_26_U_a	hsa-let-7a-3 MI0000062 [74 bases, D8D1516B] [74 bases, D8D1516B] [74 bases, D8D1516B] [74 bases, D8D1516B] [74 bases, D8D1516B] [74 bases, D8D1516B]	26	U	a	3	69	3	69	1	0	0	chr22	+	46112749	46112822	46112774	46112752	46112773	46112800	46112820	3'-A before central loop	hsa-let-7a-3_26_U_a	hsa-let-7a-3 MI0000062 [74 bases, D8D1516B] [74 bases, D8D1516B] [74 bases, D8D1516B] [74 bases, D8D1516B] [74 bases, D8D1516B] [74 bases, D8D1516B]	26	U	a	2	28	3	42	0.667	0	0	chr22	+	46112749	46112822	46112774	46112752	46112773	46112800	46112820	3'-A before central loop	hsa-let-7a-3_26_U_a	hsa-let-7a-3 MI0000062 [74 bases, D8D1516B] [74 bases, D8D1516B] [74 bases, D8D1516B] [74 bases, D8D1516B] [74 bases, D8D1516B] [74 bases, D8D1516B]	26	U	a	0
hsa-mir-425_55_A_g	hsa-mir-425 MI0001448 [87 bases, 66784F93] [87 bases, 66784F93] [87 bases, 66784F93] [87 bases, 66784F93] [87 bases, 66784F93] [ [87 bases, 66784F93]	55	A	g	0	0	0	0	0	1	1	chr3	-	49020148	49020234	49020180	49020199	49020221	49020159	49020180	A-to-I(G)	hsa-mir-425_55_A_g	hsa-mir-425 MI0001448 [87 bases, 66784F93] [87 bases, 66784F93] [87 bases, 66784F93] [87 bases, 66784F93] [87 bases, 66784F93] [ [87 bases, 66784F93]	55	A	g	0	0	0	0	0	1	1	chr3	-	49020148	49020234	49020180	49020199	49020221	49020159	49020180	A-to-I(G)	hsa-mir-425_55_A_g	hsa-mir-425 MI0001448 [87 bases, 66784F93] [87 bases, 66784F93] [87 bases, 66784F93] [87 bases, 66784F93] [87 bases, 66784F93] [ [87 bases, 66784F93]	55	A	g	0
hsa-mir-130b_35_A_g	hsa-mir-130b MI0000748 [82 bases, 6207FC45] [82 bases, 6207FC45] [82 bases, 6207FC45] [82 bases, 6207FC45] [82 bases, 6207FC45] [82 bases, 6207FC45]	35	A	g	0	0	0	0	0	1	1	chr22	+	21653304	21653385	21653338	21653316	21653336	21653354	21653375	A-to-I(G)	hsa-mir-130b_35_A_g	hsa-mir-130b MI0000748 [82 bases, 6207FC45] [82 bases, 6207FC45] [82 bases, 6207FC45] [82 bases, 6207FC45] [82 bases, 6207FC45] [82 bases, 6207FC45]	35	A	g	0	0	0	0	0	1	1	chr22	+	21653304	21653385	21653338	21653316	21653336	21653354	21653375	A-to-I(G)	hsa-mir-130b_35_A_g	hsa-mir-130b MI0000748 [82 bases, 6207FC45] [82 bases, 6207FC45] [82 bases, 6207FC45] [82 bases, 6207FC45] [82 bases, 6207FC45] [82 bases, 6207FC45]	35	A	g	0
hsa-mir-130b_35_A_c	hsa-mir-130b MI0000748 [82 bases, 6207FC45] [82 bases, 6207FC45] [82 bases, 6207FC45] [82 bases, 6207FC45] [82 bases, 6207FC45] [82 bases, 6207FC45]	35	A	c	1	23	1	23	1	0	0	chr22	+	21653304	21653385	21653338	21653316	21653336	21653354	21653375	3'-Other before central loop	hsa-mir-130b_35_A_c	hsa-mir-130b MI0000748 [82 bases, 6207FC45] [82 bases, 6207FC45] [82 bases, 6207FC45] [82 bases, 6207FC45] [82 bases, 6207FC45] [82 bases, 6207FC45]	35	A	c	0	0	0	0	0	1	1	chr22	+	21653304	21653385	21653338	21653316	21653336	21653354	21653375	3'-Other before central loop	hsa-mir-130b_35_A_c	hsa-mir-130b MI0000748 [82 bases, 6207FC45] [82 bases, 6207FC45] [82 bases, 6207FC45] [82 bases, 6207FC45] [82 bases, 6207FC45] [82 bases, 6207FC45]	35	A	c	0
hsa-mir-99b_8_A_g	hsa-mir-99b MI0000746 [70 bases, F9F11514] [70 bases, F9F11514] [70 bases, F9F11514] [70 bases, F9F11514] [70 bases, F9F11514] [ [70 bases, F9F11514]	8	A	g	0	0	0	0	0	1	1	chr19	+	51692612	51692681	51692619	51692618	51692639	51692656	51692677	A-to-I(G)	hsa-mir-99b_8_A_g	hsa-mir-99b MI0000746 [70 bases, F9F11514] [70 bases, F9F11514] [70 bases, F9F11514] [70 bases, F9F11514] [70 bases, F9F11514] [ [70 bases, F9F11514]	8	A	g	0	0	0	0	0	1	1	chr19	+	51692612	51692681	51692619	51692618	51692639	51692656	51692677	A-to-I(G)	hsa-mir-99b_8_A_g	hsa-mir-99b MI0000746 [70 bases, F9F11514] [70 bases, F9F11514] [70 bases, F9F11514] [70 bases, F9F11514] [70 bases, F9F11514] [ [70 bases, F9F11514]	8	A	g	0
hsa-mir-191_40_U_g	hsa-mir-191 MI0000465 [92 bases, 1AA4FC11] [92 bases, 1AA4FC11] [92 bases, 1AA4FC11] [92 bases, 1AA4FC11] [92 bases, 1AA4FC11] [ [92 bases, 1AA4FC11]	40	U	g	0	0	0	0	0	1	1	chr3	-	49020618	49020709	49020670	49020672	49020694	49020631	49020652	3'-Other before central loop	hsa-mir-191_40_U_g	hsa-mir-191 MI0000465 [92 bases, 1AA4FC11] [92 bases, 1AA4FC11] [92 bases, 1AA4FC11] [92 bases, 1AA4FC11] [92 bases, 1AA4FC11] [ [92 bases, 1AA4FC11]	40	U	g	0	0	0	0	0	1	1	chr3	-	49020618	49020709	49020670	49020672	49020694	49020631	49020652	3'-Other before central loop	hsa-mir-191_40_U_g	hsa-mir-191 MI0000465 [92 bases, 1AA4FC11] [92 bases, 1AA4FC11] [92 bases, 1AA4FC11] [92 bases, 1AA4FC11] [92 bases, 1AA4FC11] [ [92 bases, 1AA4FC11]	40	U	g	0
hsa-mir-3168_7_A_u	hsa-mir-3168 MI0014199 [82 bases, C1499E1D] [82 bases, C1499E1D] [82 bases, C1499E1D] [82 bases, C1499E1D] [82 bases, C1499E1D] [82 bases, C1499E1D]	7	A	u	0	0	0	0	0	1	1	chr13	-	41101019	41101100	41101094	41101076	41101092	-1	-1	5', -2	hsa-mir-3168_7_A_u	hsa-mir-3168 MI0014199 [82 bases, C1499E1D] [82 bases, C1499E1D] [82 bases, C1499E1D] [82 bases, C1499E1D] [82 bases, C1499E1D] [82 bases, C1499E1D]	7	A	u	1	14	1	14	1	0	0	chr13	-	41101019	41101100	41101094	41101076	41101092			5', -2	hsa-mir-3168_7_A_u	hsa-mir-3168 MI0014199 [82 bases, C1499E1D] [82 bases, C1499E1D] [82 bases, C1499E1D] [82 bases, C1499E1D] [82 bases, C1499E1D] [82 bases, C1499E1D]	7	A	u	0
hsa-mir-184_74_U_c	hsa-mir-184 MI0000481 [84 bases, ADD46DCC] [84 bases, ADD46DCC] [84 bases, ADD46DCC] [84 bases, ADD46DCC] [84 bases, ADD46DCC] [ [84 bases, ADD46DCC]	74	U	c	0	0	0	0	0	1	1	chr15	+	79209788	79209871	79209861	-1	-1	79209840	79209861	other	hsa-mir-184_74_U_c	hsa-mir-184 MI0000481 [84 bases, ADD46DCC] [84 bases, ADD46DCC] [84 bases, ADD46DCC] [84 bases, ADD46DCC] [84 bases, ADD46DCC] [ [84 bases, ADD46DCC]	74	U	c	0	0	0	0	0	1	1	chr15	+	79209788	79209871	79209861	-1	-1	79209840	79209861	other	hsa-mir-184_74_U_c	hsa-mir-184 MI0000481 [84 bases, ADD46DCC] [84 bases, ADD46DCC] [84 bases, ADD46DCC] [84 bases, ADD46DCC] [84 bases, ADD46DCC] [ [84 bases, ADD46DCC]	74	U	c	0
hsa-mir-184_74_U_a	hsa-mir-184 MI0000481 [84 bases, ADD46DCC] [84 bases, ADD46DCC] [84 bases, ADD46DCC] [84 bases, ADD46DCC] [84 bases, ADD46DCC] [ [84 bases, ADD46DCC]	74	U	a	0	0	0	0	0	1	1	chr15	+	79209788	79209871	79209861	-1	-1	79209840	79209861	3'-A	hsa-mir-184_74_U_a	hsa-mir-184 MI0000481 [84 bases, ADD46DCC] [84 bases, ADD46DCC] [84 bases, ADD46DCC] [84 bases, ADD46DCC] [84 bases, ADD46DCC] [ [84 bases, ADD46DCC]	74	U	a	0	0	0	0	0	1	1	chr15	+	79209788	79209871	79209861	-1	-1	79209840	79209861	3'-A	hsa-mir-184_74_U_a	hsa-mir-184 MI0000481 [84 bases, ADD46DCC] [84 bases, ADD46DCC] [84 bases, ADD46DCC] [84 bases, ADD46DCC] [84 bases, ADD46DCC] [ [84 bases, ADD46DCC]	74	U	a	0
hsa-mir-181a-2_60_G_c	hsa-mir-181a-2 MI0000269 [110 bases, 9ECC8519] [110 bases, 9ECC8519] [110 bases, 9ECC8519] [110 bases, 9ECC8519] [110 bases, 9EC [110 bases, 9ECC8519]	60	G	c	0	0	0	0	0	1	1	chr9	+	124692442	124692551	124692501	124692480	124692502	124692518	124692539	other	hsa-mir-181a-2_60_G_c	hsa-mir-181a-2 MI0000269 [110 bases, 9ECC8519] [110 bases, 9ECC8519] [110 bases, 9ECC8519] [110 bases, 9ECC8519] [110 bases, 9EC [110 bases, 9ECC8519]	60	G	c	0	0	0	0	0	1	1	chr9	+	124692442	124692551	124692501	124692480	124692502	124692518	124692539	other	hsa-mir-181a-2_60_G_c	hsa-mir-181a-2 MI0000269 [110 bases, 9ECC8519] [110 bases, 9ECC8519] [110 bases, 9ECC8519] [110 bases, 9ECC8519] [110 bases, 9EC [110 bases, 9ECC8519]	60	G	c	0
hsa-mir-3162_74_A_g	hsa-mir-3162 MI0014192 [82 bases, D4B9CEE0] [82 bases, D4B9CEE0] [82 bases, D4B9CEE0] [82 bases, D4B9CEE0] [82 bases, D4B9CEE0] [82 bases, D4B9CEE0]	74	A	g	0	0	0	0	0	1	1	chr11	-	59595077	59595158	59595085	59595127	59595149	59595087	59595107	A-to-I(G)	hsa-mir-3162_74_A_g	hsa-mir-3162 MI0014192 [82 bases, D4B9CEE0] [82 bases, D4B9CEE0] [82 bases, D4B9CEE0] [82 bases, D4B9CEE0] [82 bases, D4B9CEE0] [82 bases, D4B9CEE0]	74	A	g	0	0	0	0	0	1	1	chr11	-	59595077	59595158	59595085	59595127	59595149	59595087	59595107	A-to-I(G)	hsa-mir-3162_74_A_g	hsa-mir-3162 MI0014192 [82 bases, D4B9CEE0] [82 bases, D4B9CEE0] [82 bases, D4B9CEE0] [82 bases, D4B9CEE0] [82 bases, D4B9CEE0] [82 bases, D4B9CEE0]	74	A	g	0
hsa-mir-486-2_64_G_u	hsa-mir-486-2 MI0023622 [64 bases, 77086247] [64 bases, 77086247] [64 bases, 77086247] [64 bases, 77086247] [64 bases, 77086247] [64 bases, 77086247]	64	G	u	0	0	0	0	1	1	1	chr8	+	41660444	41660507	41660507	41660444	41660465	41660486	41660506	3'-U	hsa-mir-486-2_64_G_u	hsa-mir-486-2 MI0023622 [64 bases, 77086247] [64 bases, 77086247] [64 bases, 77086247] [64 bases, 77086247] [64 bases, 77086247] [64 bases, 77086247]	64	G	u	0	0	0	0	0	1	1	chr8	+	41660444	41660507	41660507	41660444	41660465	41660486	41660506	3'-U	hsa-mir-486-2_64_G_u	hsa-mir-486-2 MI0023622 [64 bases, 77086247] [64 bases, 77086247] [64 bases, 77086247] [64 bases, 77086247] [64 bases, 77086247] [64 bases, 77086247]	64	G	u	0
hsa-mir-16-2_22_A_c	hsa-mir-16-2 MI0000115 [81 bases, 15A09DA5] [81 bases, 15A09DA5] [81 bases, 15A09DA5] [81 bases, 15A09DA5] [81 bases, 15A09DA5] [81 bases, 15A09DA5]	22	A	c	0	0	0	0	0	1	1	chr3	+	160404745	160404825	160404766	160404754	160404775	160404797	160404818	other	hsa-mir-16-2_22_A_c	hsa-mir-16-2 MI0000115 [81 bases, 15A09DA5] [81 bases, 15A09DA5] [81 bases, 15A09DA5] [81 bases, 15A09DA5] [81 bases, 15A09DA5] [81 bases, 15A09DA5]	22	A	c	0	0	0	0	0	1	1	chr3	+	160404745	160404825	160404766	160404754	160404775	160404797	160404818	other	hsa-mir-16-2_22_A_c	hsa-mir-16-2 MI0000115 [81 bases, 15A09DA5] [81 bases, 15A09DA5] [81 bases, 15A09DA5] [81 bases, 15A09DA5] [81 bases, 15A09DA5] [81 bases, 15A09DA5]	22	A	c	1
hsa-mir-589_45_G_c	hsa-mir-589 MI0003599 [99 bases, 58E61E44] [99 bases, 58E61E44] [99 bases, 58E61E44] [99 bases, 58E61E44] [99 bases, 58E61E44] [ [99 bases, 58E61E44]	45	G	c	0	0	0	0	0	1	1	chr7	-	5495819	5495917	5495873	5495873	5495894	5495834	5495857	other	hsa-mir-589_45_G_c	hsa-mir-589 MI0003599 [99 bases, 58E61E44] [99 bases, 58E61E44] [99 bases, 58E61E44] [99 bases, 58E61E44] [99 bases, 58E61E44] [ [99 bases, 58E61E44]	45	G	c	1	14	5	70	0.2	4.09e-09	1.65e-08	chr7	-	5495819	5495917	5495873	5495873	5495894	5495834	5495857	other	hsa-mir-589_45_G_c	hsa-mir-589 MI0003599 [99 bases, 58E61E44] [99 bases, 58E61E44] [99 bases, 58E61E44] [99 bases, 58E61E44] [99 bases, 58E61E44] [ [99 bases, 58E61E44]	45	G	c	0
hsa-mir-589_45_G_a	hsa-mir-589 MI0003599 [99 bases, 58E61E44] [99 bases, 58E61E44] [99 bases, 58E61E44] [99 bases, 58E61E44] [99 bases, 58E61E44] [ [99 bases, 58E61E44]	45	G	a	0	0	0	0	0	1	1	chr7	-	5495819	5495917	5495873	5495873	5495894	5495834	5495857	3'-A before central loop	hsa-mir-589_45_G_a	hsa-mir-589 MI0003599 [99 bases, 58E61E44] [99 bases, 58E61E44] [99 bases, 58E61E44] [99 bases, 58E61E44] [99 bases, 58E61E44] [ [99 bases, 58E61E44]	45	G	a	0	0	0	0	0	1	1	chr7	-	5495819	5495917	5495873	5495873	5495894	5495834	5495857	3'-A before central loop	hsa-mir-589_45_G_a	hsa-mir-589 MI0003599 [99 bases, 58E61E44] [99 bases, 58E61E44] [99 bases, 58E61E44] [99 bases, 58E61E44] [99 bases, 58E61E44] [ [99 bases, 58E61E44]	45	G	a	0
hsa-mir-148a_43_G_a	hsa-mir-148a MI0000253 [68 bases, 846D9234] [68 bases, 846D9234] [68 bases, 846D9234] [68 bases, 846D9234] [68 bases, 846D9234] [68 bases, 846D9234]	43	G	a	0	0	0	0	0	1	1	chr7	-	25949919	25949986	25949944	25949960	25949981	25949922	25949943	5', -1	hsa-mir-148a_43_G_a	hsa-mir-148a MI0000253 [68 bases, 846D9234] [68 bases, 846D9234] [68 bases, 846D9234] [68 bases, 846D9234] [68 bases, 846D9234] [68 bases, 846D9234]	43	G	a	0	0	0	0	0	1	1	chr7	-	25949919	25949986	25949944	25949960	25949981	25949922	25949943	5', -1	hsa-mir-148a_43_G_a	hsa-mir-148a MI0000253 [68 bases, 846D9234] [68 bases, 846D9234] [68 bases, 846D9234] [68 bases, 846D9234] [68 bases, 846D9234] [68 bases, 846D9234]	43	G	a	0
hsa-mir-148a_43_G_-	hsa-mir-148a MI0000253 [68 bases, 846D9234] [68 bases, 846D9234] [68 bases, 846D9234] [68 bases, 846D9234] [68 bases, 846D9234] [68 bases, 846D9234]	43	G	-	0	0	0	0	0	1	1	chr7	-	25949919	25949986	25949944	25949960	25949981	25949922	25949943	5', -1	hsa-mir-148a_43_G_-	hsa-mir-148a MI0000253 [68 bases, 846D9234] [68 bases, 846D9234] [68 bases, 846D9234] [68 bases, 846D9234] [68 bases, 846D9234] [68 bases, 846D9234]	43	G	-	0	0	0	0	0	1	1	chr7	-	25949919	25949986	25949944	25949960	25949981	25949922	25949943	5', -1	hsa-mir-148a_43_G_-	hsa-mir-148a MI0000253 [68 bases, 846D9234] [68 bases, 846D9234] [68 bases, 846D9234] [68 bases, 846D9234] [68 bases, 846D9234] [68 bases, 846D9234]	43	G	-	0
hsa-mir-320b-2_91_C_a	hsa-mir-320b-2 MI0003839 [138 bases, F4DEE822] [138 bases, F4DEE822] [138 bases, F4DEE822] [138 bases, F4DEE822] [138 bases, F4D [138 bases, F4DEE822]	91	C	a	0	0	0	0	0	1	1	chr1	-	224257004	224257141	224257051	-1	-1	224257049	224257070	other	hsa-mir-320b-2_91_C_a	hsa-mir-320b-2 MI0003839 [138 bases, F4DEE822] [138 bases, F4DEE822] [138 bases, F4DEE822] [138 bases, F4DEE822] [138 bases, F4D [138 bases, F4DEE822]	91	C	a	0	0	0	0	0	1	1	chr1	-	224257004	224257141	224257051	-1	-1	224257049	224257070	other	hsa-mir-320b-2_91_C_a	hsa-mir-320b-2 MI0003839 [138 bases, F4DEE822] [138 bases, F4DEE822] [138 bases, F4DEE822] [138 bases, F4DEE822] [138 bases, F4D [138 bases, F4DEE822]	91	C	a	0
hsa-mir-92b_60_A_u	hsa-mir-92b MI0003560 [96 bases, AA58C574] [96 bases, AA58C574] [96 bases, AA58C574] [96 bases, AA58C574] [96 bases, AA58C574] [ [96 bases, AA58C574]	60	A	u	0	0	0	0	0	1	1	chr1	+	155195177	155195272	155195236	155195196	155195217	155195237	155195258	5', -1	hsa-mir-92b_60_A_u	hsa-mir-92b MI0003560 [96 bases, AA58C574] [96 bases, AA58C574] [96 bases, AA58C574] [96 bases, AA58C574] [96 bases, AA58C574] [ [96 bases, AA58C574]	60	A	u	0	0	0	0	0	1	1	chr1	+	155195177	155195272	155195236	155195196	155195217	155195237	155195258	5', -1	hsa-mir-92b_60_A_u	hsa-mir-92b MI0003560 [96 bases, AA58C574] [96 bases, AA58C574] [96 bases, AA58C574] [96 bases, AA58C574] [96 bases, AA58C574] [ [96 bases, AA58C574]	60	A	u	0
hsa-mir-550a-2_43_C_u	hsa-mir-550a-2 MI0003601 [97 bases, 22095398] [97 bases, 22095398] [97 bases, 22095398] [97 bases, 22095398] [97 bases, 22095398 [97 bases, 22095398]	43	C	u	0	0	0	0	0	1	1	chr7	+	32732981	32733077	32733023	32733002	32733024	32733041	32733062	C-to-U	hsa-mir-550a-2_43_C_u	hsa-mir-550a-2 MI0003601 [97 bases, 22095398] [97 bases, 22095398] [97 bases, 22095398] [97 bases, 22095398] [97 bases, 22095398 [97 bases, 22095398]	43	C	u	0	0	0	0	0	1	1	chr7	+	32732981	32733077	32733023	32733002	32733024	32733041	32733062	C-to-U	hsa-mir-550a-2_43_C_u	hsa-mir-550a-2 MI0003601 [97 bases, 22095398] [97 bases, 22095398] [97 bases, 22095398] [97 bases, 22095398] [97 bases, 22095398 [97 bases, 22095398]	43	C	u	0
hsa-mir-320b-2_91_C_-	hsa-mir-320b-2 MI0003839 [138 bases, F4DEE822] [138 bases, F4DEE822] [138 bases, F4DEE822] [138 bases, F4DEE822] [138 bases, F4D [138 bases, F4DEE822]	91	C	-	1	23	2	46	0.5	0	0	chr1	-	224257004	224257141	224257051			224257049	224257070	other	hsa-mir-320b-2_91_C_-	hsa-mir-320b-2 MI0003839 [138 bases, F4DEE822] [138 bases, F4DEE822] [138 bases, F4DEE822] [138 bases, F4DEE822] [138 bases, F4D [138 bases, F4DEE822]	91	C	-	0	0	0	0	0	1	1	chr1	-	224257004	224257141	224257051	-1	-1	224257049	224257070	other	hsa-mir-320b-2_91_C_-	hsa-mir-320b-2 MI0003839 [138 bases, F4DEE822] [138 bases, F4DEE822] [138 bases, F4DEE822] [138 bases, F4DEE822] [138 bases, F4D [138 bases, F4DEE822]	91	C	-	0
hsa-mir-126_74_C_a	hsa-mir-126 MI0000471 [85 bases, 8D6B9A88] [85 bases, 8D6B9A88] [85 bases, 8D6B9A88] [85 bases, 8D6B9A88] [85 bases, 8D6B9A88] [ [85 bases, 8D6B9A88]	74	C	a	0	0	0	0	0	1	1	chr9	+	136670602	136670686	136670675	136670616	136670636	136670653	136670674	3'-A	hsa-mir-126_74_C_a	hsa-mir-126 MI0000471 [85 bases, 8D6B9A88] [85 bases, 8D6B9A88] [85 bases, 8D6B9A88] [85 bases, 8D6B9A88] [85 bases, 8D6B9A88] [ [85 bases, 8D6B9A88]	74	C	a	0	0	0	0	0	1	1	chr9	+	136670602	136670686	136670675	136670616	136670636	136670653	136670674	3'-A	hsa-mir-126_74_C_a	hsa-mir-126 MI0000471 [85 bases, 8D6B9A88] [85 bases, 8D6B9A88] [85 bases, 8D6B9A88] [85 bases, 8D6B9A88] [85 bases, 8D6B9A88] [ [85 bases, 8D6B9A88]	74	C	a	0
hsa-mir-766_69_C_a	hsa-mir-766 MI0003836 [111 bases, EC96A90C] [111 bases, EC96A90C] [111 bases, EC96A90C] [111 bases, EC96A90C] [111 bases, EC96A9 [111 bases, EC96A90C]	69	C	a	0	0	0	0	0	1	1	chrX	-	119646738	119646848	119646780	119646799	119646820	119646763	119646784	other	hsa-mir-766_69_C_a	hsa-mir-766 MI0003836 [111 bases, EC96A90C] [111 bases, EC96A90C] [111 bases, EC96A90C] [111 bases, EC96A90C] [111 bases, EC96A9 [111 bases, EC96A90C]	69	C	a	0	0	0	0	0	1	1	chrX	-	119646738	119646848	119646780	119646799	119646820	119646763	119646784	other	hsa-mir-766_69_C_a	hsa-mir-766 MI0003836 [111 bases, EC96A90C] [111 bases, EC96A90C] [111 bases, EC96A90C] [111 bases, EC96A90C] [111 bases, EC96A9 [111 bases, EC96A90C]	69	C	a	0
hsa-mir-191_39_U_g	hsa-mir-191 MI0000465 [92 bases, 1AA4FC11] [92 bases, 1AA4FC11] [92 bases, 1AA4FC11] [92 bases, 1AA4FC11] [92 bases, 1AA4FC11] [ [92 bases, 1AA4FC11]	39	U	g	1	23	8	184	0.125	1.52e-06	5.27e-06	chr3	-	49020618	49020709	49020671	49020672	49020694	49020631	49020652	3'-Other before central loop	hsa-mir-191_39_U_g	hsa-mir-191 MI0000465 [92 bases, 1AA4FC11] [92 bases, 1AA4FC11] [92 bases, 1AA4FC11] [92 bases, 1AA4FC11] [92 bases, 1AA4FC11] [ [92 bases, 1AA4FC11]	39	U	g	0	0	0	0	0	1	1	chr3	-	49020618	49020709	49020671	49020672	49020694	49020631	49020652	3'-Other before central loop	hsa-mir-191_39_U_g	hsa-mir-191 MI0000465 [92 bases, 1AA4FC11] [92 bases, 1AA4FC11] [92 bases, 1AA4FC11] [92 bases, 1AA4FC11] [92 bases, 1AA4FC11] [ [92 bases, 1AA4FC11]	39	U	g	0
hsa-mir-191_39_U_c	hsa-mir-191 MI0000465 [92 bases, 1AA4FC11] [92 bases, 1AA4FC11] [92 bases, 1AA4FC11] [92 bases, 1AA4FC11] [92 bases, 1AA4FC11] [ [92 bases, 1AA4FC11]	39	U	c	0	0	0	0	0	1	1	chr3	-	49020618	49020709	49020671	49020672	49020694	49020631	49020652	3'-Other before central loop	hsa-mir-191_39_U_c	hsa-mir-191 MI0000465 [92 bases, 1AA4FC11] [92 bases, 1AA4FC11] [92 bases, 1AA4FC11] [92 bases, 1AA4FC11] [92 bases, 1AA4FC11] [ [92 bases, 1AA4FC11]	39	U	c	0	0	0	0	0	1	1	chr3	-	49020618	49020709	49020671	49020672	49020694	49020631	49020652	3'-Other before central loop	hsa-mir-191_39_U_c	hsa-mir-191 MI0000465 [92 bases, 1AA4FC11] [92 bases, 1AA4FC11] [92 bases, 1AA4FC11] [92 bases, 1AA4FC11] [92 bases, 1AA4FC11] [ [92 bases, 1AA4FC11]	39	U	c	0
hsa-mir-191_39_U_a	hsa-mir-191 MI0000465 [92 bases, 1AA4FC11] [92 bases, 1AA4FC11] [92 bases, 1AA4FC11] [92 bases, 1AA4FC11] [92 bases, 1AA4FC11] [ [92 bases, 1AA4FC11]	39	U	a	2	46	8	184	0.25	0	0	chr3	-	49020618	49020709	49020671	49020672	49020694	49020631	49020652	3'-A before central loop	hsa-mir-191_39_U_a	hsa-mir-191 MI0000465 [92 bases, 1AA4FC11] [92 bases, 1AA4FC11] [92 bases, 1AA4FC11] [92 bases, 1AA4FC11] [92 bases, 1AA4FC11] [ [92 bases, 1AA4FC11]	39	U	a	4	56	6	84	0.667	0	0	chr3	-	49020618	49020709	49020671	49020672	49020694	49020631	49020652	3'-A before central loop	hsa-mir-191_39_U_a	hsa-mir-191 MI0000465 [92 bases, 1AA4FC11] [92 bases, 1AA4FC11] [92 bases, 1AA4FC11] [92 bases, 1AA4FC11] [92 bases, 1AA4FC11] [ [92 bases, 1AA4FC11]	39	U	a	3
hsa-mir-411_53_U_g	hsa-mir-411 MI0003675 [96 bases, EC0E51C5] [96 bases, EC0E51C5] [96 bases, EC0E51C5] [96 bases, EC0E51C5] [96 bases, EC0E51C5] [ [96 bases, EC0E51C5]	53	U	g	0	0	0	0	0	1	1	chr14	+	101023325	101023420	101023377	101023340	101023360	101023375	101023396	other	hsa-mir-411_53_U_g	hsa-mir-411 MI0003675 [96 bases, EC0E51C5] [96 bases, EC0E51C5] [96 bases, EC0E51C5] [96 bases, EC0E51C5] [96 bases, EC0E51C5] [ [96 bases, EC0E51C5]	53	U	g	0	0	0	0	0	1	1	chr14	+	101023325	101023420	101023377	101023340	101023360	101023375	101023396	other	hsa-mir-411_53_U_g	hsa-mir-411 MI0003675 [96 bases, EC0E51C5] [96 bases, EC0E51C5] [96 bases, EC0E51C5] [96 bases, EC0E51C5] [96 bases, EC0E51C5] [ [96 bases, EC0E51C5]	53	U	g	0
hsa-mir-106b_72_G_u	hsa-mir-106b MI0000734 [82 bases, 1497E3AE] [82 bases, 1497E3AE] [82 bases, 1497E3AE] [82 bases, 1497E3AE] [82 bases, 1497E3AE] [82 bases, 1497E3AE]	72	G	u	0	0	0	0	0	1	1	chr7	-	100093993	100094074	100094003	100094043	100094063	100094002	100094023	other	hsa-mir-106b_72_G_u	hsa-mir-106b MI0000734 [82 bases, 1497E3AE] [82 bases, 1497E3AE] [82 bases, 1497E3AE] [82 bases, 1497E3AE] [82 bases, 1497E3AE] [82 bases, 1497E3AE]	72	G	u	0	0	0	0	0	1	1	chr7	-	100093993	100094074	100094003	100094043	100094063	100094002	100094023	other	hsa-mir-106b_72_G_u	hsa-mir-106b MI0000734 [82 bases, 1497E3AE] [82 bases, 1497E3AE] [82 bases, 1497E3AE] [82 bases, 1497E3AE] [82 bases, 1497E3AE] [82 bases, 1497E3AE]	72	G	u	0
hsa-mir-25_51_G_u	hsa-mir-25 MI0000082 [84 bases, 6B3FF631] [84 bases, 6B3FF631] [84 bases, 6B3FF631] [84 bases, 6B3FF631] [84 bases, 6B3FF631] [8 [84 bases, 6B3FF631]	51	G	u	0	0	0	0	0	1	1	chr7	-	100093560	100093643	100093593	100093610	100093630	100093571	100093592	5', -1	hsa-mir-25_51_G_u	hsa-mir-25 MI0000082 [84 bases, 6B3FF631] [84 bases, 6B3FF631] [84 bases, 6B3FF631] [84 bases, 6B3FF631] [84 bases, 6B3FF631] [8 [84 bases, 6B3FF631]	51	G	u	0	0	0	0	0	1	1	chr7	-	100093560	100093643	100093593	100093610	100093630	100093571	100093592	5', -1	hsa-mir-25_51_G_u	hsa-mir-25 MI0000082 [84 bases, 6B3FF631] [84 bases, 6B3FF631] [84 bases, 6B3FF631] [84 bases, 6B3FF631] [84 bases, 6B3FF631] [8 [84 bases, 6B3FF631]	51	G	u	0
hsa-mir-25_51_G_a	hsa-mir-25 MI0000082 [84 bases, 6B3FF631] [84 bases, 6B3FF631] [84 bases, 6B3FF631] [84 bases, 6B3FF631] [84 bases, 6B3FF631] [8 [84 bases, 6B3FF631]	51	G	a	0	0	0	0	0	1	1	chr7	-	100093560	100093643	100093593	100093610	100093630	100093571	100093592	5', -1	hsa-mir-25_51_G_a	hsa-mir-25 MI0000082 [84 bases, 6B3FF631] [84 bases, 6B3FF631] [84 bases, 6B3FF631] [84 bases, 6B3FF631] [84 bases, 6B3FF631] [8 [84 bases, 6B3FF631]	51	G	a	0	0	0	0	0	1	1	chr7	-	100093560	100093643	100093593	100093610	100093630	100093571	100093592	5', -1	hsa-mir-25_51_G_a	hsa-mir-25 MI0000082 [84 bases, 6B3FF631] [84 bases, 6B3FF631] [84 bases, 6B3FF631] [84 bases, 6B3FF631] [84 bases, 6B3FF631] [8 [84 bases, 6B3FF631]	51	G	a	0
hsa-mir-532_56_C_a	hsa-mir-532 MI0003205 [91 bases, F6C98AC2] [91 bases, F6C98AC2] [91 bases, F6C98AC2] [91 bases, F6C98AC2] [91 bases, F6C98AC2] [ [91 bases, F6C98AC2]	56	C	a	0	0	0	0	0	1	1	chrX	+	50003148	50003238	50003203	50003167	50003188	50003204	50003225	5', -1	hsa-mir-532_56_C_a	hsa-mir-532 MI0003205 [91 bases, F6C98AC2] [91 bases, F6C98AC2] [91 bases, F6C98AC2] [91 bases, F6C98AC2] [91 bases, F6C98AC2] [ [91 bases, F6C98AC2]	56	C	a	0	0	0	0	0	1	1	chrX	+	50003148	50003238	50003203	50003167	50003188	50003204	50003225	5', -1	hsa-mir-532_56_C_a	hsa-mir-532 MI0003205 [91 bases, F6C98AC2] [91 bases, F6C98AC2] [91 bases, F6C98AC2] [91 bases, F6C98AC2] [91 bases, F6C98AC2] [ [91 bases, F6C98AC2]	56	C	a	0
hsa-mir-501_73_G_a	hsa-mir-501 MI0003185 [84 bases, 7ACF0261] [84 bases, 7ACF0261] [84 bases, 7ACF0261] [84 bases, 7ACF0261] [84 bases, 7ACF0261] [ [84 bases, 7ACF0261]	73	G	a	0	0	0	0	0	1	1	chrX	+	50009722	50009805	50009794	50009735	50009756	50009772	50009793	3'-A	hsa-mir-501_73_G_a	hsa-mir-501 MI0003185 [84 bases, 7ACF0261] [84 bases, 7ACF0261] [84 bases, 7ACF0261] [84 bases, 7ACF0261] [84 bases, 7ACF0261] [ [84 bases, 7ACF0261]	73	G	a	0	0	0	0	0	1	1	chrX	+	50009722	50009805	50009794	50009735	50009756	50009772	50009793	3'-A	hsa-mir-501_73_G_a	hsa-mir-501 MI0003185 [84 bases, 7ACF0261] [84 bases, 7ACF0261] [84 bases, 7ACF0261] [84 bases, 7ACF0261] [84 bases, 7ACF0261] [ [84 bases, 7ACF0261]	73	G	a	0
hsa-mir-224_31_G_u	hsa-mir-224 MI0000301 [81 bases, 23DB742D] [81 bases, 23DB742D] [81 bases, 23DB742D] [81 bases, 23DB742D] [81 bases, 23DB742D] [ [81 bases, 23DB742D]	31	G	u	1	23	1	23	1	0	0	chrX	-	151958578	151958658	151958628	151958631	151958651	151958584	151958606	other	hsa-mir-224_31_G_u	hsa-mir-224 MI0000301 [81 bases, 23DB742D] [81 bases, 23DB742D] [81 bases, 23DB742D] [81 bases, 23DB742D] [81 bases, 23DB742D] [ [81 bases, 23DB742D]	31	G	u	5	70	5	70	1	0	0	chrX	-	151958578	151958658	151958628	151958631	151958651	151958584	151958606	other	hsa-mir-224_31_G_u	hsa-mir-224 MI0000301 [81 bases, 23DB742D] [81 bases, 23DB742D] [81 bases, 23DB742D] [81 bases, 23DB742D] [81 bases, 23DB742D] [ [81 bases, 23DB742D]	31	G	u	0
hsa-mir-224_31_G_c	hsa-mir-224 MI0000301 [81 bases, 23DB742D] [81 bases, 23DB742D] [81 bases, 23DB742D] [81 bases, 23DB742D] [81 bases, 23DB742D] [ [81 bases, 23DB742D]	31	G	c	0	0	0	0	0	1	1	chrX	-	151958578	151958658	151958628	151958631	151958651	151958584	151958606	other	hsa-mir-224_31_G_c	hsa-mir-224 MI0000301 [81 bases, 23DB742D] [81 bases, 23DB742D] [81 bases, 23DB742D] [81 bases, 23DB742D] [81 bases, 23DB742D] [ [81 bases, 23DB742D]	31	G	c	0	0	0	0	0	1	1	chrX	-	151958578	151958658	151958628	151958631	151958651	151958584	151958606	other	hsa-mir-224_31_G_c	hsa-mir-224 MI0000301 [81 bases, 23DB742D] [81 bases, 23DB742D] [81 bases, 23DB742D] [81 bases, 23DB742D] [81 bases, 23DB742D] [ [81 bases, 23DB742D]	31	G	c	0
hsa-mir-224_31_G_a	hsa-mir-224 MI0000301 [81 bases, 23DB742D] [81 bases, 23DB742D] [81 bases, 23DB742D] [81 bases, 23DB742D] [81 bases, 23DB742D] [ [81 bases, 23DB742D]	31	G	a	0	0	0	0	0	1	1	chrX	-	151958578	151958658	151958628	151958631	151958651	151958584	151958606	other	hsa-mir-224_31_G_a	hsa-mir-224 MI0000301 [81 bases, 23DB742D] [81 bases, 23DB742D] [81 bases, 23DB742D] [81 bases, 23DB742D] [81 bases, 23DB742D] [ [81 bases, 23DB742D]	31	G	a	0	0	0	0	0	1	1	chrX	-	151958578	151958658	151958628	151958631	151958651	151958584	151958606	other	hsa-mir-224_31_G_a	hsa-mir-224 MI0000301 [81 bases, 23DB742D] [81 bases, 23DB742D] [81 bases, 23DB742D] [81 bases, 23DB742D] [81 bases, 23DB742D] [ [81 bases, 23DB742D]	31	G	a	0
hsa-mir-92a-1_46_-_g	hsa-mir-92a-1 MI0000093 [78 bases, F8DFA0DF] [78 bases, F8DFA0DF] [78 bases, F8DFA0DF] [78 bases, F8DFA0DF] [78 bases, F8DFA0DF] [78 bases, F8DFA0DF]	46	-	g	0	0	0	0	0	1	1	chr13	+	91351314	91351391	91351359	91351324	91351346	91351361	91351382	5', -2	hsa-mir-92a-1_46_-_g	hsa-mir-92a-1 MI0000093 [78 bases, F8DFA0DF] [78 bases, F8DFA0DF] [78 bases, F8DFA0DF] [78 bases, F8DFA0DF] [78 bases, F8DFA0DF] [78 bases, F8DFA0DF]	46	-	g	0	0	0	0	0	1	1	chr13	+	91351314	91351391	91351359	91351324	91351346	91351361	91351382	5', -2	hsa-mir-92a-1_46_-_g	hsa-mir-92a-1 MI0000093 [78 bases, F8DFA0DF] [78 bases, F8DFA0DF] [78 bases, F8DFA0DF] [78 bases, F8DFA0DF] [78 bases, F8DFA0DF] [78 bases, F8DFA0DF]	46	-	g	0
hsa-mir-24-1_66_G_u	hsa-mir-24-1 MI0000080 [68 bases, F35A10EA] [68 bases, F35A10EA] [68 bases, F35A10EA] [68 bases, F35A10EA] [68 bases, F35A10EA] [68 bases, F35A10EA]	66	G	u	2	46	2	46	1	0	0	chr9	+	95086021	95086088	95086086	95086027	95086048	95086064	95086085	3'-U	hsa-mir-24-1_66_G_u	hsa-mir-24-1 MI0000080 [68 bases, F35A10EA] [68 bases, F35A10EA] [68 bases, F35A10EA] [68 bases, F35A10EA] [68 bases, F35A10EA] [68 bases, F35A10EA]	66	G	u	0	0	0	0	0	1	1	chr9	+	95086021	95086088	95086086	95086027	95086048	95086064	95086085	3'-U	hsa-mir-24-1_66_G_u	hsa-mir-24-1 MI0000080 [68 bases, F35A10EA] [68 bases, F35A10EA] [68 bases, F35A10EA] [68 bases, F35A10EA] [68 bases, F35A10EA] [68 bases, F35A10EA]	66	G	u	0
hsa-mir-24-1_66_G_a	hsa-mir-24-1 MI0000080 [68 bases, F35A10EA] [68 bases, F35A10EA] [68 bases, F35A10EA] [68 bases, F35A10EA] [68 bases, F35A10EA] [68 bases, F35A10EA]	66	G	a	0	0	0	0	0	1	1	chr9	+	95086021	95086088	95086086	95086027	95086048	95086064	95086085	3'-A	hsa-mir-24-1_66_G_a	hsa-mir-24-1 MI0000080 [68 bases, F35A10EA] [68 bases, F35A10EA] [68 bases, F35A10EA] [68 bases, F35A10EA] [68 bases, F35A10EA] [68 bases, F35A10EA]	66	G	a	2	28	2	28	1	0	0	chr9	+	95086021	95086088	95086086	95086027	95086048	95086064	95086085	3'-A	hsa-mir-24-1_66_G_a	hsa-mir-24-1 MI0000080 [68 bases, F35A10EA] [68 bases, F35A10EA] [68 bases, F35A10EA] [68 bases, F35A10EA] [68 bases, F35A10EA] [68 bases, F35A10EA]	66	G	a	0
hsa-mir-425_66_C_u	hsa-mir-425 MI0001448 [87 bases, 66784F93] [87 bases, 66784F93] [87 bases, 66784F93] [87 bases, 66784F93] [87 bases, 66784F93] [ [87 bases, 66784F93]	66	C	u	0	0	0	0	0	1	1	chr3	-	49020148	49020234	49020169	49020199	49020221	49020159	49020180	C-to-U	hsa-mir-425_66_C_u	hsa-mir-425 MI0001448 [87 bases, 66784F93] [87 bases, 66784F93] [87 bases, 66784F93] [87 bases, 66784F93] [87 bases, 66784F93] [ [87 bases, 66784F93]	66	C	u	0	0	0	0	0	1	1	chr3	-	49020148	49020234	49020169	49020199	49020221	49020159	49020180	C-to-U	hsa-mir-425_66_C_u	hsa-mir-425 MI0001448 [87 bases, 66784F93] [87 bases, 66784F93] [87 bases, 66784F93] [87 bases, 66784F93] [87 bases, 66784F93] [ [87 bases, 66784F93]	66	C	u	0
hsa-mir-10a_45_U_c	hsa-mir-10a MI0000266 [110 bases, 1C9CAC30] [110 bases, 1C9CAC30] [110 bases, 1C9CAC30] [110 bases, 1C9CAC30] [110 bases, 1C9CAC [110 bases, 1C9CAC30]	45	U	c	4	92	45	1035	0.089	4.7e-09	1.7e-08	chr17	-	48579838	48579947	48579903	48579904	48579926	48579864	48579885	3'-Other before central loop	hsa-mir-10a_45_U_c	hsa-mir-10a MI0000266 [110 bases, 1C9CAC30] [110 bases, 1C9CAC30] [110 bases, 1C9CAC30] [110 bases, 1C9CAC30] [110 bases, 1C9CAC [110 bases, 1C9CAC30]	45	U	c	2	28	19	266	0.105	1.74e-05	6.32e-05	chr17	-	48579838	48579947	48579903	48579904	48579926	48579864	48579885	3'-Other before central loop	hsa-mir-10a_45_U_c	hsa-mir-10a MI0000266 [110 bases, 1C9CAC30] [110 bases, 1C9CAC30] [110 bases, 1C9CAC30] [110 bases, 1C9CAC30] [110 bases, 1C9CAC [110 bases, 1C9CAC30]	45	U	c	1
hsa-mir-10a_45_U_a	hsa-mir-10a MI0000266 [110 bases, 1C9CAC30] [110 bases, 1C9CAC30] [110 bases, 1C9CAC30] [110 bases, 1C9CAC30] [110 bases, 1C9CAC [110 bases, 1C9CAC30]	45	U	a	17	391	45	1035	0.378	0	0	chr17	-	48579838	48579947	48579903	48579904	48579926	48579864	48579885	3'-A before central loop	hsa-mir-10a_45_U_a	hsa-mir-10a MI0000266 [110 bases, 1C9CAC30] [110 bases, 1C9CAC30] [110 bases, 1C9CAC30] [110 bases, 1C9CAC30] [110 bases, 1C9CAC [110 bases, 1C9CAC30]	45	U	a	9	126	19	266	0.474	0	0	chr17	-	48579838	48579947	48579903	48579904	48579926	48579864	48579885	3'-A before central loop	hsa-mir-10a_45_U_a	hsa-mir-10a MI0000266 [110 bases, 1C9CAC30] [110 bases, 1C9CAC30] [110 bases, 1C9CAC30] [110 bases, 1C9CAC30] [110 bases, 1C9CAC [110 bases, 1C9CAC30]	45	U	a	14
hsa-mir-10a_45_U_-	hsa-mir-10a MI0000266 [110 bases, 1C9CAC30] [110 bases, 1C9CAC30] [110 bases, 1C9CAC30] [110 bases, 1C9CAC30] [110 bases, 1C9CAC [110 bases, 1C9CAC30]	45	U	-	2	46	45	1035	0.044	1	1	chr17	-	48579838	48579947	48579903	48579904	48579926	48579864	48579885	3'-Other before central loop	hsa-mir-10a_45_U_-	hsa-mir-10a MI0000266 [110 bases, 1C9CAC30] [110 bases, 1C9CAC30] [110 bases, 1C9CAC30] [110 bases, 1C9CAC30] [110 bases, 1C9CAC [110 bases, 1C9CAC30]	45	U	-	0	0	0	0	0	1	1	chr17	-	48579838	48579947	48579903	48579904	48579926	48579864	48579885	3'-Other before central loop	hsa-mir-10a_45_U_-	hsa-mir-10a MI0000266 [110 bases, 1C9CAC30] [110 bases, 1C9CAC30] [110 bases, 1C9CAC30] [110 bases, 1C9CAC30] [110 bases, 1C9CAC [110 bases, 1C9CAC30]	45	U	-	0
hsa-mir-423_41_C_u	hsa-mir-423 MI0001445 [94 bases, D86B2FA] [94 bases, D86B2FA] [94 bases, D86B2FA] [94 bases, D86B2FA] [94 bases, D86B2FA] [94 ba [94 bases, D86B2FA]	41	C	u	0	0	0	0	0	1	1	chr17	+	30117079	30117172	30117119	30117095	30117117	30117131	30117153	C-to-U	hsa-mir-423_41_C_u	hsa-mir-423 MI0001445 [94 bases, D86B2FA] [94 bases, D86B2FA] [94 bases, D86B2FA] [94 bases, D86B2FA] [94 bases, D86B2FA] [94 ba [94 bases, D86B2FA]	41	C	u	1	14	1	14	1	0	0	chr17	+	30117079	30117172	30117119	30117095	30117117	30117131	30117153	C-to-U	hsa-mir-423_41_C_u	hsa-mir-423 MI0001445 [94 bases, D86B2FA] [94 bases, D86B2FA] [94 bases, D86B2FA] [94 bases, D86B2FA] [94 bases, D86B2FA] [94 ba [94 bases, D86B2FA]	41	C	u	0
hsa-mir-423_41_C_a	hsa-mir-423 MI0001445 [94 bases, D86B2FA] [94 bases, D86B2FA] [94 bases, D86B2FA] [94 bases, D86B2FA] [94 bases, D86B2FA] [94 ba [94 bases, D86B2FA]	41	C	a	0	0	0	0	0	1	1	chr17	+	30117079	30117172	30117119	30117095	30117117	30117131	30117153	3'-A before central loop	hsa-mir-423_41_C_a	hsa-mir-423 MI0001445 [94 bases, D86B2FA] [94 bases, D86B2FA] [94 bases, D86B2FA] [94 bases, D86B2FA] [94 bases, D86B2FA] [94 ba [94 bases, D86B2FA]	41	C	a	0	0	0	0	0	1	1	chr17	+	30117079	30117172	30117119	30117095	30117117	30117131	30117153	3'-A before central loop	hsa-mir-423_41_C_a	hsa-mir-423 MI0001445 [94 bases, D86B2FA] [94 bases, D86B2FA] [94 bases, D86B2FA] [94 bases, D86B2FA] [94 bases, D86B2FA] [94 ba [94 bases, D86B2FA]	41	C	a	0
hsa-mir-92a-1_45_U_a	hsa-mir-92a-1 MI0000093 [78 bases, F8DFA0DF] [78 bases, F8DFA0DF] [78 bases, F8DFA0DF] [78 bases, F8DFA0DF] [78 bases, F8DFA0DF] [78 bases, F8DFA0DF]	45	U	a	0	0	0	0	0	1	1	chr13	+	91351314	91351391	91351358	91351324	91351346	91351361	91351382	5', -3	hsa-mir-92a-1_45_U_a	hsa-mir-92a-1 MI0000093 [78 bases, F8DFA0DF] [78 bases, F8DFA0DF] [78 bases, F8DFA0DF] [78 bases, F8DFA0DF] [78 bases, F8DFA0DF] [78 bases, F8DFA0DF]	45	U	a	0	0	0	0	0	1	1	chr13	+	91351314	91351391	91351358	91351324	91351346	91351361	91351382	5', -3	hsa-mir-92a-1_45_U_a	hsa-mir-92a-1 MI0000093 [78 bases, F8DFA0DF] [78 bases, F8DFA0DF] [78 bases, F8DFA0DF] [78 bases, F8DFA0DF] [78 bases, F8DFA0DF] [78 bases, F8DFA0DF]	45	U	a	0
hsa-mir-423_76_C_u	hsa-mir-423 MI0001445 [94 bases, D86B2FA] [94 bases, D86B2FA] [94 bases, D86B2FA] [94 bases, D86B2FA] [94 bases, D86B2FA] [94 ba [94 bases, D86B2FA]	76	C	u	0	0	0	0	0	1	1	chr17	+	30117079	30117172	30117154	30117095	30117117	30117131	30117153	3'-U	hsa-mir-423_76_C_u	hsa-mir-423 MI0001445 [94 bases, D86B2FA] [94 bases, D86B2FA] [94 bases, D86B2FA] [94 bases, D86B2FA] [94 bases, D86B2FA] [94 ba [94 bases, D86B2FA]	76	C	u	0	0	0	0	0	1	1	chr17	+	30117079	30117172	30117154	30117095	30117117	30117131	30117153	3'-U	hsa-mir-423_76_C_u	hsa-mir-423 MI0001445 [94 bases, D86B2FA] [94 bases, D86B2FA] [94 bases, D86B2FA] [94 bases, D86B2FA] [94 bases, D86B2FA] [94 ba [94 bases, D86B2FA]	76	C	u	0
hsa-mir-26b_13_U_c	hsa-mir-26b MI0000084 [77 bases, 4FB4B43A] [77 bases, 4FB4B43A] [77 bases, 4FB4B43A] [77 bases, 4FB4B43A] [77 bases, 4FB4B43A] [ [77 bases, 4FB4B43A]	13	U	c	0	0	0	0	0	1	1	chr2	+	218402646	218402722	218402658	218402657	218402677	218402692	218402713	other	hsa-mir-26b_13_U_c	hsa-mir-26b MI0000084 [77 bases, 4FB4B43A] [77 bases, 4FB4B43A] [77 bases, 4FB4B43A] [77 bases, 4FB4B43A] [77 bases, 4FB4B43A] [ [77 bases, 4FB4B43A]	13	U	c	0	0	0	0	0	1	1	chr2	+	218402646	218402722	218402658	218402657	218402677	218402692	218402713	other	hsa-mir-26b_13_U_c	hsa-mir-26b MI0000084 [77 bases, 4FB4B43A] [77 bases, 4FB4B43A] [77 bases, 4FB4B43A] [77 bases, 4FB4B43A] [77 bases, 4FB4B43A] [ [77 bases, 4FB4B43A]	13	U	c	0
hsa-let-7i_30_U_g	hsa-let-7i MI0000434 [84 bases, C4E76403] [84 bases, C4E76403] [84 bases, C4E76403] [84 bases, C4E76403] [84 bases, C4E76403] [8 [84 bases, C4E76403]	30	U	g	0	0	0	0	0	1	1	chr12	+	62603686	62603769	62603715	62603691	62603712	62603747	62603768	other	hsa-let-7i_30_U_g	hsa-let-7i MI0000434 [84 bases, C4E76403] [84 bases, C4E76403] [84 bases, C4E76403] [84 bases, C4E76403] [84 bases, C4E76403] [8 [84 bases, C4E76403]	30	U	g	0	0	0	0	0	1	1	chr12	+	62603686	62603769	62603715	62603691	62603712	62603747	62603768	other	hsa-let-7i_30_U_g	hsa-let-7i MI0000434 [84 bases, C4E76403] [84 bases, C4E76403] [84 bases, C4E76403] [84 bases, C4E76403] [84 bases, C4E76403] [8 [84 bases, C4E76403]	30	U	g	0
hsa-mir-423_76_C_a	hsa-mir-423 MI0001445 [94 bases, D86B2FA] [94 bases, D86B2FA] [94 bases, D86B2FA] [94 bases, D86B2FA] [94 bases, D86B2FA] [94 ba [94 bases, D86B2FA]	76	C	a	0	0	0	0	0	1	1	chr17	+	30117079	30117172	30117154	30117095	30117117	30117131	30117153	3'-A	hsa-mir-423_76_C_a	hsa-mir-423 MI0001445 [94 bases, D86B2FA] [94 bases, D86B2FA] [94 bases, D86B2FA] [94 bases, D86B2FA] [94 bases, D86B2FA] [94 ba [94 bases, D86B2FA]	76	C	a	0	0	0	0	0	1	1	chr17	+	30117079	30117172	30117154	30117095	30117117	30117131	30117153	3'-A	hsa-mir-423_76_C_a	hsa-mir-423 MI0001445 [94 bases, D86B2FA] [94 bases, D86B2FA] [94 bases, D86B2FA] [94 bases, D86B2FA] [94 bases, D86B2FA] [94 ba [94 bases, D86B2FA]	76	C	a	0
hsa-let-7i_30_U_a	hsa-let-7i MI0000434 [84 bases, C4E76403] [84 bases, C4E76403] [84 bases, C4E76403] [84 bases, C4E76403] [84 bases, C4E76403] [8 [84 bases, C4E76403]	30	U	a	0	0	0	0	0	1	1	chr12	+	62603686	62603769	62603715	62603691	62603712	62603747	62603768	other	hsa-let-7i_30_U_a	hsa-let-7i MI0000434 [84 bases, C4E76403] [84 bases, C4E76403] [84 bases, C4E76403] [84 bases, C4E76403] [84 bases, C4E76403] [8 [84 bases, C4E76403]	30	U	a	0	0	0	0	0	1	1	chr12	+	62603686	62603769	62603715	62603691	62603712	62603747	62603768	other	hsa-let-7i_30_U_a	hsa-let-7i MI0000434 [84 bases, C4E76403] [84 bases, C4E76403] [84 bases, C4E76403] [84 bases, C4E76403] [84 bases, C4E76403] [8 [84 bases, C4E76403]	30	U	a	0
hsa-mir-589_22_C_u	hsa-mir-589 MI0003599 [99 bases, 58E61E44] [99 bases, 58E61E44] [99 bases, 58E61E44] [99 bases, 58E61E44] [99 bases, 58E61E44] [ [99 bases, 58E61E44]	22	C	u	0	0	0	0	0	1	1	chr7	-	5495819	5495917	5495896	5495873	5495894	5495834	5495857	C-to-U	hsa-mir-589_22_C_u	hsa-mir-589 MI0003599 [99 bases, 58E61E44] [99 bases, 58E61E44] [99 bases, 58E61E44] [99 bases, 58E61E44] [99 bases, 58E61E44] [ [99 bases, 58E61E44]	22	C	u	0	0	0	0	0	1	1	chr7	-	5495819	5495917	5495896	5495873	5495894	5495834	5495857	C-to-U	hsa-mir-589_22_C_u	hsa-mir-589 MI0003599 [99 bases, 58E61E44] [99 bases, 58E61E44] [99 bases, 58E61E44] [99 bases, 58E61E44] [99 bases, 58E61E44] [ [99 bases, 58E61E44]	22	C	u	0
hsa-mir-642b_66_C_a	hsa-mir-642b MI0016685 [77 bases, 8717F2F] [77 bases, 8717F2F] [77 bases, 8717F2F] [77 bases, 8717F2F] [77 bases, 8717F2F] [77 b [77 bases, 8717F2F]	66	C	a	0	0	0	0	0	1	1	chr19	-	45674932	45675008	45674943	45674978	45674999	45674941	45674962	other	hsa-mir-642b_66_C_a	hsa-mir-642b MI0016685 [77 bases, 8717F2F] [77 bases, 8717F2F] [77 bases, 8717F2F] [77 bases, 8717F2F] [77 bases, 8717F2F] [77 b [77 bases, 8717F2F]	66	C	a	0	0	0	0	0	1	1	chr19	-	45674932	45675008	45674943	45674978	45674999	45674941	45674962	other	hsa-mir-642b_66_C_a	hsa-mir-642b MI0016685 [77 bases, 8717F2F] [77 bases, 8717F2F] [77 bases, 8717F2F] [77 bases, 8717F2F] [77 bases, 8717F2F] [77 b [77 bases, 8717F2F]	66	C	a	0
hsa-mir-486-2_23_C_u	hsa-mir-486-2 MI0023622 [64 bases, 77086247] [64 bases, 77086247] [64 bases, 77086247] [64 bases, 77086247] [64 bases, 77086247] [64 bases, 77086247]	23	C	u	7	161	15	345	0.467	0	0	chr8	+	41660444	41660507	41660466	41660444	41660465	41660486	41660506	C-to-U	hsa-mir-486-2_23_C_u	hsa-mir-486-2 MI0023622 [64 bases, 77086247] [64 bases, 77086247] [64 bases, 77086247] [64 bases, 77086247] [64 bases, 77086247] [64 bases, 77086247]	23	C	u	2	28	6	84	0.333	0	0	chr8	+	41660444	41660507	41660466	41660444	41660465	41660486	41660506	C-to-U	hsa-mir-486-2_23_C_u	hsa-mir-486-2 MI0023622 [64 bases, 77086247] [64 bases, 77086247] [64 bases, 77086247] [64 bases, 77086247] [64 bases, 77086247] [64 bases, 77086247]	23	C	u	12
hsa-mir-486-2_23_C_a	hsa-mir-486-2 MI0023622 [64 bases, 77086247] [64 bases, 77086247] [64 bases, 77086247] [64 bases, 77086247] [64 bases, 77086247] [64 bases, 77086247]	23	C	a	3	69	15	345	0.2	0	0	chr8	+	41660444	41660507	41660466	41660444	41660465	41660486	41660506	3'-A before central loop	hsa-mir-486-2_23_C_a	hsa-mir-486-2 MI0023622 [64 bases, 77086247] [64 bases, 77086247] [64 bases, 77086247] [64 bases, 77086247] [64 bases, 77086247] [64 bases, 77086247]	23	C	a	1	14	6	84	0.167	4.52e-07	1.76e-06	chr8	+	41660444	41660507	41660466	41660444	41660465	41660486	41660506	3'-A before central loop	hsa-mir-486-2_23_C_a	hsa-mir-486-2 MI0023622 [64 bases, 77086247] [64 bases, 77086247] [64 bases, 77086247] [64 bases, 77086247] [64 bases, 77086247] [64 bases, 77086247]	23	C	a	3
hsa-mir-99b_28_G_u	hsa-mir-99b MI0000746 [70 bases, F9F11514] [70 bases, F9F11514] [70 bases, F9F11514] [70 bases, F9F11514] [70 bases, F9F11514] [ [70 bases, F9F11514]	28	G	u	0	0	0	0	0	1	1	chr19	+	51692612	51692681	51692639	51692618	51692639	51692656	51692677	3'-U before central loop	hsa-mir-99b_28_G_u	hsa-mir-99b MI0000746 [70 bases, F9F11514] [70 bases, F9F11514] [70 bases, F9F11514] [70 bases, F9F11514] [70 bases, F9F11514] [ [70 bases, F9F11514]	28	G	u	1	14	9	126	0.111	0.000814	0.00278	chr19	+	51692612	51692681	51692639	51692618	51692639	51692656	51692677	3'-U before central loop	hsa-mir-99b_28_G_u	hsa-mir-99b MI0000746 [70 bases, F9F11514] [70 bases, F9F11514] [70 bases, F9F11514] [70 bases, F9F11514] [70 bases, F9F11514] [ [70 bases, F9F11514]	28	G	u	1
hsa-mir-486-2_23_C_-	hsa-mir-486-2 MI0023622 [64 bases, 77086247] [64 bases, 77086247] [64 bases, 77086247] [64 bases, 77086247] [64 bases, 77086247] [64 bases, 77086247]	23	C	-	0	0	0	0	0	1	1	chr8	+	41660444	41660507	41660466	41660444	41660465	41660486	41660506	3'-Other before central loop	hsa-mir-486-2_23_C_-	hsa-mir-486-2 MI0023622 [64 bases, 77086247] [64 bases, 77086247] [64 bases, 77086247] [64 bases, 77086247] [64 bases, 77086247] [64 bases, 77086247]	23	C	-	0	0	0	0	0	1	1	chr8	+	41660444	41660507	41660466	41660444	41660465	41660486	41660506	3'-Other before central loop	hsa-mir-486-2_23_C_-	hsa-mir-486-2 MI0023622 [64 bases, 77086247] [64 bases, 77086247] [64 bases, 77086247] [64 bases, 77086247] [64 bases, 77086247] [64 bases, 77086247]	23	C	-	0
hsa-mir-99b_28_G_c	hsa-mir-99b MI0000746 [70 bases, F9F11514] [70 bases, F9F11514] [70 bases, F9F11514] [70 bases, F9F11514] [70 bases, F9F11514] [ [70 bases, F9F11514]	28	G	c	1	23	13	299	0.077	0.0163	0.0511	chr19	+	51692612	51692681	51692639	51692618	51692639	51692656	51692677	other	hsa-mir-99b_28_G_c	hsa-mir-99b MI0000746 [70 bases, F9F11514] [70 bases, F9F11514] [70 bases, F9F11514] [70 bases, F9F11514] [70 bases, F9F11514] [ [70 bases, F9F11514]	28	G	c	0	0	0	0	0	1	1	chr19	+	51692612	51692681	51692639	51692618	51692639	51692656	51692677	other	hsa-mir-99b_28_G_c	hsa-mir-99b MI0000746 [70 bases, F9F11514] [70 bases, F9F11514] [70 bases, F9F11514] [70 bases, F9F11514] [70 bases, F9F11514] [ [70 bases, F9F11514]	28	G	c	0
hsa-mir-99b_28_G_a	hsa-mir-99b MI0000746 [70 bases, F9F11514] [70 bases, F9F11514] [70 bases, F9F11514] [70 bases, F9F11514] [70 bases, F9F11514] [ [70 bases, F9F11514]	28	G	a	0	0	0	0	0	1	1	chr19	+	51692612	51692681	51692639	51692618	51692639	51692656	51692677	3'-A before central loop	hsa-mir-99b_28_G_a	hsa-mir-99b MI0000746 [70 bases, F9F11514] [70 bases, F9F11514] [70 bases, F9F11514] [70 bases, F9F11514] [70 bases, F9F11514] [ [70 bases, F9F11514]	28	G	a	0	0	0	0	0	1	1	chr19	+	51692612	51692681	51692639	51692618	51692639	51692656	51692677	3'-A before central loop	hsa-mir-99b_28_G_a	hsa-mir-99b MI0000746 [70 bases, F9F11514] [70 bases, F9F11514] [70 bases, F9F11514] [70 bases, F9F11514] [70 bases, F9F11514] [ [70 bases, F9F11514]	28	G	a	0
hsa-mir-15b_21_A_g	hsa-mir-15b MI0000438 [98 bases, 9FE60A68] [98 bases, 9FE60A68] [98 bases, 9FE60A68] [98 bases, 9FE60A68] [98 bases, 9FE60A68] [ [98 bases, 9FE60A68]	21	A	g	0	0	0	0	0	1	1	chr3	+	160404588	160404685	160404608	160404607	160404628	160404645	160404666	A-to-I(G)	hsa-mir-15b_21_A_g	hsa-mir-15b MI0000438 [98 bases, 9FE60A68] [98 bases, 9FE60A68] [98 bases, 9FE60A68] [98 bases, 9FE60A68] [98 bases, 9FE60A68] [ [98 bases, 9FE60A68]	21	A	g	0	0	0	0	0	1	1	chr3	+	160404588	160404685	160404608	160404607	160404628	160404645	160404666	A-to-I(G)	hsa-mir-15b_21_A_g	hsa-mir-15b MI0000438 [98 bases, 9FE60A68] [98 bases, 9FE60A68] [98 bases, 9FE60A68] [98 bases, 9FE60A68] [98 bases, 9FE60A68] [ [98 bases, 9FE60A68]	21	A	g	0
hsa-mir-151a_68_A_u	hsa-mir-151a MI0000809 [90 bases, 65376E6F] [90 bases, 65376E6F] [90 bases, 65376E6F] [90 bases, 65376E6F] [90 bases, 65376E6F] [90 bases, 65376E6F]	68	A	u	0	0	0	0	0	1	1	chr8	-	140732564	140732653	140732586	140732623	140732643	140732587	140732607	3'-U	hsa-mir-151a_68_A_u	hsa-mir-151a MI0000809 [90 bases, 65376E6F] [90 bases, 65376E6F] [90 bases, 65376E6F] [90 bases, 65376E6F] [90 bases, 65376E6F] [90 bases, 65376E6F]	68	A	u	1	14	13	182	0.077	0.0476	0.146	chr8	-	140732564	140732653	140732586	140732623	140732643	140732587	140732607	3'-U	hsa-mir-151a_68_A_u	hsa-mir-151a MI0000809 [90 bases, 65376E6F] [90 bases, 65376E6F] [90 bases, 65376E6F] [90 bases, 65376E6F] [90 bases, 65376E6F] [90 bases, 65376E6F]	68	A	u	0
hsa-mir-339_70_C_a	hsa-mir-339 MI0000815 [94 bases, D63EE147] [94 bases, D63EE147] [94 bases, D63EE147] [94 bases, D63EE147] [94 bases, D63EE147] [ [94 bases, D63EE147]	70	C	a	0	0	0	0	0	1	1	chr7	-	1022933	1023026	1022957	1022990	1023012	1022955	1022977	other	hsa-mir-339_70_C_a	hsa-mir-339 MI0000815 [94 bases, D63EE147] [94 bases, D63EE147] [94 bases, D63EE147] [94 bases, D63EE147] [94 bases, D63EE147] [ [94 bases, D63EE147]	70	C	a	0	0	0	0	0	1	1	chr7	-	1022933	1023026	1022957	1022990	1023012	1022955	1022977	other	hsa-mir-339_70_C_a	hsa-mir-339 MI0000815 [94 bases, D63EE147] [94 bases, D63EE147] [94 bases, D63EE147] [94 bases, D63EE147] [94 bases, D63EE147] [ [94 bases, D63EE147]	70	C	a	0
hsa-mir-30b_38_U_c	hsa-mir-30b MI0000441 [88 bases, 238A82F0] [88 bases, 238A82F0] [88 bases, 238A82F0] [88 bases, 238A82F0] [88 bases, 238A82F0] [ [88 bases, 238A82F0]	38	U	c	0	0	0	0	0	1	1	chr8	-	134800520	134800607	134800570	134800570	134800591	134800532	134800553	other	hsa-mir-30b_38_U_c	hsa-mir-30b MI0000441 [88 bases, 238A82F0] [88 bases, 238A82F0] [88 bases, 238A82F0] [88 bases, 238A82F0] [88 bases, 238A82F0] [ [88 bases, 238A82F0]	38	U	c	0	0	0	0	0	1	1	chr8	-	134800520	134800607	134800570	134800570	134800591	134800532	134800553	other	hsa-mir-30b_38_U_c	hsa-mir-30b MI0000441 [88 bases, 238A82F0] [88 bases, 238A82F0] [88 bases, 238A82F0] [88 bases, 238A82F0] [88 bases, 238A82F0] [ [88 bases, 238A82F0]	38	U	c	0
hsa-mir-486-1_2_C_a	hsa-mir-486-1 MI0002470 [68 bases, 76679BF1] [68 bases, 76679BF1] [68 bases, 76679BF1] [68 bases, 76679BF1] [68 bases, 76679BF1] [68 bases, 76679BF1]	2	C	a	0	0	0	0	0	1	1	chr8	-	41660441	41660508	41660507	41660484	41660505	41660443	41660463	5', -2	hsa-mir-486-1_2_C_a	hsa-mir-486-1 MI0002470 [68 bases, 76679BF1] [68 bases, 76679BF1] [68 bases, 76679BF1] [68 bases, 76679BF1] [68 bases, 76679BF1] [68 bases, 76679BF1]	2	C	a	0	0	0	0	0	1	1	chr8	-	41660441	41660508	41660507	41660484	41660505	41660443	41660463	5', -2	hsa-mir-486-1_2_C_a	hsa-mir-486-1 MI0002470 [68 bases, 76679BF1] [68 bases, 76679BF1] [68 bases, 76679BF1] [68 bases, 76679BF1] [68 bases, 76679BF1] [68 bases, 76679BF1]	2	C	a	0
hsa-mir-17_37_U_a	hsa-mir-17 MI0000071 [84 bases, AF595F3A] [84 bases, AF595F3A] [84 bases, AF595F3A] [84 bases, AF595F3A] [84 bases, AF595F3A] [8 [84 bases, AF595F3A]	37	U	a	0	0	0	0	0	1	1	chr13	+	91350605	91350688	91350641	91350618	91350640	91350655	91350676	3'-A before central loop	hsa-mir-17_37_U_a	hsa-mir-17 MI0000071 [84 bases, AF595F3A] [84 bases, AF595F3A] [84 bases, AF595F3A] [84 bases, AF595F3A] [84 bases, AF595F3A] [8 [84 bases, AF595F3A]	37	U	a	0	0	0	0	0	1	1	chr13	+	91350605	91350688	91350641	91350618	91350640	91350655	91350676	3'-A before central loop	hsa-mir-17_37_U_a	hsa-mir-17 MI0000071 [84 bases, AF595F3A] [84 bases, AF595F3A] [84 bases, AF595F3A] [84 bases, AF595F3A] [84 bases, AF595F3A] [8 [84 bases, AF595F3A]	37	U	a	0
hsa-mir-151a_67_G_u	hsa-mir-151a MI0000809 [90 bases, 65376E6F] [90 bases, 65376E6F] [90 bases, 65376E6F] [90 bases, 65376E6F] [90 bases, 65376E6F] [90 bases, 65376E6F]	67	G	u	0	0	0	0	0	1	1	chr8	-	140732564	140732653	140732587	140732623	140732643	140732587	140732607	other	hsa-mir-151a_67_G_u	hsa-mir-151a MI0000809 [90 bases, 65376E6F] [90 bases, 65376E6F] [90 bases, 65376E6F] [90 bases, 65376E6F] [90 bases, 65376E6F] [90 bases, 65376E6F]	67	G	u	0	0	14	196	0	1	1	chr8	-	140732564	140732653	140732587	140732623	140732643	140732587	140732607	other	hsa-mir-151a_67_G_u	hsa-mir-151a MI0000809 [90 bases, 65376E6F] [90 bases, 65376E6F] [90 bases, 65376E6F] [90 bases, 65376E6F] [90 bases, 65376E6F] [90 bases, 65376E6F]	67	G	u	0
hsa-mir-101-1_68_G_u	hsa-mir-101-1 MI0000103 [75 bases, AD228186] [75 bases, AD228186] [75 bases, AD228186] [75 bases, AD228186] [75 bases, AD228186] [75 bases, AD228186]	68	G	u	0	0	0	0	0	1	1	chr1	-	65058434	65058508	65058441	65058477	65058498	65058442	65058462	3'-U	hsa-mir-101-1_68_G_u	hsa-mir-101-1 MI0000103 [75 bases, AD228186] [75 bases, AD228186] [75 bases, AD228186] [75 bases, AD228186] [75 bases, AD228186] [75 bases, AD228186]	68	G	u	0	0	0	0	0	1	1	chr1	-	65058434	65058508	65058441	65058477	65058498	65058442	65058462	3'-U	hsa-mir-101-1_68_G_u	hsa-mir-101-1 MI0000103 [75 bases, AD228186] [75 bases, AD228186] [75 bases, AD228186] [75 bases, AD228186] [75 bases, AD228186] [75 bases, AD228186]	68	G	u	0
hsa-mir-151a_67_G_a	hsa-mir-151a MI0000809 [90 bases, 65376E6F] [90 bases, 65376E6F] [90 bases, 65376E6F] [90 bases, 65376E6F] [90 bases, 65376E6F] [90 bases, 65376E6F]	67	G	a	4	92	39	897	0.103	2.52e-13	9.91e-13	chr8	-	140732564	140732653	140732587	140732623	140732643	140732587	140732607	3'-A	hsa-mir-151a_67_G_a	hsa-mir-151a MI0000809 [90 bases, 65376E6F] [90 bases, 65376E6F] [90 bases, 65376E6F] [90 bases, 65376E6F] [90 bases, 65376E6F] [90 bases, 65376E6F]	67	G	a	1	14	14	196	0.071	0.0841	0.247	chr8	-	140732564	140732653	140732587	140732623	140732643	140732587	140732607	3'-A	hsa-mir-151a_67_G_a	hsa-mir-151a MI0000809 [90 bases, 65376E6F] [90 bases, 65376E6F] [90 bases, 65376E6F] [90 bases, 65376E6F] [90 bases, 65376E6F] [90 bases, 65376E6F]	67	G	a	0
hsa-let-7f-1_27_U_c	hsa-let-7f-1 MI0000067 [87 bases, AFCE5071] [87 bases, AFCE5071] [87 bases, AFCE5071] [87 bases, AFCE5071] [87 bases, AFCE5071] [87 bases, AFCE5071]	27	U	c	0	0	0	0	0	1	1	chr9	+	94176347	94176433	94176373	94176353	94176374	94176409	94176430	other	hsa-let-7f-1_27_U_c	hsa-let-7f-1 MI0000067 [87 bases, AFCE5071] [87 bases, AFCE5071] [87 bases, AFCE5071] [87 bases, AFCE5071] [87 bases, AFCE5071] [87 bases, AFCE5071]	27	U	c	2	28	14	196	0.143	1.18e-09	4.93e-09	chr9	+	94176347	94176433	94176373	94176353	94176374	94176409	94176430	other	hsa-let-7f-1_27_U_c	hsa-let-7f-1 MI0000067 [87 bases, AFCE5071] [87 bases, AFCE5071] [87 bases, AFCE5071] [87 bases, AFCE5071] [87 bases, AFCE5071] [87 bases, AFCE5071]	27	U	c	1
hsa-mir-652_82_C_u	hsa-mir-652 MI0003667 [98 bases, 32170A6D] [98 bases, 32170A6D] [98 bases, 32170A6D] [98 bases, 32170A6D] [98 bases, 32170A6D] [ [98 bases, 32170A6D]	82	C	u	0	0	0	0	0	1	1	chrX	+	110055329	110055426	110055410	110055349	110055373	110055389	110055409	3'-U	hsa-mir-652_82_C_u	hsa-mir-652 MI0003667 [98 bases, 32170A6D] [98 bases, 32170A6D] [98 bases, 32170A6D] [98 bases, 32170A6D] [98 bases, 32170A6D] [ [98 bases, 32170A6D]	82	C	u	0	0	0	0	0	1	1	chrX	+	110055329	110055426	110055410	110055349	110055373	110055389	110055409	3'-U	hsa-mir-652_82_C_u	hsa-mir-652 MI0003667 [98 bases, 32170A6D] [98 bases, 32170A6D] [98 bases, 32170A6D] [98 bases, 32170A6D] [98 bases, 32170A6D] [ [98 bases, 32170A6D]	82	C	u	0
hsa-mir-26a-2_36_G_u	hsa-mir-26a-2 MI0000750 [84 bases, DBAB95F1] [84 bases, DBAB95F1] [84 bases, DBAB95F1] [84 bases, DBAB95F1] [84 bases, DBAB95F1] [84 bases, DBAB95F1]	36	G	u	0	0	0	0	0	1	1	chr12	-	57824609	57824692	57824657	57824658	57824679	57824620	57824641	3'-U before central loop	hsa-mir-26a-2_36_G_u	hsa-mir-26a-2 MI0000750 [84 bases, DBAB95F1] [84 bases, DBAB95F1] [84 bases, DBAB95F1] [84 bases, DBAB95F1] [84 bases, DBAB95F1] [84 bases, DBAB95F1]	36	G	u	1	14	2	28	0.5	0	0	chr12	-	57824609	57824692	57824657	57824658	57824679	57824620	57824641	3'-U before central loop	hsa-mir-26a-2_36_G_u	hsa-mir-26a-2 MI0000750 [84 bases, DBAB95F1] [84 bases, DBAB95F1] [84 bases, DBAB95F1] [84 bases, DBAB95F1] [84 bases, DBAB95F1] [84 bases, DBAB95F1]	36	G	u	0
hsa-mir-26a-2_36_G_c	hsa-mir-26a-2 MI0000750 [84 bases, DBAB95F1] [84 bases, DBAB95F1] [84 bases, DBAB95F1] [84 bases, DBAB95F1] [84 bases, DBAB95F1] [84 bases, DBAB95F1]	36	G	c	0	0	0	0	0	1	1	chr12	-	57824609	57824692	57824657	57824658	57824679	57824620	57824641	3'-Other before central loop	hsa-mir-26a-2_36_G_c	hsa-mir-26a-2 MI0000750 [84 bases, DBAB95F1] [84 bases, DBAB95F1] [84 bases, DBAB95F1] [84 bases, DBAB95F1] [84 bases, DBAB95F1] [84 bases, DBAB95F1]	36	G	c	1	14	2	28	0.5	0	0	chr12	-	57824609	57824692	57824657	57824658	57824679	57824620	57824641	3'-Other before central loop	hsa-mir-26a-2_36_G_c	hsa-mir-26a-2 MI0000750 [84 bases, DBAB95F1] [84 bases, DBAB95F1] [84 bases, DBAB95F1] [84 bases, DBAB95F1] [84 bases, DBAB95F1] [84 bases, DBAB95F1]	36	G	c	0
hsa-mir-26a-2_36_G_a	hsa-mir-26a-2 MI0000750 [84 bases, DBAB95F1] [84 bases, DBAB95F1] [84 bases, DBAB95F1] [84 bases, DBAB95F1] [84 bases, DBAB95F1] [84 bases, DBAB95F1]	36	G	a	1	23	1	23	1	0	0	chr12	-	57824609	57824692	57824657	57824658	57824679	57824620	57824641	3'-A before central loop	hsa-mir-26a-2_36_G_a	hsa-mir-26a-2 MI0000750 [84 bases, DBAB95F1] [84 bases, DBAB95F1] [84 bases, DBAB95F1] [84 bases, DBAB95F1] [84 bases, DBAB95F1] [84 bases, DBAB95F1]	36	G	a	0	0	0	0	0	1	1	chr12	-	57824609	57824692	57824657	57824658	57824679	57824620	57824641	3'-A before central loop	hsa-mir-26a-2_36_G_a	hsa-mir-26a-2 MI0000750 [84 bases, DBAB95F1] [84 bases, DBAB95F1] [84 bases, DBAB95F1] [84 bases, DBAB95F1] [84 bases, DBAB95F1] [84 bases, DBAB95F1]	36	G	a	2
hsa-mir-4485_26_G_-	hsa-mir-4485 MI0016846 [57 bases, 3EBBD065] [57 bases, 3EBBD065] [57 bases, 3EBBD065] [57 bases, 3EBBD065] [57 bases, 3EBBD065] [57 bases, 3EBBD065]	26	G	-	0	0	0	0	0	1	1	chr11	-	10508270	10508326	10508301	10508305	10508320	10508277	10508296	other	hsa-mir-4485_26_G_-	hsa-mir-4485 MI0016846 [57 bases, 3EBBD065] [57 bases, 3EBBD065] [57 bases, 3EBBD065] [57 bases, 3EBBD065] [57 bases, 3EBBD065] [57 bases, 3EBBD065]	26	G	-	0	0	0	0	0	1	1	chr11	-	10508270	10508326	10508301	10508305	10508320	10508277	10508296	other	hsa-mir-4485_26_G_-	hsa-mir-4485 MI0016846 [57 bases, 3EBBD065] [57 bases, 3EBBD065] [57 bases, 3EBBD065] [57 bases, 3EBBD065] [57 bases, 3EBBD065] [57 bases, 3EBBD065]	26	G	-	0
hsa-mir-26a-2_36_G_-	hsa-mir-26a-2 MI0000750 [84 bases, DBAB95F1] [84 bases, DBAB95F1] [84 bases, DBAB95F1] [84 bases, DBAB95F1] [84 bases, DBAB95F1] [84 bases, DBAB95F1]	36	G	-	0	0	0	0	0	1	1	chr12	-	57824609	57824692	57824657	57824658	57824679	57824620	57824641	3'-Other before central loop	hsa-mir-26a-2_36_G_-	hsa-mir-26a-2 MI0000750 [84 bases, DBAB95F1] [84 bases, DBAB95F1] [84 bases, DBAB95F1] [84 bases, DBAB95F1] [84 bases, DBAB95F1] [84 bases, DBAB95F1]	36	G	-	0	0	0	0	0	1	1	chr12	-	57824609	57824692	57824657	57824658	57824679	57824620	57824641	3'-Other before central loop	hsa-mir-26a-2_36_G_-	hsa-mir-26a-2 MI0000750 [84 bases, DBAB95F1] [84 bases, DBAB95F1] [84 bases, DBAB95F1] [84 bases, DBAB95F1] [84 bases, DBAB95F1] [84 bases, DBAB95F1]	36	G	-	0
hsa-mir-146b_33_G_u	hsa-mir-146b MI0003129 [73 bases, 6BF6C437] [73 bases, 6BF6C437] [73 bases, 6BF6C437] [73 bases, 6BF6C437] [73 bases, 6BF6C437] [73 bases, 6BF6C437]	33	G	u	2	46	8	184	0.25	0	0	chr10	+	102436512	102436584	102436544	102436520	102436541	102436556	102436577	other	hsa-mir-146b_33_G_u	hsa-mir-146b MI0003129 [73 bases, 6BF6C437] [73 bases, 6BF6C437] [73 bases, 6BF6C437] [73 bases, 6BF6C437] [73 bases, 6BF6C437] [73 bases, 6BF6C437]	33	G	u	6	84	11	154	0.545	0	0	chr10	+	102436512	102436584	102436544	102436520	102436541	102436556	102436577	other	hsa-mir-146b_33_G_u	hsa-mir-146b MI0003129 [73 bases, 6BF6C437] [73 bases, 6BF6C437] [73 bases, 6BF6C437] [73 bases, 6BF6C437] [73 bases, 6BF6C437] [73 bases, 6BF6C437]	33	G	u	1
hsa-mir-584_37_G_u	hsa-mir-584 MI0003591 [97 bases, 3307CB18] [97 bases, 3307CB18] [97 bases, 3307CB18] [97 bases, 3307CB18] [97 bases, 3307CB18] [ [97 bases, 3307CB18]	37	G	u	0	0	0	0	0	1	1	chr5	-	149062313	149062409	149062373	149062373	149062394	149062334	149062355	other	hsa-mir-584_37_G_u	hsa-mir-584 MI0003591 [97 bases, 3307CB18] [97 bases, 3307CB18] [97 bases, 3307CB18] [97 bases, 3307CB18] [97 bases, 3307CB18] [ [97 bases, 3307CB18]	37	G	u	0	0	0	0	0	1	1	chr5	-	149062313	149062409	149062373	149062373	149062394	149062334	149062355	other	hsa-mir-584_37_G_u	hsa-mir-584 MI0003591 [97 bases, 3307CB18] [97 bases, 3307CB18] [97 bases, 3307CB18] [97 bases, 3307CB18] [97 bases, 3307CB18] [ [97 bases, 3307CB18]	37	G	u	0
hsa-mir-142_13_A_u	hsa-mir-142 MI0000458 [87 bases, F20A5351] [87 bases, F20A5351] [87 bases, F20A5351] [87 bases, F20A5351] [87 bases, F20A5351] [ [87 bases, F20A5351]	13	A	u	0	0	0	0	0	1	1	chr17	-	58331232	58331318	58331306	58331283	58331303	58331245	58331267	5', -3	hsa-mir-142_13_A_u	hsa-mir-142 MI0000458 [87 bases, F20A5351] [87 bases, F20A5351] [87 bases, F20A5351] [87 bases, F20A5351] [87 bases, F20A5351] [ [87 bases, F20A5351]	13	A	u	0	0	0	0	0	1	1	chr17	-	58331232	58331318	58331306	58331283	58331303	58331245	58331267	5', -3	hsa-mir-142_13_A_u	hsa-mir-142 MI0000458 [87 bases, F20A5351] [87 bases, F20A5351] [87 bases, F20A5351] [87 bases, F20A5351] [87 bases, F20A5351] [ [87 bases, F20A5351]	13	A	u	1
hsa-mir-146b_33_G_c	hsa-mir-146b MI0003129 [73 bases, 6BF6C437] [73 bases, 6BF6C437] [73 bases, 6BF6C437] [73 bases, 6BF6C437] [73 bases, 6BF6C437] [73 bases, 6BF6C437]	33	G	c	0	0	0	0	0	1	1	chr10	+	102436512	102436584	102436544	102436520	102436541	102436556	102436577	other	hsa-mir-146b_33_G_c	hsa-mir-146b MI0003129 [73 bases, 6BF6C437] [73 bases, 6BF6C437] [73 bases, 6BF6C437] [73 bases, 6BF6C437] [73 bases, 6BF6C437] [73 bases, 6BF6C437]	33	G	c	0	0	0	0	0	1	1	chr10	+	102436512	102436584	102436544	102436520	102436541	102436556	102436577	other	hsa-mir-146b_33_G_c	hsa-mir-146b MI0003129 [73 bases, 6BF6C437] [73 bases, 6BF6C437] [73 bases, 6BF6C437] [73 bases, 6BF6C437] [73 bases, 6BF6C437] [73 bases, 6BF6C437]	33	G	c	2
hsa-mir-584_37_G_c	hsa-mir-584 MI0003591 [97 bases, 3307CB18] [97 bases, 3307CB18] [97 bases, 3307CB18] [97 bases, 3307CB18] [97 bases, 3307CB18] [ [97 bases, 3307CB18]	37	G	c	0	0	0	0	0	1	1	chr5	-	149062313	149062409	149062373	149062373	149062394	149062334	149062355	other	hsa-mir-584_37_G_c	hsa-mir-584 MI0003591 [97 bases, 3307CB18] [97 bases, 3307CB18] [97 bases, 3307CB18] [97 bases, 3307CB18] [97 bases, 3307CB18] [ [97 bases, 3307CB18]	37	G	c	0	0	0	0	0	1	1	chr5	-	149062313	149062409	149062373	149062373	149062394	149062334	149062355	other	hsa-mir-584_37_G_c	hsa-mir-584 MI0003591 [97 bases, 3307CB18] [97 bases, 3307CB18] [97 bases, 3307CB18] [97 bases, 3307CB18] [97 bases, 3307CB18] [ [97 bases, 3307CB18]	37	G	c	0
hsa-mir-146b_33_G_a	hsa-mir-146b MI0003129 [73 bases, 6BF6C437] [73 bases, 6BF6C437] [73 bases, 6BF6C437] [73 bases, 6BF6C437] [73 bases, 6BF6C437] [73 bases, 6BF6C437]	33	G	a	5	115	8	184	0.625	0	0	chr10	+	102436512	102436584	102436544	102436520	102436541	102436556	102436577	other	hsa-mir-146b_33_G_a	hsa-mir-146b MI0003129 [73 bases, 6BF6C437] [73 bases, 6BF6C437] [73 bases, 6BF6C437] [73 bases, 6BF6C437] [73 bases, 6BF6C437] [73 bases, 6BF6C437]	33	G	a	4	56	11	154	0.364	0	0	chr10	+	102436512	102436584	102436544	102436520	102436541	102436556	102436577	other	hsa-mir-146b_33_G_a	hsa-mir-146b MI0003129 [73 bases, 6BF6C437] [73 bases, 6BF6C437] [73 bases, 6BF6C437] [73 bases, 6BF6C437] [73 bases, 6BF6C437] [73 bases, 6BF6C437]	33	G	a	7
hsa-mir-584_37_G_a	hsa-mir-584 MI0003591 [97 bases, 3307CB18] [97 bases, 3307CB18] [97 bases, 3307CB18] [97 bases, 3307CB18] [97 bases, 3307CB18] [ [97 bases, 3307CB18]	37	G	a	0	0	0	0	0	1	1	chr5	-	149062313	149062409	149062373	149062373	149062394	149062334	149062355	3'-A before central loop	hsa-mir-584_37_G_a	hsa-mir-584 MI0003591 [97 bases, 3307CB18] [97 bases, 3307CB18] [97 bases, 3307CB18] [97 bases, 3307CB18] [97 bases, 3307CB18] [ [97 bases, 3307CB18]	37	G	a	0	0	0	0	0	1	1	chr5	-	149062313	149062409	149062373	149062373	149062394	149062334	149062355	3'-A before central loop	hsa-mir-584_37_G_a	hsa-mir-584 MI0003591 [97 bases, 3307CB18] [97 bases, 3307CB18] [97 bases, 3307CB18] [97 bases, 3307CB18] [97 bases, 3307CB18] [ [97 bases, 3307CB18]	37	G	a	1
hsa-mir-142_13_A_c	hsa-mir-142 MI0000458 [87 bases, F20A5351] [87 bases, F20A5351] [87 bases, F20A5351] [87 bases, F20A5351] [87 bases, F20A5351] [ [87 bases, F20A5351]	13	A	c	0	0	0	0	0	1	1	chr17	-	58331232	58331318	58331306	58331283	58331303	58331245	58331267	5', -3	hsa-mir-142_13_A_c	hsa-mir-142 MI0000458 [87 bases, F20A5351] [87 bases, F20A5351] [87 bases, F20A5351] [87 bases, F20A5351] [87 bases, F20A5351] [ [87 bases, F20A5351]	13	A	c	0	0	0	0	0	1	1	chr17	-	58331232	58331318	58331306	58331283	58331303	58331245	58331267	5', -3	hsa-mir-142_13_A_c	hsa-mir-142 MI0000458 [87 bases, F20A5351] [87 bases, F20A5351] [87 bases, F20A5351] [87 bases, F20A5351] [87 bases, F20A5351] [ [87 bases, F20A5351]	13	A	c	0
hsa-mir-146b_33_G_-	hsa-mir-146b MI0003129 [73 bases, 6BF6C437] [73 bases, 6BF6C437] [73 bases, 6BF6C437] [73 bases, 6BF6C437] [73 bases, 6BF6C437] [73 bases, 6BF6C437]	33	G	-	0	0	0	0	0	1	1	chr10	+	102436512	102436584	102436544	102436520	102436541	102436556	102436577	other	hsa-mir-146b_33_G_-	hsa-mir-146b MI0003129 [73 bases, 6BF6C437] [73 bases, 6BF6C437] [73 bases, 6BF6C437] [73 bases, 6BF6C437] [73 bases, 6BF6C437] [73 bases, 6BF6C437]	33	G	-	0	0	0	0	0	1	1	chr10	+	102436512	102436584	102436544	102436520	102436541	102436556	102436577	other	hsa-mir-146b_33_G_-	hsa-mir-146b MI0003129 [73 bases, 6BF6C437] [73 bases, 6BF6C437] [73 bases, 6BF6C437] [73 bases, 6BF6C437] [73 bases, 6BF6C437] [73 bases, 6BF6C437]	33	G	-	7
hsa-mir-142_13_A_-	hsa-mir-142 MI0000458 [87 bases, F20A5351] [87 bases, F20A5351] [87 bases, F20A5351] [87 bases, F20A5351] [87 bases, F20A5351] [ [87 bases, F20A5351]	13	A	-	0	0	0	0	0	1	1	chr17	-	58331232	58331318	58331306	58331283	58331303	58331245	58331267	5', -3	hsa-mir-142_13_A_-	hsa-mir-142 MI0000458 [87 bases, F20A5351] [87 bases, F20A5351] [87 bases, F20A5351] [87 bases, F20A5351] [87 bases, F20A5351] [ [87 bases, F20A5351]	13	A	-	2	28	4	56	0.5	0	0	chr17	-	58331232	58331318	58331306	58331283	58331303	58331245	58331267	5', -3	hsa-mir-142_13_A_-	hsa-mir-142 MI0000458 [87 bases, F20A5351] [87 bases, F20A5351] [87 bases, F20A5351] [87 bases, F20A5351] [87 bases, F20A5351] [ [87 bases, F20A5351]	13	A	-	1
hsa-let-7f-1_6_G_a	hsa-let-7f-1 MI0000067 [87 bases, AFCE5071] [87 bases, AFCE5071] [87 bases, AFCE5071] [87 bases, AFCE5071] [87 bases, AFCE5071] [87 bases, AFCE5071]	6	G	a	0	0	0	0	0	1	1	chr9	+	94176347	94176433	94176352	94176353	94176374	94176409	94176430	5', -1	hsa-let-7f-1_6_G_a	hsa-let-7f-1 MI0000067 [87 bases, AFCE5071] [87 bases, AFCE5071] [87 bases, AFCE5071] [87 bases, AFCE5071] [87 bases, AFCE5071] [87 bases, AFCE5071]	6	G	a	0	0	0	0	0	1	1	chr9	+	94176347	94176433	94176352	94176353	94176374	94176409	94176430	5', -1	hsa-let-7f-1_6_G_a	hsa-let-7f-1 MI0000067 [87 bases, AFCE5071] [87 bases, AFCE5071] [87 bases, AFCE5071] [87 bases, AFCE5071] [87 bases, AFCE5071] [87 bases, AFCE5071]	6	G	a	0
hsa-mir-30c-2_30_U_c	hsa-mir-30c-2 MI0000254 [72 bases, 5AA5732D] [72 bases, 5AA5732D] [72 bases, 5AA5732D] [72 bases, 5AA5732D] [72 bases, 5AA5732D] [72 bases, 5AA5732D]	30	U	c	1	23	2	46	0.5	0	0	chr6	-	71376960	71377031	71377002	71377003	71377025	71376964	71376985	3'-Other before central loop	hsa-mir-30c-2_30_U_c	hsa-mir-30c-2 MI0000254 [72 bases, 5AA5732D] [72 bases, 5AA5732D] [72 bases, 5AA5732D] [72 bases, 5AA5732D] [72 bases, 5AA5732D] [72 bases, 5AA5732D]	30	U	c	0	0	0	0	0	1	1	chr6	-	71376960	71377031	71377002	71377003	71377025	71376964	71376985	3'-Other before central loop	hsa-mir-30c-2_30_U_c	hsa-mir-30c-2 MI0000254 [72 bases, 5AA5732D] [72 bases, 5AA5732D] [72 bases, 5AA5732D] [72 bases, 5AA5732D] [72 bases, 5AA5732D] [72 bases, 5AA5732D]	30	U	c	0
hsa-mir-128-2_73_C_a	hsa-mir-128-2 MI0000727 [84 bases, F1B68382] [84 bases, F1B68382] [84 bases, F1B68382] [84 bases, F1B68382] [84 bases, F1B68382] [84 bases, F1B68382]	73	C	a	0	0	0	0	0	1	1	chr3	+	35744476	35744559	35744548	35744490	35744512	35744527	35744547	3'-A	hsa-mir-128-2_73_C_a	hsa-mir-128-2 MI0000727 [84 bases, F1B68382] [84 bases, F1B68382] [84 bases, F1B68382] [84 bases, F1B68382] [84 bases, F1B68382] [84 bases, F1B68382]	73	C	a	0	0	0	0	0	1	1	chr3	+	35744476	35744559	35744548	35744490	35744512	35744527	35744547	3'-A	hsa-mir-128-2_73_C_a	hsa-mir-128-2 MI0000727 [84 bases, F1B68382] [84 bases, F1B68382] [84 bases, F1B68382] [84 bases, F1B68382] [84 bases, F1B68382] [84 bases, F1B68382]	73	C	a	0
hsa-mir-146b_68_G_a	hsa-mir-146b MI0003129 [73 bases, 6BF6C437] [73 bases, 6BF6C437] [73 bases, 6BF6C437] [73 bases, 6BF6C437] [73 bases, 6BF6C437] [73 bases, 6BF6C437]	68	G	a	0	0	0	0	0	1	1	chr10	+	102436512	102436584	102436579	102436520	102436541	102436556	102436577	3'-A	hsa-mir-146b_68_G_a	hsa-mir-146b MI0003129 [73 bases, 6BF6C437] [73 bases, 6BF6C437] [73 bases, 6BF6C437] [73 bases, 6BF6C437] [73 bases, 6BF6C437] [73 bases, 6BF6C437]	68	G	a	0	0	0	0	0	1	1	chr10	+	102436512	102436584	102436579	102436520	102436541	102436556	102436577	3'-A	hsa-mir-146b_68_G_a	hsa-mir-146b MI0003129 [73 bases, 6BF6C437] [73 bases, 6BF6C437] [73 bases, 6BF6C437] [73 bases, 6BF6C437] [73 bases, 6BF6C437] [73 bases, 6BF6C437]	68	G	a	0
hsa-mir-16-1_14_U_g	hsa-mir-16-1 MI0000070 [89 bases, 9742DA3F] [89 bases, 9742DA3F] [89 bases, 9742DA3F] [89 bases, 9742DA3F] [89 bases, 9742DA3F] [89 bases, 9742DA3F]	14	U	g	0	0	0	0	0	1	1	chr13	-	50048973	50049061	50049048	50049027	50049048	50048985	50049006	other	hsa-mir-16-1_14_U_g	hsa-mir-16-1 MI0000070 [89 bases, 9742DA3F] [89 bases, 9742DA3F] [89 bases, 9742DA3F] [89 bases, 9742DA3F] [89 bases, 9742DA3F] [89 bases, 9742DA3F]	14	U	g	0	0	0	0	0	1	1	chr13	-	50048973	50049061	50049048	50049027	50049048	50048985	50049006	other	hsa-mir-16-1_14_U_g	hsa-mir-16-1 MI0000070 [89 bases, 9742DA3F] [89 bases, 9742DA3F] [89 bases, 9742DA3F] [89 bases, 9742DA3F] [89 bases, 9742DA3F] [89 bases, 9742DA3F]	14	U	g	0
hsa-mir-16-1_14_U_c	hsa-mir-16-1 MI0000070 [89 bases, 9742DA3F] [89 bases, 9742DA3F] [89 bases, 9742DA3F] [89 bases, 9742DA3F] [89 bases, 9742DA3F] [89 bases, 9742DA3F]	14	U	c	0	0	0	0	0	1	1	chr13	-	50048973	50049061	50049048	50049027	50049048	50048985	50049006	other	hsa-mir-16-1_14_U_c	hsa-mir-16-1 MI0000070 [89 bases, 9742DA3F] [89 bases, 9742DA3F] [89 bases, 9742DA3F] [89 bases, 9742DA3F] [89 bases, 9742DA3F] [89 bases, 9742DA3F]	14	U	c	0	0	0	0	0	1	1	chr13	-	50048973	50049061	50049048	50049027	50049048	50048985	50049006	other	hsa-mir-16-1_14_U_c	hsa-mir-16-1 MI0000070 [89 bases, 9742DA3F] [89 bases, 9742DA3F] [89 bases, 9742DA3F] [89 bases, 9742DA3F] [89 bases, 9742DA3F] [89 bases, 9742DA3F]	14	U	c	0
hsa-mir-628_84_G_u	hsa-mir-628 MI0003642 [95 bases, 8B617153] [95 bases, 8B617153] [95 bases, 8B617153] [95 bases, 8B617153] [95 bases, 8B617153] [ [95 bases, 8B617153]	84	G	u	0	0	0	0	0	1	1	chr15	-	55372940	55373034	55372951	55372991	55373012	55372954	55372974	other	hsa-mir-628_84_G_u	hsa-mir-628 MI0003642 [95 bases, 8B617153] [95 bases, 8B617153] [95 bases, 8B617153] [95 bases, 8B617153] [95 bases, 8B617153] [ [95 bases, 8B617153]	84	G	u	0	0	0	0	0	1	1	chr15	-	55372940	55373034	55372951	55372991	55373012	55372954	55372974	other	hsa-mir-628_84_G_u	hsa-mir-628 MI0003642 [95 bases, 8B617153] [95 bases, 8B617153] [95 bases, 8B617153] [95 bases, 8B617153] [95 bases, 8B617153] [ [95 bases, 8B617153]	84	G	u	0
hsa-mir-628_84_G_c	hsa-mir-628 MI0003642 [95 bases, 8B617153] [95 bases, 8B617153] [95 bases, 8B617153] [95 bases, 8B617153] [95 bases, 8B617153] [ [95 bases, 8B617153]	84	G	c	0	0	0	0	0	1	1	chr15	-	55372940	55373034	55372951	55372991	55373012	55372954	55372974	other	hsa-mir-628_84_G_c	hsa-mir-628 MI0003642 [95 bases, 8B617153] [95 bases, 8B617153] [95 bases, 8B617153] [95 bases, 8B617153] [95 bases, 8B617153] [ [95 bases, 8B617153]	84	G	c	0	0	0	0	0	1	1	chr15	-	55372940	55373034	55372951	55372991	55373012	55372954	55372974	other	hsa-mir-628_84_G_c	hsa-mir-628 MI0003642 [95 bases, 8B617153] [95 bases, 8B617153] [95 bases, 8B617153] [95 bases, 8B617153] [95 bases, 8B617153] [ [95 bases, 8B617153]	84	G	c	0
hsa-mir-27a_72_C_u	hsa-mir-27a MI0000085 [78 bases, 4480D1FA] [78 bases, 4480D1FA] [78 bases, 4480D1FA] [78 bases, 4480D1FA] [78 bases, 4480D1FA] [ [78 bases, 4480D1FA]	72	C	u	0	0	0	0	0	1	1	chr19	-	13836440	13836517	13836446	13836487	13836508	13836447	13836467	3'-U	hsa-mir-27a_72_C_u	hsa-mir-27a MI0000085 [78 bases, 4480D1FA] [78 bases, 4480D1FA] [78 bases, 4480D1FA] [78 bases, 4480D1FA] [78 bases, 4480D1FA] [ [78 bases, 4480D1FA]	72	C	u	1	14	1	14	1	0	0	chr19	-	13836440	13836517	13836446	13836487	13836508	13836447	13836467	3'-U	hsa-mir-27a_72_C_u	hsa-mir-27a MI0000085 [78 bases, 4480D1FA] [78 bases, 4480D1FA] [78 bases, 4480D1FA] [78 bases, 4480D1FA] [78 bases, 4480D1FA] [ [78 bases, 4480D1FA]	72	C	u	2
hsa-mir-130b_63_G_u	hsa-mir-130b MI0000748 [82 bases, 6207FC45] [82 bases, 6207FC45] [82 bases, 6207FC45] [82 bases, 6207FC45] [82 bases, 6207FC45] [82 bases, 6207FC45]	63	G	u	0	0	0	0	0	1	1	chr22	+	21653304	21653385	21653366	21653316	21653336	21653354	21653375	other	hsa-mir-130b_63_G_u	hsa-mir-130b MI0000748 [82 bases, 6207FC45] [82 bases, 6207FC45] [82 bases, 6207FC45] [82 bases, 6207FC45] [82 bases, 6207FC45] [82 bases, 6207FC45]	63	G	u	0	0	0	0	0	1	1	chr22	+	21653304	21653385	21653366	21653316	21653336	21653354	21653375	other	hsa-mir-130b_63_G_u	hsa-mir-130b MI0000748 [82 bases, 6207FC45] [82 bases, 6207FC45] [82 bases, 6207FC45] [82 bases, 6207FC45] [82 bases, 6207FC45] [82 bases, 6207FC45]	63	G	u	0
hsa-mir-92a-1_47_G_c	hsa-mir-92a-1 MI0000093 [78 bases, F8DFA0DF] [78 bases, F8DFA0DF] [78 bases, F8DFA0DF] [78 bases, F8DFA0DF] [78 bases, F8DFA0DF] [78 bases, F8DFA0DF]	47	G	c	2	46	3	69	0.667	0	0	chr13	+	91351314	91351391	91351360	91351324	91351346	91351361	91351382	5', -1	hsa-mir-92a-1_47_G_c	hsa-mir-92a-1 MI0000093 [78 bases, F8DFA0DF] [78 bases, F8DFA0DF] [78 bases, F8DFA0DF] [78 bases, F8DFA0DF] [78 bases, F8DFA0DF] [78 bases, F8DFA0DF]	47	G	c	0	0	0	0	0	1	1	chr13	+	91351314	91351391	91351360	91351324	91351346	91351361	91351382	5', -1	hsa-mir-92a-1_47_G_c	hsa-mir-92a-1 MI0000093 [78 bases, F8DFA0DF] [78 bases, F8DFA0DF] [78 bases, F8DFA0DF] [78 bases, F8DFA0DF] [78 bases, F8DFA0DF] [78 bases, F8DFA0DF]	47	G	c	0
hsa-mir-92a-1_47_G_a	hsa-mir-92a-1 MI0000093 [78 bases, F8DFA0DF] [78 bases, F8DFA0DF] [78 bases, F8DFA0DF] [78 bases, F8DFA0DF] [78 bases, F8DFA0DF] [78 bases, F8DFA0DF]	47	G	a	0	0	0	0	0	1	1	chr13	+	91351314	91351391	91351360	91351324	91351346	91351361	91351382	5', -1	hsa-mir-92a-1_47_G_a	hsa-mir-92a-1 MI0000093 [78 bases, F8DFA0DF] [78 bases, F8DFA0DF] [78 bases, F8DFA0DF] [78 bases, F8DFA0DF] [78 bases, F8DFA0DF] [78 bases, F8DFA0DF]	47	G	a	0	0	0	0	0	1	1	chr13	+	91351314	91351391	91351360	91351324	91351346	91351361	91351382	5', -1	hsa-mir-92a-1_47_G_a	hsa-mir-92a-1 MI0000093 [78 bases, F8DFA0DF] [78 bases, F8DFA0DF] [78 bases, F8DFA0DF] [78 bases, F8DFA0DF] [78 bases, F8DFA0DF] [78 bases, F8DFA0DF]	47	G	a	0
hsa-let-7i_32_G_c	hsa-let-7i MI0000434 [84 bases, C4E76403] [84 bases, C4E76403] [84 bases, C4E76403] [84 bases, C4E76403] [84 bases, C4E76403] [8 [84 bases, C4E76403]	32	G	c	0	0	0	0	0	1	1	chr12	+	62603686	62603769	62603717	62603691	62603712	62603747	62603768	other	hsa-let-7i_32_G_c	hsa-let-7i MI0000434 [84 bases, C4E76403] [84 bases, C4E76403] [84 bases, C4E76403] [84 bases, C4E76403] [84 bases, C4E76403] [8 [84 bases, C4E76403]	32	G	c	0	0	0	0	0	1	1	chr12	+	62603686	62603769	62603717	62603691	62603712	62603747	62603768	other	hsa-let-7i_32_G_c	hsa-let-7i MI0000434 [84 bases, C4E76403] [84 bases, C4E76403] [84 bases, C4E76403] [84 bases, C4E76403] [84 bases, C4E76403] [8 [84 bases, C4E76403]	32	G	c	0
hsa-let-7i_32_G_-	hsa-let-7i MI0000434 [84 bases, C4E76403] [84 bases, C4E76403] [84 bases, C4E76403] [84 bases, C4E76403] [84 bases, C4E76403] [8 [84 bases, C4E76403]	32	G	-	0	0	0	0	0	1	1	chr12	+	62603686	62603769	62603717	62603691	62603712	62603747	62603768	other	hsa-let-7i_32_G_-	hsa-let-7i MI0000434 [84 bases, C4E76403] [84 bases, C4E76403] [84 bases, C4E76403] [84 bases, C4E76403] [84 bases, C4E76403] [8 [84 bases, C4E76403]	32	G	-	0	0	0	0	0	1	1	chr12	+	62603686	62603769	62603717	62603691	62603712	62603747	62603768	other	hsa-let-7i_32_G_-	hsa-let-7i MI0000434 [84 bases, C4E76403] [84 bases, C4E76403] [84 bases, C4E76403] [84 bases, C4E76403] [84 bases, C4E76403] [8 [84 bases, C4E76403]	32	G	-	1
hsa-mir-103a-1_59_A_c	hsa-mir-103a-1 MI0000109 [78 bases, A25F2A60] [78 bases, A25F2A60] [78 bases, A25F2A60] [78 bases, A25F2A60] [78 bases, A25F2A60 [78 bases, A25F2A60]	59	A	c	0	0	0	0	0	1	1	chr5	-	168560896	168560973	168560915	-1	-1	168560904	168560926	other	hsa-mir-103a-1_59_A_c	hsa-mir-103a-1 MI0000109 [78 bases, A25F2A60] [78 bases, A25F2A60] [78 bases, A25F2A60] [78 bases, A25F2A60] [78 bases, A25F2A60 [78 bases, A25F2A60]	59	A	c	0	0	0	0	0	1	1	chr5	-	168560896	168560973	168560915	-1	-1	168560904	168560926	other	hsa-mir-103a-1_59_A_c	hsa-mir-103a-1 MI0000109 [78 bases, A25F2A60] [78 bases, A25F2A60] [78 bases, A25F2A60] [78 bases, A25F2A60] [78 bases, A25F2A60 [78 bases, A25F2A60]	59	A	c	0
hsa-mir-342_85_A_u	hsa-mir-342 MI0000805 [99 bases, 4E2C76E3] [99 bases, 4E2C76E3] [99 bases, 4E2C76E3] [99 bases, 4E2C76E3] [99 bases, 4E2C76E3] [ [99 bases, 4E2C76E3]	85	A	u	0	0	0	0	0	1	1	chr14	+	100109655	100109753	100109739	100109673	100109693	100109715	100109737	3'-U	hsa-mir-342_85_A_u	hsa-mir-342 MI0000805 [99 bases, 4E2C76E3] [99 bases, 4E2C76E3] [99 bases, 4E2C76E3] [99 bases, 4E2C76E3] [99 bases, 4E2C76E3] [ [99 bases, 4E2C76E3]	85	A	u	0	0	0	0	0	1	1	chr14	+	100109655	100109753	100109739	100109673	100109693	100109715	100109737	3'-U	hsa-mir-342_85_A_u	hsa-mir-342 MI0000805 [99 bases, 4E2C76E3] [99 bases, 4E2C76E3] [99 bases, 4E2C76E3] [99 bases, 4E2C76E3] [99 bases, 4E2C76E3] [ [99 bases, 4E2C76E3]	85	A	u	0
hsa-mir-92a-2_46_A_g	hsa-mir-92a-2 MI0000094 [75 bases, AB1EC68B] [75 bases, AB1EC68B] [75 bases, AB1EC68B] [75 bases, AB1EC68B] [75 bases, AB1EC68B] [75 bases, AB1EC68B]	46	A	g	0	0	0	0	0	1	1	chrX	-	134169538	134169612	134169567	134169583	134169604	134169544	134169565	A-to-I(G)	hsa-mir-92a-2_46_A_g	hsa-mir-92a-2 MI0000094 [75 bases, AB1EC68B] [75 bases, AB1EC68B] [75 bases, AB1EC68B] [75 bases, AB1EC68B] [75 bases, AB1EC68B] [75 bases, AB1EC68B]	46	A	g	0	0	0	0	0	1	1	chrX	-	134169538	134169612	134169567	134169583	134169604	134169544	134169565	A-to-I(G)	hsa-mir-92a-2_46_A_g	hsa-mir-92a-2 MI0000094 [75 bases, AB1EC68B] [75 bases, AB1EC68B] [75 bases, AB1EC68B] [75 bases, AB1EC68B] [75 bases, AB1EC68B] [75 bases, AB1EC68B]	46	A	g	0
hsa-mir-125a_36_U_c	hsa-mir-125a MI0000469 [86 bases, 7D807D1C] [86 bases, 7D807D1C] [86 bases, 7D807D1C] [86 bases, 7D807D1C] [86 bases, 7D807D1C] [86 bases, 7D807D1C]	36	U	c	4	92	65	1495	0.062	0.0203	0.0631	chr19	+	51693254	51693339	51693289	51693268	51693291	51693306	51693327	other	hsa-mir-125a_36_U_c	hsa-mir-125a MI0000469 [86 bases, 7D807D1C] [86 bases, 7D807D1C] [86 bases, 7D807D1C] [86 bases, 7D807D1C] [86 bases, 7D807D1C] [86 bases, 7D807D1C]	36	U	c	8	112	56	785	0.143	0	0	chr19	+	51693254	51693339	51693289	51693268	51693291	51693306	51693327	other	hsa-mir-125a_36_U_c	hsa-mir-125a MI0000469 [86 bases, 7D807D1C] [86 bases, 7D807D1C] [86 bases, 7D807D1C] [86 bases, 7D807D1C] [86 bases, 7D807D1C] [86 bases, 7D807D1C]	36	U	c	7
hsa-mir-27b_82_A_u	hsa-mir-27b MI0000440 [97 bases, 46271B59] [97 bases, 46271B59] [97 bases, 46271B59] [97 bases, 46271B59] [97 bases, 46271B59] [ [97 bases, 46271B59]	82	A	u	0	0	0	0	0	1	1	chr9	+	95085445	95085541	95085526	95085463	95085484	95085505	95085525	3'-U	hsa-mir-27b_82_A_u	hsa-mir-27b MI0000440 [97 bases, 46271B59] [97 bases, 46271B59] [97 bases, 46271B59] [97 bases, 46271B59] [97 bases, 46271B59] [ [97 bases, 46271B59]	82	A	u	0	0	0	0	0	1	1	chr9	+	95085445	95085541	95085526	95085463	95085484	95085505	95085525	3'-U	hsa-mir-27b_82_A_u	hsa-mir-27b MI0000440 [97 bases, 46271B59] [97 bases, 46271B59] [97 bases, 46271B59] [97 bases, 46271B59] [97 bases, 46271B59] [ [97 bases, 46271B59]	82	A	u	0
hsa-mir-151a_35_U_g	hsa-mir-151a MI0000809 [90 bases, 65376E6F] [90 bases, 65376E6F] [90 bases, 65376E6F] [90 bases, 65376E6F] [90 bases, 65376E6F] [90 bases, 65376E6F]	35	U	g	0	0	0	0	0	1	1	chr8	-	140732564	140732653	140732619	140732623	140732643	140732587	140732607	other	hsa-mir-151a_35_U_g	hsa-mir-151a MI0000809 [90 bases, 65376E6F] [90 bases, 65376E6F] [90 bases, 65376E6F] [90 bases, 65376E6F] [90 bases, 65376E6F] [90 bases, 65376E6F]	35	U	g	0	0	0	0	0	1	1	chr8	-	140732564	140732653	140732619	140732623	140732643	140732587	140732607	other	hsa-mir-151a_35_U_g	hsa-mir-151a MI0000809 [90 bases, 65376E6F] [90 bases, 65376E6F] [90 bases, 65376E6F] [90 bases, 65376E6F] [90 bases, 65376E6F] [90 bases, 65376E6F]	35	U	g	0
hsa-mir-92a-1_33_U_c	hsa-mir-92a-1 MI0000093 [78 bases, F8DFA0DF] [78 bases, F8DFA0DF] [78 bases, F8DFA0DF] [78 bases, F8DFA0DF] [78 bases, F8DFA0DF] [78 bases, F8DFA0DF]	33	U	c	1	23	1	23	1	0	0	chr13	+	91351314	91351391	91351346	91351324	91351346	91351361	91351382	other	hsa-mir-92a-1_33_U_c	hsa-mir-92a-1 MI0000093 [78 bases, F8DFA0DF] [78 bases, F8DFA0DF] [78 bases, F8DFA0DF] [78 bases, F8DFA0DF] [78 bases, F8DFA0DF] [78 bases, F8DFA0DF]	33	U	c	0	0	0	0	0	1	1	chr13	+	91351314	91351391	91351346	91351324	91351346	91351361	91351382	other	hsa-mir-92a-1_33_U_c	hsa-mir-92a-1 MI0000093 [78 bases, F8DFA0DF] [78 bases, F8DFA0DF] [78 bases, F8DFA0DF] [78 bases, F8DFA0DF] [78 bases, F8DFA0DF] [78 bases, F8DFA0DF]	33	U	c	0
hsa-mir-92a-1_72_A_g	hsa-mir-92a-1 MI0000093 [78 bases, F8DFA0DF] [78 bases, F8DFA0DF] [78 bases, F8DFA0DF] [78 bases, F8DFA0DF] [78 bases, F8DFA0DF] [78 bases, F8DFA0DF]	72	A	g	6	138	45	1035	0.133	0	0	chr13	+	91351314	91351391	91351385	91351324	91351346	91351361	91351382	A-to-I(G)	hsa-mir-92a-1_72_A_g	hsa-mir-92a-1 MI0000093 [78 bases, F8DFA0DF] [78 bases, F8DFA0DF] [78 bases, F8DFA0DF] [78 bases, F8DFA0DF] [78 bases, F8DFA0DF] [78 bases, F8DFA0DF]	72	A	g	3	42	49	687	0.061	0.0884	0.255	chr13	+	91351314	91351391	91351385	91351324	91351346	91351361	91351382	A-to-I(G)	hsa-mir-92a-1_72_A_g	hsa-mir-92a-1 MI0000093 [78 bases, F8DFA0DF] [78 bases, F8DFA0DF] [78 bases, F8DFA0DF] [78 bases, F8DFA0DF] [78 bases, F8DFA0DF] [78 bases, F8DFA0DF]	72	A	g	1
hsa-mir-378a_64_C_a	hsa-mir-378a MI0000786 [66 bases, 4EB96235] [66 bases, 4EB96235] [66 bases, 4EB96235] [66 bases, 4EB96235] [66 bases, 4EB96235] [66 bases, 4EB96235]	64	C	a	0	0	0	0	0	1	1	chr5	+	149732825	149732890	149732888	149732829	149732850	149732867	149732888	3'-A	hsa-mir-378a_64_C_a	hsa-mir-378a MI0000786 [66 bases, 4EB96235] [66 bases, 4EB96235] [66 bases, 4EB96235] [66 bases, 4EB96235] [66 bases, 4EB96235] [66 bases, 4EB96235]	64	C	a	0	0	0	0	0	1	1	chr5	+	149732825	149732890	149732888	149732829	149732850	149732867	149732888	3'-A	hsa-mir-378a_64_C_a	hsa-mir-378a MI0000786 [66 bases, 4EB96235] [66 bases, 4EB96235] [66 bases, 4EB96235] [66 bases, 4EB96235] [66 bases, 4EB96235] [66 bases, 4EB96235]	64	C	a	0
hsa-mir-142_33_U_g	hsa-mir-142 MI0000458 [87 bases, F20A5351] [87 bases, F20A5351] [87 bases, F20A5351] [87 bases, F20A5351] [87 bases, F20A5351] [ [87 bases, F20A5351]	33	U	g	0	0	0	0	0	1	1	chr17	-	58331232	58331318	58331286	58331283	58331303	58331245	58331267	other	hsa-mir-142_33_U_g	hsa-mir-142 MI0000458 [87 bases, F20A5351] [87 bases, F20A5351] [87 bases, F20A5351] [87 bases, F20A5351] [87 bases, F20A5351] [ [87 bases, F20A5351]	33	U	g	0	0	0	0	0	1	1	chr17	-	58331232	58331318	58331286	58331283	58331303	58331245	58331267	other	hsa-mir-142_33_U_g	hsa-mir-142 MI0000458 [87 bases, F20A5351] [87 bases, F20A5351] [87 bases, F20A5351] [87 bases, F20A5351] [87 bases, F20A5351] [ [87 bases, F20A5351]	33	U	g	1
hsa-mir-146b_8_-_u	hsa-mir-146b MI0003129 [73 bases, 6BF6C437] [73 bases, 6BF6C437] [73 bases, 6BF6C437] [73 bases, 6BF6C437] [73 bases, 6BF6C437] [73 bases, 6BF6C437]	8	-	u	0	0	0	0	0	1	1	chr10	+	102436512	102436584	102436519	102436520	102436541	102436556	102436577	5', -1	hsa-mir-146b_8_-_u	hsa-mir-146b MI0003129 [73 bases, 6BF6C437] [73 bases, 6BF6C437] [73 bases, 6BF6C437] [73 bases, 6BF6C437] [73 bases, 6BF6C437] [73 bases, 6BF6C437]	8	-	u	0	0	0	0	0	1	1	chr10	+	102436512	102436584	102436519	102436520	102436541	102436556	102436577	5', -1	hsa-mir-146b_8_-_u	hsa-mir-146b MI0003129 [73 bases, 6BF6C437] [73 bases, 6BF6C437] [73 bases, 6BF6C437] [73 bases, 6BF6C437] [73 bases, 6BF6C437] [73 bases, 6BF6C437]	8	-	u	0
hsa-mir-142_33_U_c	hsa-mir-142 MI0000458 [87 bases, F20A5351] [87 bases, F20A5351] [87 bases, F20A5351] [87 bases, F20A5351] [87 bases, F20A5351] [ [87 bases, F20A5351]	33	U	c	0	0	0	0	0	1	1	chr17	-	58331232	58331318	58331286	58331283	58331303	58331245	58331267	other	hsa-mir-142_33_U_c	hsa-mir-142 MI0000458 [87 bases, F20A5351] [87 bases, F20A5351] [87 bases, F20A5351] [87 bases, F20A5351] [87 bases, F20A5351] [ [87 bases, F20A5351]	33	U	c	2	28	83	1164	0.024	1	1	chr17	-	58331232	58331318	58331286	58331283	58331303	58331245	58331267	other	hsa-mir-142_33_U_c	hsa-mir-142 MI0000458 [87 bases, F20A5351] [87 bases, F20A5351] [87 bases, F20A5351] [87 bases, F20A5351] [87 bases, F20A5351] [ [87 bases, F20A5351]	33	U	c	0
hsa-mir-146b_8_-_g	hsa-mir-146b MI0003129 [73 bases, 6BF6C437] [73 bases, 6BF6C437] [73 bases, 6BF6C437] [73 bases, 6BF6C437] [73 bases, 6BF6C437] [73 bases, 6BF6C437]	8	-	g	0	0	0	0	0	1	1	chr10	+	102436512	102436584	102436519	102436520	102436541	102436556	102436577	5', -1	hsa-mir-146b_8_-_g	hsa-mir-146b MI0003129 [73 bases, 6BF6C437] [73 bases, 6BF6C437] [73 bases, 6BF6C437] [73 bases, 6BF6C437] [73 bases, 6BF6C437] [73 bases, 6BF6C437]	8	-	g	0	0	0	0	0	1	1	chr10	+	102436512	102436584	102436519	102436520	102436541	102436556	102436577	5', -1	hsa-mir-146b_8_-_g	hsa-mir-146b MI0003129 [73 bases, 6BF6C437] [73 bases, 6BF6C437] [73 bases, 6BF6C437] [73 bases, 6BF6C437] [73 bases, 6BF6C437] [73 bases, 6BF6C437]	8	-	g	0
hsa-let-7i_53_U_c	hsa-let-7i MI0000434 [84 bases, C4E76403] [84 bases, C4E76403] [84 bases, C4E76403] [84 bases, C4E76403] [84 bases, C4E76403] [8 [84 bases, C4E76403]	53	U	c	0	0	0	0	0	1	1	chr12	+	62603686	62603769	62603738	62603691	62603712	62603747	62603768	other	hsa-let-7i_53_U_c	hsa-let-7i MI0000434 [84 bases, C4E76403] [84 bases, C4E76403] [84 bases, C4E76403] [84 bases, C4E76403] [84 bases, C4E76403] [8 [84 bases, C4E76403]	53	U	c	0	0	0	0	0	1	1	chr12	+	62603686	62603769	62603738	62603691	62603712	62603747	62603768	other	hsa-let-7i_53_U_c	hsa-let-7i MI0000434 [84 bases, C4E76403] [84 bases, C4E76403] [84 bases, C4E76403] [84 bases, C4E76403] [84 bases, C4E76403] [8 [84 bases, C4E76403]	53	U	c	0
hsa-mir-186_22_U_c	hsa-mir-186 MI0000483 [86 bases, 7C61994A] [86 bases, 7C61994A] [86 bases, 7C61994A] [86 bases, 7C61994A] [86 bases, 7C61994A] [ [86 bases, 7C61994A]	22	U	c	0	0	0	0	0	1	1	chr1	-	71067631	71067716	71067695	71067681	71067702	71067642	71067663	other	hsa-mir-186_22_U_c	hsa-mir-186 MI0000483 [86 bases, 7C61994A] [86 bases, 7C61994A] [86 bases, 7C61994A] [86 bases, 7C61994A] [86 bases, 7C61994A] [ [86 bases, 7C61994A]	22	U	c	0	0	0	0	0	1	1	chr1	-	71067631	71067716	71067695	71067681	71067702	71067642	71067663	other	hsa-mir-186_22_U_c	hsa-mir-186 MI0000483 [86 bases, 7C61994A] [86 bases, 7C61994A] [86 bases, 7C61994A] [86 bases, 7C61994A] [86 bases, 7C61994A] [ [86 bases, 7C61994A]	22	U	c	0
hsa-let-7f-1_29_G_u	hsa-let-7f-1 MI0000067 [87 bases, AFCE5071] [87 bases, AFCE5071] [87 bases, AFCE5071] [87 bases, AFCE5071] [87 bases, AFCE5071] [87 bases, AFCE5071]	29	G	u	0	0	1	23	0	1	1	chr9	+	94176347	94176433	94176375	94176353	94176374	94176409	94176430	3'-U before central loop	hsa-let-7f-1_29_G_u	hsa-let-7f-1 MI0000067 [87 bases, AFCE5071] [87 bases, AFCE5071] [87 bases, AFCE5071] [87 bases, AFCE5071] [87 bases, AFCE5071] [87 bases, AFCE5071]	29	G	u	0	0	3	42	0	1	1	chr9	+	94176347	94176433	94176375	94176353	94176374	94176409	94176430	3'-U before central loop	hsa-let-7f-1_29_G_u	hsa-let-7f-1 MI0000067 [87 bases, AFCE5071] [87 bases, AFCE5071] [87 bases, AFCE5071] [87 bases, AFCE5071] [87 bases, AFCE5071] [87 bases, AFCE5071]	29	G	u	0
hsa-mir-92a-1_71_G_u	hsa-mir-92a-1 MI0000093 [78 bases, F8DFA0DF] [78 bases, F8DFA0DF] [78 bases, F8DFA0DF] [78 bases, F8DFA0DF] [78 bases, F8DFA0DF] [78 bases, F8DFA0DF]	71	G	u	98	2254	303	6970	0.323	0	0	chr13	+	91351314	91351391	91351384	91351324	91351346	91351361	91351382	3'-U	hsa-mir-92a-1_71_G_u	hsa-mir-92a-1 MI0000093 [78 bases, F8DFA0DF] [78 bases, F8DFA0DF] [78 bases, F8DFA0DF] [78 bases, F8DFA0DF] [78 bases, F8DFA0DF] [78 bases, F8DFA0DF]	71	G	u	50	701	191	2679	0.262	0	0	chr13	+	91351314	91351391	91351384	91351324	91351346	91351361	91351382	3'-U	hsa-mir-92a-1_71_G_u	hsa-mir-92a-1 MI0000093 [78 bases, F8DFA0DF] [78 bases, F8DFA0DF] [78 bases, F8DFA0DF] [78 bases, F8DFA0DF] [78 bases, F8DFA0DF] [78 bases, F8DFA0DF]	71	G	u	64
hsa-let-7f-1_29_G_c	hsa-let-7f-1 MI0000067 [87 bases, AFCE5071] [87 bases, AFCE5071] [87 bases, AFCE5071] [87 bases, AFCE5071] [87 bases, AFCE5071] [87 bases, AFCE5071]	29	G	c	1	23	1	23	1	0	0	chr9	+	94176347	94176433	94176375	94176353	94176374	94176409	94176430	3'-Other before central loop	hsa-let-7f-1_29_G_c	hsa-let-7f-1 MI0000067 [87 bases, AFCE5071] [87 bases, AFCE5071] [87 bases, AFCE5071] [87 bases, AFCE5071] [87 bases, AFCE5071] [87 bases, AFCE5071]	29	G	c	0	0	3	42	0	1	1	chr9	+	94176347	94176433	94176375	94176353	94176374	94176409	94176430	3'-Other before central loop	hsa-let-7f-1_29_G_c	hsa-let-7f-1 MI0000067 [87 bases, AFCE5071] [87 bases, AFCE5071] [87 bases, AFCE5071] [87 bases, AFCE5071] [87 bases, AFCE5071] [87 bases, AFCE5071]	29	G	c	0
hsa-let-7f-1_29_G_a	hsa-let-7f-1 MI0000067 [87 bases, AFCE5071] [87 bases, AFCE5071] [87 bases, AFCE5071] [87 bases, AFCE5071] [87 bases, AFCE5071] [87 bases, AFCE5071]	29	G	a	0	0	0	0	0	1	1	chr9	+	94176347	94176433	94176375	94176353	94176374	94176409	94176430	3'-A before central loop	hsa-let-7f-1_29_G_a	hsa-let-7f-1 MI0000067 [87 bases, AFCE5071] [87 bases, AFCE5071] [87 bases, AFCE5071] [87 bases, AFCE5071] [87 bases, AFCE5071] [87 bases, AFCE5071]	29	G	a	3	42	3	42	1	0	0	chr9	+	94176347	94176433	94176375	94176353	94176374	94176409	94176430	3'-A before central loop	hsa-let-7f-1_29_G_a	hsa-let-7f-1 MI0000067 [87 bases, AFCE5071] [87 bases, AFCE5071] [87 bases, AFCE5071] [87 bases, AFCE5071] [87 bases, AFCE5071] [87 bases, AFCE5071]	29	G	a	0
hsa-let-7i_49_G_a	hsa-let-7i MI0000434 [84 bases, C4E76403] [84 bases, C4E76403] [84 bases, C4E76403] [84 bases, C4E76403] [84 bases, C4E76403] [8 [84 bases, C4E76403]	49	G	a	0	0	0	0	0	1	1	chr12	+	62603686	62603769	62603734	62603691	62603712	62603747	62603768	other	hsa-let-7i_49_G_a	hsa-let-7i MI0000434 [84 bases, C4E76403] [84 bases, C4E76403] [84 bases, C4E76403] [84 bases, C4E76403] [84 bases, C4E76403] [8 [84 bases, C4E76403]	49	G	a	0	0	0	0	0	1	1	chr12	+	62603686	62603769	62603734	62603691	62603712	62603747	62603768	other	hsa-let-7i_49_G_a	hsa-let-7i MI0000434 [84 bases, C4E76403] [84 bases, C4E76403] [84 bases, C4E76403] [84 bases, C4E76403] [84 bases, C4E76403] [8 [84 bases, C4E76403]	49	G	a	4
hsa-mir-92a-1_71_G_c	hsa-mir-92a-1 MI0000093 [78 bases, F8DFA0DF] [78 bases, F8DFA0DF] [78 bases, F8DFA0DF] [78 bases, F8DFA0DF] [78 bases, F8DFA0DF] [78 bases, F8DFA0DF]	71	G	c	12	276	303	6970	0.04	1	1	chr13	+	91351314	91351391	91351384	91351324	91351346	91351361	91351382	3'-Other	hsa-mir-92a-1_71_G_c	hsa-mir-92a-1 MI0000093 [78 bases, F8DFA0DF] [78 bases, F8DFA0DF] [78 bases, F8DFA0DF] [78 bases, F8DFA0DF] [78 bases, F8DFA0DF] [78 bases, F8DFA0DF]	71	G	c	7	98	191	2679	0.037	1	1	chr13	+	91351314	91351391	91351384	91351324	91351346	91351361	91351382	3'-Other	hsa-mir-92a-1_71_G_c	hsa-mir-92a-1 MI0000093 [78 bases, F8DFA0DF] [78 bases, F8DFA0DF] [78 bases, F8DFA0DF] [78 bases, F8DFA0DF] [78 bases, F8DFA0DF] [78 bases, F8DFA0DF]	71	G	c	4
hsa-mir-92a-1_71_G_a	hsa-mir-92a-1 MI0000093 [78 bases, F8DFA0DF] [78 bases, F8DFA0DF] [78 bases, F8DFA0DF] [78 bases, F8DFA0DF] [78 bases, F8DFA0DF] [78 bases, F8DFA0DF]	71	G	a	162	3726	303	6970	0.535	0	0	chr13	+	91351314	91351391	91351384	91351324	91351346	91351361	91351382	3'-A	hsa-mir-92a-1_71_G_a	hsa-mir-92a-1 MI0000093 [78 bases, F8DFA0DF] [78 bases, F8DFA0DF] [78 bases, F8DFA0DF] [78 bases, F8DFA0DF] [78 bases, F8DFA0DF] [78 bases, F8DFA0DF]	71	G	a	99	1389	191	2679	0.518	0	0	chr13	+	91351314	91351391	91351384	91351324	91351346	91351361	91351382	3'-A	hsa-mir-92a-1_71_G_a	hsa-mir-92a-1 MI0000093 [78 bases, F8DFA0DF] [78 bases, F8DFA0DF] [78 bases, F8DFA0DF] [78 bases, F8DFA0DF] [78 bases, F8DFA0DF] [78 bases, F8DFA0DF]	71	G	a	94
hsa-mir-532_41_U_c	hsa-mir-532 MI0003205 [91 bases, F6C98AC2] [91 bases, F6C98AC2] [91 bases, F6C98AC2] [91 bases, F6C98AC2] [91 bases, F6C98AC2] [ [91 bases, F6C98AC2]	41	U	c	0	0	0	0	0	1	1	chrX	+	50003148	50003238	50003188	50003167	50003188	50003204	50003225	other	hsa-mir-532_41_U_c	hsa-mir-532 MI0003205 [91 bases, F6C98AC2] [91 bases, F6C98AC2] [91 bases, F6C98AC2] [91 bases, F6C98AC2] [91 bases, F6C98AC2] [ [91 bases, F6C98AC2]	41	U	c	1	14	3	42	0.333	0	0	chrX	+	50003148	50003238	50003188	50003167	50003188	50003204	50003225	other	hsa-mir-532_41_U_c	hsa-mir-532 MI0003205 [91 bases, F6C98AC2] [91 bases, F6C98AC2] [91 bases, F6C98AC2] [91 bases, F6C98AC2] [91 bases, F6C98AC2] [ [91 bases, F6C98AC2]	41	U	c	0
hsa-mir-532_41_U_a	hsa-mir-532 MI0003205 [91 bases, F6C98AC2] [91 bases, F6C98AC2] [91 bases, F6C98AC2] [91 bases, F6C98AC2] [91 bases, F6C98AC2] [ [91 bases, F6C98AC2]	41	U	a	0	0	0	0	0	1	1	chrX	+	50003148	50003238	50003188	50003167	50003188	50003204	50003225	3'-A before central loop	hsa-mir-532_41_U_a	hsa-mir-532 MI0003205 [91 bases, F6C98AC2] [91 bases, F6C98AC2] [91 bases, F6C98AC2] [91 bases, F6C98AC2] [91 bases, F6C98AC2] [ [91 bases, F6C98AC2]	41	U	a	0	0	0	0	0	1	1	chrX	+	50003148	50003238	50003188	50003167	50003188	50003204	50003225	3'-A before central loop	hsa-mir-532_41_U_a	hsa-mir-532 MI0003205 [91 bases, F6C98AC2] [91 bases, F6C98AC2] [91 bases, F6C98AC2] [91 bases, F6C98AC2] [91 bases, F6C98AC2] [ [91 bases, F6C98AC2]	41	U	a	0
hsa-mir-19a_69_U_c	hsa-mir-19a MI0000073 [82 bases, 9B603B1C] [82 bases, 9B603B1C] [82 bases, 9B603B1C] [82 bases, 9B603B1C] [82 bases, 9B603B1C] [ [82 bases, 9B603B1C]	69	U	c	0	0	0	0	0	1	1	chr13	+	91350891	91350972	91350959	91350904	91350925	91350939	91350961	other	hsa-mir-19a_69_U_c	hsa-mir-19a MI0000073 [82 bases, 9B603B1C] [82 bases, 9B603B1C] [82 bases, 9B603B1C] [82 bases, 9B603B1C] [82 bases, 9B603B1C] [ [82 bases, 9B603B1C]	69	U	c	0	0	0	0	0	1	1	chr13	+	91350891	91350972	91350959	91350904	91350925	91350939	91350961	other	hsa-mir-19a_69_U_c	hsa-mir-19a MI0000073 [82 bases, 9B603B1C] [82 bases, 9B603B1C] [82 bases, 9B603B1C] [82 bases, 9B603B1C] [82 bases, 9B603B1C] [ [82 bases, 9B603B1C]	69	U	c	0
hsa-mir-21_30_C_u	hsa-mir-21 MI0000077 [72 bases, AE189A13] [72 bases, AE189A13] [72 bases, AE189A13] [72 bases, AE189A13] [72 bases, AE189A13] [7 [72 bases, AE189A13]	30	C	u	0	0	0	0	0	1	1	chr17	+	59841266	59841337	59841295	59841273	59841294	59841311	59841331	C-to-U	hsa-mir-21_30_C_u	hsa-mir-21 MI0000077 [72 bases, AE189A13] [72 bases, AE189A13] [72 bases, AE189A13] [72 bases, AE189A13] [72 bases, AE189A13] [7 [72 bases, AE189A13]	30	C	u	0	0	0	0	0	1	1	chr17	+	59841266	59841337	59841295	59841273	59841294	59841311	59841331	C-to-U	hsa-mir-21_30_C_u	hsa-mir-21 MI0000077 [72 bases, AE189A13] [72 bases, AE189A13] [72 bases, AE189A13] [72 bases, AE189A13] [72 bases, AE189A13] [7 [72 bases, AE189A13]	30	C	u	0
hsa-mir-130b_31_U_c	hsa-mir-130b MI0000748 [82 bases, 6207FC45] [82 bases, 6207FC45] [82 bases, 6207FC45] [82 bases, 6207FC45] [82 bases, 6207FC45] [82 bases, 6207FC45]	31	U	c	0	0	0	0	0	1	1	chr22	+	21653304	21653385	21653334	21653316	21653336	21653354	21653375	other	hsa-mir-130b_31_U_c	hsa-mir-130b MI0000748 [82 bases, 6207FC45] [82 bases, 6207FC45] [82 bases, 6207FC45] [82 bases, 6207FC45] [82 bases, 6207FC45] [82 bases, 6207FC45]	31	U	c	0	0	0	0	0	1	1	chr22	+	21653304	21653385	21653334	21653316	21653336	21653354	21653375	other	hsa-mir-130b_31_U_c	hsa-mir-130b MI0000748 [82 bases, 6207FC45] [82 bases, 6207FC45] [82 bases, 6207FC45] [82 bases, 6207FC45] [82 bases, 6207FC45] [82 bases, 6207FC45]	31	U	c	0
hsa-mir-486-2_22_G_u	hsa-mir-486-2 MI0023622 [64 bases, 77086247] [64 bases, 77086247] [64 bases, 77086247] [64 bases, 77086247] [64 bases, 77086247] [64 bases, 77086247]	22	G	u	3	69	46	1058	0.065	0.0116	0.0367	chr8	+	41660444	41660507	41660465	41660444	41660465	41660486	41660506	3'-U before central loop	hsa-mir-486-2_22_G_u	hsa-mir-486-2 MI0023622 [64 bases, 77086247] [64 bases, 77086247] [64 bases, 77086247] [64 bases, 77086247] [64 bases, 77086247] [64 bases, 77086247]	22	G	u	1	14	30	420	0.033	1	1	chr8	+	41660444	41660507	41660465	41660444	41660465	41660486	41660506	3'-U before central loop	hsa-mir-486-2_22_G_u	hsa-mir-486-2 MI0023622 [64 bases, 77086247] [64 bases, 77086247] [64 bases, 77086247] [64 bases, 77086247] [64 bases, 77086247] [64 bases, 77086247]	22	G	u	2
hsa-mir-486-2_22_G_c	hsa-mir-486-2 MI0023622 [64 bases, 77086247] [64 bases, 77086247] [64 bases, 77086247] [64 bases, 77086247] [64 bases, 77086247] [64 bases, 77086247]	22	G	c	3	69	46	1058	0.065	0.0116	0.0367	chr8	+	41660444	41660507	41660465	41660444	41660465	41660486	41660506	other	hsa-mir-486-2_22_G_c	hsa-mir-486-2 MI0023622 [64 bases, 77086247] [64 bases, 77086247] [64 bases, 77086247] [64 bases, 77086247] [64 bases, 77086247] [64 bases, 77086247]	22	G	c	1	14	30	420	0.033	1	1	chr8	+	41660444	41660507	41660465	41660444	41660465	41660486	41660506	other	hsa-mir-486-2_22_G_c	hsa-mir-486-2 MI0023622 [64 bases, 77086247] [64 bases, 77086247] [64 bases, 77086247] [64 bases, 77086247] [64 bases, 77086247] [64 bases, 77086247]	22	G	c	1
hsa-mir-486-2_22_G_a	hsa-mir-486-2 MI0023622 [64 bases, 77086247] [64 bases, 77086247] [64 bases, 77086247] [64 bases, 77086247] [64 bases, 77086247] [64 bases, 77086247]	22	G	a	6	138	46	1058	0.13	0	0	chr8	+	41660444	41660507	41660465	41660444	41660465	41660486	41660506	3'-A before central loop	hsa-mir-486-2_22_G_a	hsa-mir-486-2 MI0023622 [64 bases, 77086247] [64 bases, 77086247] [64 bases, 77086247] [64 bases, 77086247] [64 bases, 77086247] [64 bases, 77086247]	22	G	a	12	168	30	420	0.4	0	0	chr8	+	41660444	41660507	41660465	41660444	41660465	41660486	41660506	3'-A before central loop	hsa-mir-486-2_22_G_a	hsa-mir-486-2 MI0023622 [64 bases, 77086247] [64 bases, 77086247] [64 bases, 77086247] [64 bases, 77086247] [64 bases, 77086247] [64 bases, 77086247]	22	G	a	7
hsa-let-7f-2_31_U_a	hsa-let-7f-2 MI0000068 [83 bases, DF252CF0] [83 bases, DF252CF0] [83 bases, DF252CF0] [83 bases, DF252CF0] [83 bases, DF252CF0] [83 bases, DF252CF0]	31	U	a	0	0	0	0	0	1	1	chrX	-	53557192	53557274	53557244	53557246	53557267	53557196	53557217	3'-A before central loop	hsa-let-7f-2_31_U_a	hsa-let-7f-2 MI0000068 [83 bases, DF252CF0] [83 bases, DF252CF0] [83 bases, DF252CF0] [83 bases, DF252CF0] [83 bases, DF252CF0] [83 bases, DF252CF0]	31	U	a	0	0	0	0	0	1	1	chrX	-	53557192	53557274	53557244	53557246	53557267	53557196	53557217	3'-A before central loop	hsa-let-7f-2_31_U_a	hsa-let-7f-2 MI0000068 [83 bases, DF252CF0] [83 bases, DF252CF0] [83 bases, DF252CF0] [83 bases, DF252CF0] [83 bases, DF252CF0] [83 bases, DF252CF0]	31	U	a	0
hsa-let-7i_35_U_c	hsa-let-7i MI0000434 [84 bases, C4E76403] [84 bases, C4E76403] [84 bases, C4E76403] [84 bases, C4E76403] [84 bases, C4E76403] [8 [84 bases, C4E76403]	35	U	c	0	0	0	0	0	1	1	chr12	+	62603686	62603769	62603720	62603691	62603712	62603747	62603768	other	hsa-let-7i_35_U_c	hsa-let-7i MI0000434 [84 bases, C4E76403] [84 bases, C4E76403] [84 bases, C4E76403] [84 bases, C4E76403] [84 bases, C4E76403] [8 [84 bases, C4E76403]	35	U	c	0	0	0	0	0	1	1	chr12	+	62603686	62603769	62603720	62603691	62603712	62603747	62603768	other	hsa-let-7i_35_U_c	hsa-let-7i MI0000434 [84 bases, C4E76403] [84 bases, C4E76403] [84 bases, C4E76403] [84 bases, C4E76403] [84 bases, C4E76403] [8 [84 bases, C4E76403]	35	U	c	0
hsa-mir-584_14_C_a	hsa-mir-584 MI0003591 [97 bases, 3307CB18] [97 bases, 3307CB18] [97 bases, 3307CB18] [97 bases, 3307CB18] [97 bases, 3307CB18] [ [97 bases, 3307CB18]	14	C	a	0	0	0	0	0	1	1	chr5	-	149062313	149062409	149062396	149062373	149062394	149062334	149062355	5', -2	hsa-mir-584_14_C_a	hsa-mir-584 MI0003591 [97 bases, 3307CB18] [97 bases, 3307CB18] [97 bases, 3307CB18] [97 bases, 3307CB18] [97 bases, 3307CB18] [ [97 bases, 3307CB18]	14	C	a	0	0	0	0	0	1	1	chr5	-	149062313	149062409	149062396	149062373	149062394	149062334	149062355	5', -2	hsa-mir-584_14_C_a	hsa-mir-584 MI0003591 [97 bases, 3307CB18] [97 bases, 3307CB18] [97 bases, 3307CB18] [97 bases, 3307CB18] [97 bases, 3307CB18] [ [97 bases, 3307CB18]	14	C	a	0
hsa-mir-652_81_G_u	hsa-mir-652 MI0003667 [98 bases, 32170A6D] [98 bases, 32170A6D] [98 bases, 32170A6D] [98 bases, 32170A6D] [98 bases, 32170A6D] [ [98 bases, 32170A6D]	81	G	u	0	0	0	0	0	1	1	chrX	+	110055329	110055426	110055409	110055349	110055373	110055389	110055409	3'-U	hsa-mir-652_81_G_u	hsa-mir-652 MI0003667 [98 bases, 32170A6D] [98 bases, 32170A6D] [98 bases, 32170A6D] [98 bases, 32170A6D] [98 bases, 32170A6D] [ [98 bases, 32170A6D]	81	G	u	0	0	0	0	0	1	1	chrX	+	110055329	110055426	110055409	110055349	110055373	110055389	110055409	3'-U	hsa-mir-652_81_G_u	hsa-mir-652 MI0003667 [98 bases, 32170A6D] [98 bases, 32170A6D] [98 bases, 32170A6D] [98 bases, 32170A6D] [98 bases, 32170A6D] [ [98 bases, 32170A6D]	81	G	u	0
hsa-let-7a-2_27_U_a	hsa-let-7a-2 MI0000061 [72 bases, E61CFC7C] [72 bases, E61CFC7C] [72 bases, E61CFC7C] [72 bases, E61CFC7C] [72 bases, E61CFC7C] [72 bases, E61CFC7C]	27	U	a	3	69	3	69	1	0	0	chr11	-	122146522	122146593	122146567	122146568	122146589	122146523	122146544	3'-A before central loop	hsa-let-7a-2_27_U_a	hsa-let-7a-2 MI0000061 [72 bases, E61CFC7C] [72 bases, E61CFC7C] [72 bases, E61CFC7C] [72 bases, E61CFC7C] [72 bases, E61CFC7C] [72 bases, E61CFC7C]	27	U	a	2	28	3	42	0.667	0	0	chr11	-	122146522	122146593	122146567	122146568	122146589	122146523	122146544	3'-A before central loop	hsa-let-7a-2_27_U_a	hsa-let-7a-2 MI0000061 [72 bases, E61CFC7C] [72 bases, E61CFC7C] [72 bases, E61CFC7C] [72 bases, E61CFC7C] [72 bases, E61CFC7C] [72 bases, E61CFC7C]	27	U	a	0
hsa-mir-101-2_55_A_g	hsa-mir-101-2 MI0000739 [79 bases, A803F882] [79 bases, A803F882] [79 bases, A803F882] [79 bases, A803F882] [79 bases, A803F882] [79 bases, A803F882]	55	A	g	1	23	3	69	0.333	0	0	chr9	+	4850297	4850375	4850351			4850345	4850365	A-to-I(G)	hsa-mir-101-2_55_A_g	hsa-mir-101-2 MI0000739 [79 bases, A803F882] [79 bases, A803F882] [79 bases, A803F882] [79 bases, A803F882] [79 bases, A803F882] [79 bases, A803F882]	55	A	g	0	0	0	0	0	1	1	chr9	+	4850297	4850375	4850351	-1	-1	4850345	4850365	A-to-I(G)	hsa-mir-101-2_55_A_g	hsa-mir-101-2 MI0000739 [79 bases, A803F882] [79 bases, A803F882] [79 bases, A803F882] [79 bases, A803F882] [79 bases, A803F882] [79 bases, A803F882]	55	A	g	0
hsa-mir-451a_36_G_c	hsa-mir-451a MI0001729 [72 bases, B93BE808] [72 bases, B93BE808] [72 bases, B93BE808] [72 bases, B93BE808] [72 bases, B93BE808] [72 bases, B93BE808]	36	G	c	0	0	0	0	0	1	1	chr17	-	28861369	28861440	28861405	28861403	28861424	-1	-1	other	hsa-mir-451a_36_G_c	hsa-mir-451a MI0001729 [72 bases, B93BE808] [72 bases, B93BE808] [72 bases, B93BE808] [72 bases, B93BE808] [72 bases, B93BE808] [72 bases, B93BE808]	36	G	c	0	0	0	0	0	1	1	chr17	-	28861369	28861440	28861405	28861403	28861424	-1	-1	other	hsa-mir-451a_36_G_c	hsa-mir-451a MI0001729 [72 bases, B93BE808] [72 bases, B93BE808] [72 bases, B93BE808] [72 bases, B93BE808] [72 bases, B93BE808] [72 bases, B93BE808]	36	G	c	0
hsa-mir-615_81_U_c	hsa-mir-615 MI0003628 [96 bases, 95AADBCD] [96 bases, 95AADBCD] [96 bases, 95AADBCD] [96 bases, 95AADBCD] [96 bases, 95AADBCD] [ [96 bases, 95AADBCD]	81	U	c	0	0	0	0	0	1	1	chr12	+	54033950	54034045	54034030	54033967	54033988	54034010	54034031	other	hsa-mir-615_81_U_c	hsa-mir-615 MI0003628 [96 bases, 95AADBCD] [96 bases, 95AADBCD] [96 bases, 95AADBCD] [96 bases, 95AADBCD] [96 bases, 95AADBCD] [ [96 bases, 95AADBCD]	81	U	c	0	0	0	0	0	1	1	chr12	+	54033950	54034045	54034030	54033967	54033988	54034010	54034031	other	hsa-mir-615_81_U_c	hsa-mir-615 MI0003628 [96 bases, 95AADBCD] [96 bases, 95AADBCD] [96 bases, 95AADBCD] [96 bases, 95AADBCD] [96 bases, 95AADBCD] [ [96 bases, 95AADBCD]	81	U	c	0
hsa-mir-615_81_U_a	hsa-mir-615 MI0003628 [96 bases, 95AADBCD] [96 bases, 95AADBCD] [96 bases, 95AADBCD] [96 bases, 95AADBCD] [96 bases, 95AADBCD] [ [96 bases, 95AADBCD]	81	U	a	0	0	0	0	0	1	1	chr12	+	54033950	54034045	54034030	54033967	54033988	54034010	54034031	3'-A	hsa-mir-615_81_U_a	hsa-mir-615 MI0003628 [96 bases, 95AADBCD] [96 bases, 95AADBCD] [96 bases, 95AADBCD] [96 bases, 95AADBCD] [96 bases, 95AADBCD] [ [96 bases, 95AADBCD]	81	U	a	0	0	0	0	0	1	1	chr12	+	54033950	54034045	54034030	54033967	54033988	54034010	54034031	3'-A	hsa-mir-615_81_U_a	hsa-mir-615 MI0003628 [96 bases, 95AADBCD] [96 bases, 95AADBCD] [96 bases, 95AADBCD] [96 bases, 95AADBCD] [96 bases, 95AADBCD] [ [96 bases, 95AADBCD]	81	U	a	0
hsa-mir-92a-2_48_U_a	hsa-mir-92a-2 MI0000094 [75 bases, AB1EC68B] [75 bases, AB1EC68B] [75 bases, AB1EC68B] [75 bases, AB1EC68B] [75 bases, AB1EC68B] [75 bases, AB1EC68B]	48	U	a	2	46	327	7522	0.006	1	1	chrX	-	134169538	134169612	134169565	134169583	134169604	134169544	134169565	other	hsa-mir-92a-2_48_U_a	hsa-mir-92a-2 MI0000094 [75 bases, AB1EC68B] [75 bases, AB1EC68B] [75 bases, AB1EC68B] [75 bases, AB1EC68B] [75 bases, AB1EC68B] [75 bases, AB1EC68B]	48	U	a	0	0	194	2721	0	1	1	chrX	-	134169538	134169612	134169565	134169583	134169604	134169544	134169565	other	hsa-mir-92a-2_48_U_a	hsa-mir-92a-2 MI0000094 [75 bases, AB1EC68B] [75 bases, AB1EC68B] [75 bases, AB1EC68B] [75 bases, AB1EC68B] [75 bases, AB1EC68B] [75 bases, AB1EC68B]	48	U	a	4
hsa-mir-23a_68_C_u	hsa-mir-23a MI0000079 [73 bases, A64B0DE8] [73 bases, A64B0DE8] [73 bases, A64B0DE8] [73 bases, A64B0DE8] [73 bases, A64B0DE8] [ [73 bases, A64B0DE8]	68	C	u	0	0	0	0	0	1	1	chr19	-	13836587	13836659	13836592	13836630	13836651	13836595	13836615	C-to-U	hsa-mir-23a_68_C_u	hsa-mir-23a MI0000079 [73 bases, A64B0DE8] [73 bases, A64B0DE8] [73 bases, A64B0DE8] [73 bases, A64B0DE8] [73 bases, A64B0DE8] [ [73 bases, A64B0DE8]	68	C	u	0	0	0	0	0	1	1	chr19	-	13836587	13836659	13836592	13836630	13836651	13836595	13836615	C-to-U	hsa-mir-23a_68_C_u	hsa-mir-23a MI0000079 [73 bases, A64B0DE8] [73 bases, A64B0DE8] [73 bases, A64B0DE8] [73 bases, A64B0DE8] [73 bases, A64B0DE8] [ [73 bases, A64B0DE8]	68	C	u	0
hsa-mir-23a_68_C_a	hsa-mir-23a MI0000079 [73 bases, A64B0DE8] [73 bases, A64B0DE8] [73 bases, A64B0DE8] [73 bases, A64B0DE8] [73 bases, A64B0DE8] [ [73 bases, A64B0DE8]	68	C	a	1	23	1	23	1	0	0	chr19	-	13836587	13836659	13836592	13836630	13836651	13836595	13836615	other	hsa-mir-23a_68_C_a	hsa-mir-23a MI0000079 [73 bases, A64B0DE8] [73 bases, A64B0DE8] [73 bases, A64B0DE8] [73 bases, A64B0DE8] [73 bases, A64B0DE8] [ [73 bases, A64B0DE8]	68	C	a	0	0	0	0	0	1	1	chr19	-	13836587	13836659	13836592	13836630	13836651	13836595	13836615	other	hsa-mir-23a_68_C_a	hsa-mir-23a MI0000079 [73 bases, A64B0DE8] [73 bases, A64B0DE8] [73 bases, A64B0DE8] [73 bases, A64B0DE8] [73 bases, A64B0DE8] [ [73 bases, A64B0DE8]	68	C	a	0
hsa-let-7a-3_25_U_c	hsa-let-7a-3 MI0000062 [74 bases, D8D1516B] [74 bases, D8D1516B] [74 bases, D8D1516B] [74 bases, D8D1516B] [74 bases, D8D1516B] [74 bases, D8D1516B]	25	U	c	1	23	10	230	0.1	0.000251	0.000823	chr22	+	46112749	46112822	46112773	46112752	46112773	46112800	46112820	other	hsa-let-7a-3_25_U_c	hsa-let-7a-3 MI0000062 [74 bases, D8D1516B] [74 bases, D8D1516B] [74 bases, D8D1516B] [74 bases, D8D1516B] [74 bases, D8D1516B] [74 bases, D8D1516B]	25	U	c	1	14	9	126	0.111	0.000814	0.00278	chr22	+	46112749	46112822	46112773	46112752	46112773	46112800	46112820	other	hsa-let-7a-3_25_U_c	hsa-let-7a-3 MI0000062 [74 bases, D8D1516B] [74 bases, D8D1516B] [74 bases, D8D1516B] [74 bases, D8D1516B] [74 bases, D8D1516B] [74 bases, D8D1516B]	25	U	c	0
hsa-let-7a-3_25_U_a	hsa-let-7a-3 MI0000062 [74 bases, D8D1516B] [74 bases, D8D1516B] [74 bases, D8D1516B] [74 bases, D8D1516B] [74 bases, D8D1516B] [74 bases, D8D1516B]	25	U	a	0	0	0	0	0	1	1	chr22	+	46112749	46112822	46112773	46112752	46112773	46112800	46112820	3'-A before central loop	hsa-let-7a-3_25_U_a	hsa-let-7a-3 MI0000062 [74 bases, D8D1516B] [74 bases, D8D1516B] [74 bases, D8D1516B] [74 bases, D8D1516B] [74 bases, D8D1516B] [74 bases, D8D1516B]	25	U	a	0	0	0	0	0	1	1	chr22	+	46112749	46112822	46112773	46112752	46112773	46112800	46112820	3'-A before central loop	hsa-let-7a-3_25_U_a	hsa-let-7a-3 MI0000062 [74 bases, D8D1516B] [74 bases, D8D1516B] [74 bases, D8D1516B] [74 bases, D8D1516B] [74 bases, D8D1516B] [74 bases, D8D1516B]	25	U	a	0
hsa-mir-26a-1_32_G_u	hsa-mir-26a-1 MI0000083 [77 bases, 35E0D14E] [77 bases, 35E0D14E] [77 bases, 35E0D14E] [77 bases, 35E0D14E] [77 bases, 35E0D14E] [77 bases, 35E0D14E]	32	G	u	0	0	0	0	0	1	1	chr3	+	37969404	37969480	37969435	37969413	37969434	37969452	37969473	3'-U before central loop	hsa-mir-26a-1_32_G_u	hsa-mir-26a-1 MI0000083 [77 bases, 35E0D14E] [77 bases, 35E0D14E] [77 bases, 35E0D14E] [77 bases, 35E0D14E] [77 bases, 35E0D14E] [77 bases, 35E0D14E]	32	G	u	1	14	2	28	0.5	0	0	chr3	+	37969404	37969480	37969435	37969413	37969434	37969452	37969473	3'-U before central loop	hsa-mir-26a-1_32_G_u	hsa-mir-26a-1 MI0000083 [77 bases, 35E0D14E] [77 bases, 35E0D14E] [77 bases, 35E0D14E] [77 bases, 35E0D14E] [77 bases, 35E0D14E] [77 bases, 35E0D14E]	32	G	u	0
hsa-mir-6723_17_C_g	hsa-mir-6723 MI0022558 [89 bases, 7B7E64E2] [89 bases, 7B7E64E2] [89 bases, 7B7E64E2] [89 bases, 7B7E64E2] [89 bases, 7B7E64E2] [89 bases, 7B7E64E2]	17	C	g	1	23	3	69	0.333	0	0	chr1	-	632325	632413	632397	632382	632403			other	hsa-mir-6723_17_C_g	hsa-mir-6723 MI0022558 [89 bases, 7B7E64E2] [89 bases, 7B7E64E2] [89 bases, 7B7E64E2] [89 bases, 7B7E64E2] [89 bases, 7B7E64E2] [89 bases, 7B7E64E2]	17	C	g	0	0	0	0	0	1	1	chr1	-	632325	632413	632397	632382	632403	-1	-1	other	hsa-mir-6723_17_C_g	hsa-mir-6723 MI0022558 [89 bases, 7B7E64E2] [89 bases, 7B7E64E2] [89 bases, 7B7E64E2] [89 bases, 7B7E64E2] [89 bases, 7B7E64E2] [89 bases, 7B7E64E2]	17	C	g	0
hsa-mir-26a-1_32_G_c	hsa-mir-26a-1 MI0000083 [77 bases, 35E0D14E] [77 bases, 35E0D14E] [77 bases, 35E0D14E] [77 bases, 35E0D14E] [77 bases, 35E0D14E] [77 bases, 35E0D14E]	32	G	c	0	0	0	0	0	1	1	chr3	+	37969404	37969480	37969435	37969413	37969434	37969452	37969473	3'-Other before central loop	hsa-mir-26a-1_32_G_c	hsa-mir-26a-1 MI0000083 [77 bases, 35E0D14E] [77 bases, 35E0D14E] [77 bases, 35E0D14E] [77 bases, 35E0D14E] [77 bases, 35E0D14E] [77 bases, 35E0D14E]	32	G	c	1	14	2	28	0.5	0	0	chr3	+	37969404	37969480	37969435	37969413	37969434	37969452	37969473	3'-Other before central loop	hsa-mir-26a-1_32_G_c	hsa-mir-26a-1 MI0000083 [77 bases, 35E0D14E] [77 bases, 35E0D14E] [77 bases, 35E0D14E] [77 bases, 35E0D14E] [77 bases, 35E0D14E] [77 bases, 35E0D14E]	32	G	c	0
hsa-mir-26a-1_32_G_a	hsa-mir-26a-1 MI0000083 [77 bases, 35E0D14E] [77 bases, 35E0D14E] [77 bases, 35E0D14E] [77 bases, 35E0D14E] [77 bases, 35E0D14E] [77 bases, 35E0D14E]	32	G	a	0	0	0	0	1	1	1	chr3	+	37969404	37969480	37969435	37969413	37969434	37969452	37969473	3'-A before central loop	hsa-mir-26a-1_32_G_a	hsa-mir-26a-1 MI0000083 [77 bases, 35E0D14E] [77 bases, 35E0D14E] [77 bases, 35E0D14E] [77 bases, 35E0D14E] [77 bases, 35E0D14E] [77 bases, 35E0D14E]	32	G	a	0	0	0	0	0	1	1	chr3	+	37969404	37969480	37969435	37969413	37969434	37969452	37969473	3'-A before central loop	hsa-mir-26a-1_32_G_a	hsa-mir-26a-1 MI0000083 [77 bases, 35E0D14E] [77 bases, 35E0D14E] [77 bases, 35E0D14E] [77 bases, 35E0D14E] [77 bases, 35E0D14E] [77 bases, 35E0D14E]	32	G	a	2
hsa-mir-486-1_5_-_c	hsa-mir-486-1 MI0002470 [68 bases, 76679BF1] [68 bases, 76679BF1] [68 bases, 76679BF1] [68 bases, 76679BF1] [68 bases, 76679BF1] [68 bases, 76679BF1]	5	-	c	7	161	69	1587	0.101	0	0	chr8	-	41660441	41660508	41660504	41660484	41660505	41660443	41660463	other	hsa-mir-486-1_5_-_c	hsa-mir-486-1 MI0002470 [68 bases, 76679BF1] [68 bases, 76679BF1] [68 bases, 76679BF1] [68 bases, 76679BF1] [68 bases, 76679BF1] [68 bases, 76679BF1]	5	-	c	0	0	0	0	0	1	1	chr8	-	41660441	41660508	41660504	41660484	41660505	41660443	41660463	other	hsa-mir-486-1_5_-_c	hsa-mir-486-1 MI0002470 [68 bases, 76679BF1] [68 bases, 76679BF1] [68 bases, 76679BF1] [68 bases, 76679BF1] [68 bases, 76679BF1] [68 bases, 76679BF1]	5	-	c	0
hsa-mir-423_64_A_c	hsa-mir-423 MI0001445 [94 bases, D86B2FA] [94 bases, D86B2FA] [94 bases, D86B2FA] [94 bases, D86B2FA] [94 bases, D86B2FA] [94 ba [94 bases, D86B2FA]	64	A	c	0	0	0	0	0	1	1	chr17	+	30117079	30117172	30117142	30117095	30117117	30117131	30117153	other	hsa-mir-423_64_A_c	hsa-mir-423 MI0001445 [94 bases, D86B2FA] [94 bases, D86B2FA] [94 bases, D86B2FA] [94 bases, D86B2FA] [94 bases, D86B2FA] [94 ba [94 bases, D86B2FA]	64	A	c	0	0	0	0	0	1	1	chr17	+	30117079	30117172	30117142	30117095	30117117	30117131	30117153	other	hsa-mir-423_64_A_c	hsa-mir-423 MI0001445 [94 bases, D86B2FA] [94 bases, D86B2FA] [94 bases, D86B2FA] [94 bases, D86B2FA] [94 bases, D86B2FA] [94 ba [94 bases, D86B2FA]	64	A	c	0
hsa-mir-92b_58_C_a	hsa-mir-92b MI0003560 [96 bases, AA58C574] [96 bases, AA58C574] [96 bases, AA58C574] [96 bases, AA58C574] [96 bases, AA58C574] [ [96 bases, AA58C574]	58	C	a	0	0	0	0	0	1	1	chr1	+	155195177	155195272	155195234	155195196	155195217	155195237	155195258	5', -3	hsa-mir-92b_58_C_a	hsa-mir-92b MI0003560 [96 bases, AA58C574] [96 bases, AA58C574] [96 bases, AA58C574] [96 bases, AA58C574] [96 bases, AA58C574] [ [96 bases, AA58C574]	58	C	a	0	0	0	0	0	1	1	chr1	+	155195177	155195272	155195234	155195196	155195217	155195237	155195258	5', -3	hsa-mir-92b_58_C_a	hsa-mir-92b MI0003560 [96 bases, AA58C574] [96 bases, AA58C574] [96 bases, AA58C574] [96 bases, AA58C574] [96 bases, AA58C574] [ [96 bases, AA58C574]	58	C	a	0
hsa-mir-767_25_C_a	hsa-mir-767 MI0003763 [109 bases, F646CC1A] [109 bases, F646CC1A] [109 bases, F646CC1A] [109 bases, F646CC1A] [109 bases, F646CC [109 bases, F646CC1A]	25	C	a	0	0	0	0	0	1	1	chrX	-	152393421	152393529	152393505	152393481	152393503	152393447	152393469	5', -2	hsa-mir-767_25_C_a	hsa-mir-767 MI0003763 [109 bases, F646CC1A] [109 bases, F646CC1A] [109 bases, F646CC1A] [109 bases, F646CC1A] [109 bases, F646CC [109 bases, F646CC1A]	25	C	a	0	0	0	0	0	1	1	chrX	-	152393421	152393529	152393505	152393481	152393503	152393447	152393469	5', -2	hsa-mir-767_25_C_a	hsa-mir-767 MI0003763 [109 bases, F646CC1A] [109 bases, F646CC1A] [109 bases, F646CC1A] [109 bases, F646CC1A] [109 bases, F646CC [109 bases, F646CC1A]	25	C	a	0
hsa-let-7i_37_G_u	hsa-let-7i MI0000434 [84 bases, C4E76403] [84 bases, C4E76403] [84 bases, C4E76403] [84 bases, C4E76403] [84 bases, C4E76403] [8 [84 bases, C4E76403]	37	G	u	0	0	0	0	0	1	1	chr12	+	62603686	62603769	62603722	62603691	62603712	62603747	62603768	other	hsa-let-7i_37_G_u	hsa-let-7i MI0000434 [84 bases, C4E76403] [84 bases, C4E76403] [84 bases, C4E76403] [84 bases, C4E76403] [84 bases, C4E76403] [8 [84 bases, C4E76403]	37	G	u	0	0	0	0	0	1	1	chr12	+	62603686	62603769	62603722	62603691	62603712	62603747	62603768	other	hsa-let-7i_37_G_u	hsa-let-7i MI0000434 [84 bases, C4E76403] [84 bases, C4E76403] [84 bases, C4E76403] [84 bases, C4E76403] [84 bases, C4E76403] [8 [84 bases, C4E76403]	37	G	u	0
hsa-mir-550a-1_44_C_a	hsa-mir-550a-1 MI0003600 [97 bases, BD285A9C] [97 bases, BD285A9C] [97 bases, BD285A9C] [97 bases, BD285A9C] [97 bases, BD285A9C [97 bases, BD285A9C]	44	C	a	0	0	0	0	0	1	1	chr7	+	30289794	30289890	30289837	30289815	30289837	30289854	30289875	3'-A before central loop	hsa-mir-550a-1_44_C_a	hsa-mir-550a-1 MI0003600 [97 bases, BD285A9C] [97 bases, BD285A9C] [97 bases, BD285A9C] [97 bases, BD285A9C] [97 bases, BD285A9C [97 bases, BD285A9C]	44	C	a	0	0	0	0	0	1	1	chr7	+	30289794	30289890	30289837	30289815	30289837	30289854	30289875	3'-A before central loop	hsa-mir-550a-1_44_C_a	hsa-mir-550a-1 MI0003600 [97 bases, BD285A9C] [97 bases, BD285A9C] [97 bases, BD285A9C] [97 bases, BD285A9C] [97 bases, BD285A9C [97 bases, BD285A9C]	44	C	a	0
hsa-mir-584_28_U_c	hsa-mir-584 MI0003591 [97 bases, 3307CB18] [97 bases, 3307CB18] [97 bases, 3307CB18] [97 bases, 3307CB18] [97 bases, 3307CB18] [ [97 bases, 3307CB18]	28	U	c	0	0	0	0	0	1	1	chr5	-	149062313	149062409	149062382	149062373	149062394	149062334	149062355	other	hsa-mir-584_28_U_c	hsa-mir-584 MI0003591 [97 bases, 3307CB18] [97 bases, 3307CB18] [97 bases, 3307CB18] [97 bases, 3307CB18] [97 bases, 3307CB18] [ [97 bases, 3307CB18]	28	U	c	1	14	5	70	0.2	4.09e-09	1.65e-08	chr5	-	149062313	149062409	149062382	149062373	149062394	149062334	149062355	other	hsa-mir-584_28_U_c	hsa-mir-584 MI0003591 [97 bases, 3307CB18] [97 bases, 3307CB18] [97 bases, 3307CB18] [97 bases, 3307CB18] [97 bases, 3307CB18] [ [97 bases, 3307CB18]	28	U	c	0
hsa-mir-451a_39_U_c	hsa-mir-451a MI0001729 [72 bases, B93BE808] [72 bases, B93BE808] [72 bases, B93BE808] [72 bases, B93BE808] [72 bases, B93BE808] [72 bases, B93BE808]	39	U	c	0	0	0	0	0	1	1	chr17	-	28861369	28861440	28861402	28861403	28861424	-1	-1	3'-Other before central loop	hsa-mir-451a_39_U_c	hsa-mir-451a MI0001729 [72 bases, B93BE808] [72 bases, B93BE808] [72 bases, B93BE808] [72 bases, B93BE808] [72 bases, B93BE808] [72 bases, B93BE808]	39	U	c	0	0	0	0	0	1	1	chr17	-	28861369	28861440	28861402	28861403	28861424	-1	-1	3'-Other before central loop	hsa-mir-451a_39_U_c	hsa-mir-451a MI0001729 [72 bases, B93BE808] [72 bases, B93BE808] [72 bases, B93BE808] [72 bases, B93BE808] [72 bases, B93BE808] [72 bases, B93BE808]	39	U	c	0
hsa-mir-451a_39_U_a	hsa-mir-451a MI0001729 [72 bases, B93BE808] [72 bases, B93BE808] [72 bases, B93BE808] [72 bases, B93BE808] [72 bases, B93BE808] [72 bases, B93BE808]	39	U	a	0	0	0	0	0	1	1	chr17	-	28861369	28861440	28861402	28861403	28861424	-1	-1	3'-A before central loop	hsa-mir-451a_39_U_a	hsa-mir-451a MI0001729 [72 bases, B93BE808] [72 bases, B93BE808] [72 bases, B93BE808] [72 bases, B93BE808] [72 bases, B93BE808] [72 bases, B93BE808]	39	U	a	0	0	0	0	0	1	1	chr17	-	28861369	28861440	28861402	28861403	28861424	-1	-1	3'-A before central loop	hsa-mir-451a_39_U_a	hsa-mir-451a MI0001729 [72 bases, B93BE808] [72 bases, B93BE808] [72 bases, B93BE808] [72 bases, B93BE808] [72 bases, B93BE808] [72 bases, B93BE808]	39	U	a	0
hsa-mir-320a_47_G_a	hsa-mir-320a MI0000542 [82 bases, C061A564] [82 bases, C061A564] [82 bases, C061A564] [82 bases, C061A564] [82 bases, C061A564] [82 bases, C061A564]	47	G	a	0	0	0	0	0	1	1	chr8	-	22244962	22245043	22244997	-1	-1	22244975	22244996	5', -1	hsa-mir-320a_47_G_a	hsa-mir-320a MI0000542 [82 bases, C061A564] [82 bases, C061A564] [82 bases, C061A564] [82 bases, C061A564] [82 bases, C061A564] [82 bases, C061A564]	47	G	a	0	0	0	0	0	1	1	chr8	-	22244962	22245043	22244997	-1	-1	22244975	22244996	5', -1	hsa-mir-320a_47_G_a	hsa-mir-320a MI0000542 [82 bases, C061A564] [82 bases, C061A564] [82 bases, C061A564] [82 bases, C061A564] [82 bases, C061A564] [82 bases, C061A564]	47	G	a	0
hsa-mir-365b_88_A_u	hsa-mir-365b MI0000769 [111 bases, 370E2A76] [111 bases, 370E2A76] [111 bases, 370E2A76] [111 bases, 370E2A76] [111 bases, 370E2 [111 bases, 370E2A76]	88	A	u	0	0	0	0	0	1	1	chr17	+	31575411	31575521	31575498	31575439	31575460	31575478	31575499	3'-U	hsa-mir-365b_88_A_u	hsa-mir-365b MI0000769 [111 bases, 370E2A76] [111 bases, 370E2A76] [111 bases, 370E2A76] [111 bases, 370E2A76] [111 bases, 370E2 [111 bases, 370E2A76]	88	A	u	0	0	0	0	0	1	1	chr17	+	31575411	31575521	31575498	31575439	31575460	31575478	31575499	3'-U	hsa-mir-365b_88_A_u	hsa-mir-365b MI0000769 [111 bases, 370E2A76] [111 bases, 370E2A76] [111 bases, 370E2A76] [111 bases, 370E2A76] [111 bases, 370E2 [111 bases, 370E2A76]	88	A	u	0
hsa-mir-365b_76_C_a	hsa-mir-365b MI0000769 [111 bases, 370E2A76] [111 bases, 370E2A76] [111 bases, 370E2A76] [111 bases, 370E2A76] [111 bases, 370E2 [111 bases, 370E2A76]	76	C	a	0	0	0	0	0	1	1	chr17	+	31575411	31575521	31575486	31575439	31575460	31575478	31575499	other	hsa-mir-365b_76_C_a	hsa-mir-365b MI0000769 [111 bases, 370E2A76] [111 bases, 370E2A76] [111 bases, 370E2A76] [111 bases, 370E2A76] [111 bases, 370E2 [111 bases, 370E2A76]	76	C	a	0	0	0	0	0	1	1	chr17	+	31575411	31575521	31575486	31575439	31575460	31575478	31575499	other	hsa-mir-365b_76_C_a	hsa-mir-365b MI0000769 [111 bases, 370E2A76] [111 bases, 370E2A76] [111 bases, 370E2A76] [111 bases, 370E2A76] [111 bases, 370E2 [111 bases, 370E2A76]	76	C	a	0
hsa-mir-148a_66_C_u	hsa-mir-148a MI0000253 [68 bases, 846D9234] [68 bases, 846D9234] [68 bases, 846D9234] [68 bases, 846D9234] [68 bases, 846D9234] [68 bases, 846D9234]	66	C	u	2	46	17	391	0.118	4.17e-10	1.53e-09	chr7	-	25949919	25949986	25949921	25949960	25949981	25949922	25949943	3'-U	hsa-mir-148a_66_C_u	hsa-mir-148a MI0000253 [68 bases, 846D9234] [68 bases, 846D9234] [68 bases, 846D9234] [68 bases, 846D9234] [68 bases, 846D9234] [68 bases, 846D9234]	66	C	u	0	0	0	0	0	1	1	chr7	-	25949919	25949986	25949921	25949960	25949981	25949922	25949943	3'-U	hsa-mir-148a_66_C_u	hsa-mir-148a MI0000253 [68 bases, 846D9234] [68 bases, 846D9234] [68 bases, 846D9234] [68 bases, 846D9234] [68 bases, 846D9234] [68 bases, 846D9234]	66	C	u	0
hsa-mir-26a-2_13_A_g	hsa-mir-26a-2 MI0000750 [84 bases, DBAB95F1] [84 bases, DBAB95F1] [84 bases, DBAB95F1] [84 bases, DBAB95F1] [84 bases, DBAB95F1] [84 bases, DBAB95F1]	13	A	g	0	0	0	0	0	1	1	chr12	-	57824609	57824692	57824680	57824658	57824679	57824620	57824641	A-to-I(G)	hsa-mir-26a-2_13_A_g	hsa-mir-26a-2 MI0000750 [84 bases, DBAB95F1] [84 bases, DBAB95F1] [84 bases, DBAB95F1] [84 bases, DBAB95F1] [84 bases, DBAB95F1] [84 bases, DBAB95F1]	13	A	g	0	0	0	0	0	1	1	chr12	-	57824609	57824692	57824680	57824658	57824679	57824620	57824641	A-to-I(G)	hsa-mir-26a-2_13_A_g	hsa-mir-26a-2 MI0000750 [84 bases, DBAB95F1] [84 bases, DBAB95F1] [84 bases, DBAB95F1] [84 bases, DBAB95F1] [84 bases, DBAB95F1] [84 bases, DBAB95F1]	13	A	g	0
hsa-mir-15b_32_A_c	hsa-mir-15b MI0000438 [98 bases, 9FE60A68] [98 bases, 9FE60A68] [98 bases, 9FE60A68] [98 bases, 9FE60A68] [98 bases, 9FE60A68] [ [98 bases, 9FE60A68]	32	A	c	0	0	0	0	0	1	1	chr3	+	160404588	160404685	160404619	160404607	160404628	160404645	160404666	other	hsa-mir-15b_32_A_c	hsa-mir-15b MI0000438 [98 bases, 9FE60A68] [98 bases, 9FE60A68] [98 bases, 9FE60A68] [98 bases, 9FE60A68] [98 bases, 9FE60A68] [ [98 bases, 9FE60A68]	32	A	c	0	0	0	0	0	1	1	chr3	+	160404588	160404685	160404619	160404607	160404628	160404645	160404666	other	hsa-mir-15b_32_A_c	hsa-mir-15b MI0000438 [98 bases, 9FE60A68] [98 bases, 9FE60A68] [98 bases, 9FE60A68] [98 bases, 9FE60A68] [98 bases, 9FE60A68] [ [98 bases, 9FE60A68]	32	A	c	0
hsa-mir-26a-2_13_A_c	hsa-mir-26a-2 MI0000750 [84 bases, DBAB95F1] [84 bases, DBAB95F1] [84 bases, DBAB95F1] [84 bases, DBAB95F1] [84 bases, DBAB95F1] [84 bases, DBAB95F1]	13	A	c	0	0	0	0	0	1	1	chr12	-	57824609	57824692	57824680	57824658	57824679	57824620	57824641	5', -1	hsa-mir-26a-2_13_A_c	hsa-mir-26a-2 MI0000750 [84 bases, DBAB95F1] [84 bases, DBAB95F1] [84 bases, DBAB95F1] [84 bases, DBAB95F1] [84 bases, DBAB95F1] [84 bases, DBAB95F1]	13	A	c	0	0	0	0	0	1	1	chr12	-	57824609	57824692	57824680	57824658	57824679	57824620	57824641	5', -1	hsa-mir-26a-2_13_A_c	hsa-mir-26a-2 MI0000750 [84 bases, DBAB95F1] [84 bases, DBAB95F1] [84 bases, DBAB95F1] [84 bases, DBAB95F1] [84 bases, DBAB95F1] [84 bases, DBAB95F1]	13	A	c	0
hsa-mir-148a_66_C_-	hsa-mir-148a MI0000253 [68 bases, 846D9234] [68 bases, 846D9234] [68 bases, 846D9234] [68 bases, 846D9234] [68 bases, 846D9234] [68 bases, 846D9234]	66	C	-	0	0	0	0	0	1	1	chr7	-	25949919	25949986	25949921	25949960	25949981	25949922	25949943	3'-Other	hsa-mir-148a_66_C_-	hsa-mir-148a MI0000253 [68 bases, 846D9234] [68 bases, 846D9234] [68 bases, 846D9234] [68 bases, 846D9234] [68 bases, 846D9234] [68 bases, 846D9234]	66	C	-	0	0	0	0	0	1	1	chr7	-	25949919	25949986	25949921	25949960	25949981	25949922	25949943	3'-Other	hsa-mir-148a_66_C_-	hsa-mir-148a MI0000253 [68 bases, 846D9234] [68 bases, 846D9234] [68 bases, 846D9234] [68 bases, 846D9234] [68 bases, 846D9234] [68 bases, 846D9234]	66	C	-	0
hsa-mir-1304_39_G_u	hsa-mir-1304 MI0006371 [91 bases, EE97F5F4] [91 bases, EE97F5F4] [91 bases, EE97F5F4] [91 bases, EE97F5F4] [91 bases, EE97F5F4] [91 bases, EE97F5F4]	39	G	u	0	0	0	0	0	1	1	chr11	-	93733674	93733764	93733726	93733724	93733745	93733691	93733712	other	hsa-mir-1304_39_G_u	hsa-mir-1304 MI0006371 [91 bases, EE97F5F4] [91 bases, EE97F5F4] [91 bases, EE97F5F4] [91 bases, EE97F5F4] [91 bases, EE97F5F4] [91 bases, EE97F5F4]	39	G	u	0	0	0	0	1	1	1	chr11	-	93733674	93733764	93733726	93733724	93733745	93733691	93733712	other	hsa-mir-1304_39_G_u	hsa-mir-1304 MI0006371 [91 bases, EE97F5F4] [91 bases, EE97F5F4] [91 bases, EE97F5F4] [91 bases, EE97F5F4] [91 bases, EE97F5F4] [91 bases, EE97F5F4]	39	G	u	0
hsa-mir-30b_76_C_a	hsa-mir-30b MI0000441 [88 bases, 238A82F0] [88 bases, 238A82F0] [88 bases, 238A82F0] [88 bases, 238A82F0] [88 bases, 238A82F0] [ [88 bases, 238A82F0]	76	C	a	0	0	0	0	0	1	1	chr8	-	134800520	134800607	134800532	134800570	134800591	134800532	134800553	3'-A	hsa-mir-30b_76_C_a	hsa-mir-30b MI0000441 [88 bases, 238A82F0] [88 bases, 238A82F0] [88 bases, 238A82F0] [88 bases, 238A82F0] [88 bases, 238A82F0] [ [88 bases, 238A82F0]	76	C	a	0	0	0	0	0	1	1	chr8	-	134800520	134800607	134800532	134800570	134800591	134800532	134800553	3'-A	hsa-mir-30b_76_C_a	hsa-mir-30b MI0000441 [88 bases, 238A82F0] [88 bases, 238A82F0] [88 bases, 238A82F0] [88 bases, 238A82F0] [88 bases, 238A82F0] [ [88 bases, 238A82F0]	76	C	a	0
hsa-mir-26a-2_12_G_a	hsa-mir-26a-2 MI0000750 [84 bases, DBAB95F1] [84 bases, DBAB95F1] [84 bases, DBAB95F1] [84 bases, DBAB95F1] [84 bases, DBAB95F1] [84 bases, DBAB95F1]	12	G	a	1	23	1	23	1	0	0	chr12	-	57824609	57824692	57824681	57824658	57824679	57824620	57824641	5', -2	hsa-mir-26a-2_12_G_a	hsa-mir-26a-2 MI0000750 [84 bases, DBAB95F1] [84 bases, DBAB95F1] [84 bases, DBAB95F1] [84 bases, DBAB95F1] [84 bases, DBAB95F1] [84 bases, DBAB95F1]	12	G	a	0	0	0	0	0	1	1	chr12	-	57824609	57824692	57824681	57824658	57824679	57824620	57824641	5', -2	hsa-mir-26a-2_12_G_a	hsa-mir-26a-2 MI0000750 [84 bases, DBAB95F1] [84 bases, DBAB95F1] [84 bases, DBAB95F1] [84 bases, DBAB95F1] [84 bases, DBAB95F1] [84 bases, DBAB95F1]	12	G	a	0
hsa-mir-25_65_U_c	hsa-mir-25 MI0000082 [84 bases, 6B3FF631] [84 bases, 6B3FF631] [84 bases, 6B3FF631] [84 bases, 6B3FF631] [84 bases, 6B3FF631] [8 [84 bases, 6B3FF631]	65	U	c	0	0	48	1104	0	1	1	chr7	-	100093560	100093643	100093579	100093610	100093630	100093571	100093592	other	hsa-mir-25_65_U_c	hsa-mir-25 MI0000082 [84 bases, 6B3FF631] [84 bases, 6B3FF631] [84 bases, 6B3FF631] [84 bases, 6B3FF631] [84 bases, 6B3FF631] [8 [84 bases, 6B3FF631]	65	U	c	0	0	0	0	0	1	1	chr7	-	100093560	100093643	100093579	100093610	100093630	100093571	100093592	other	hsa-mir-25_65_U_c	hsa-mir-25 MI0000082 [84 bases, 6B3FF631] [84 bases, 6B3FF631] [84 bases, 6B3FF631] [84 bases, 6B3FF631] [84 bases, 6B3FF631] [8 [84 bases, 6B3FF631]	65	U	c	1
hsa-mir-425_18_A_g	hsa-mir-425 MI0001448 [87 bases, 66784F93] [87 bases, 66784F93] [87 bases, 66784F93] [87 bases, 66784F93] [87 bases, 66784F93] [ [87 bases, 66784F93]	18	A	g	1	23	6	138	0.167	1.6e-10	5.89e-10	chr3	-	49020148	49020234	49020217	49020199	49020221	49020159	49020180	A-to-I(G)	hsa-mir-425_18_A_g	hsa-mir-425 MI0001448 [87 bases, 66784F93] [87 bases, 66784F93] [87 bases, 66784F93] [87 bases, 66784F93] [87 bases, 66784F93] [ [87 bases, 66784F93]	18	A	g	0	0	0	0	0	1	1	chr3	-	49020148	49020234	49020217	49020199	49020221	49020159	49020180	A-to-I(G)	hsa-mir-425_18_A_g	hsa-mir-425 MI0001448 [87 bases, 66784F93] [87 bases, 66784F93] [87 bases, 66784F93] [87 bases, 66784F93] [87 bases, 66784F93] [ [87 bases, 66784F93]	18	A	g	0
hsa-mir-92b_82_C_u	hsa-mir-92b MI0003560 [96 bases, AA58C574] [96 bases, AA58C574] [96 bases, AA58C574] [96 bases, AA58C574] [96 bases, AA58C574] [ [96 bases, AA58C574]	82	C	u	5	115	78	1794	0.064	0.00306	0.00988	chr1	+	155195177	155195272	155195258	155195196	155195217	155195237	155195258	3'-U	hsa-mir-92b_82_C_u	hsa-mir-92b MI0003560 [96 bases, AA58C574] [96 bases, AA58C574] [96 bases, AA58C574] [96 bases, AA58C574] [96 bases, AA58C574] [ [96 bases, AA58C574]	82	C	u	0	0	0	0	0	1	1	chr1	+	155195177	155195272	155195258	155195196	155195217	155195237	155195258	3'-U	hsa-mir-92b_82_C_u	hsa-mir-92b MI0003560 [96 bases, AA58C574] [96 bases, AA58C574] [96 bases, AA58C574] [96 bases, AA58C574] [96 bases, AA58C574] [ [96 bases, AA58C574]	82	C	u	5
hsa-mir-92b_82_C_a	hsa-mir-92b MI0003560 [96 bases, AA58C574] [96 bases, AA58C574] [96 bases, AA58C574] [96 bases, AA58C574] [96 bases, AA58C574] [ [96 bases, AA58C574]	82	C	a	4	92	78	1794	0.051	0.402	1	chr1	+	155195177	155195272	155195258	155195196	155195217	155195237	155195258	3'-A	hsa-mir-92b_82_C_a	hsa-mir-92b MI0003560 [96 bases, AA58C574] [96 bases, AA58C574] [96 bases, AA58C574] [96 bases, AA58C574] [96 bases, AA58C574] [ [96 bases, AA58C574]	82	C	a	0	0	0	0	0	1	1	chr1	+	155195177	155195272	155195258	155195196	155195217	155195237	155195258	3'-A	hsa-mir-92b_82_C_a	hsa-mir-92b MI0003560 [96 bases, AA58C574] [96 bases, AA58C574] [96 bases, AA58C574] [96 bases, AA58C574] [96 bases, AA58C574] [ [96 bases, AA58C574]	82	C	a	1
hsa-mir-452_38_C_g	hsa-mir-452 MI0001733 [85 bases, EAC6DBF0] [85 bases, EAC6DBF0] [85 bases, EAC6DBF0] [85 bases, EAC6DBF0] [85 bases, EAC6DBF0] [ [85 bases, EAC6DBF0]	38	C	g	0	0	0	0	0	1	1	chrX	-	151959628	151959712	151959675	151959678	151959699	151959634	151959655	other	hsa-mir-452_38_C_g	hsa-mir-452 MI0001733 [85 bases, EAC6DBF0] [85 bases, EAC6DBF0] [85 bases, EAC6DBF0] [85 bases, EAC6DBF0] [85 bases, EAC6DBF0] [ [85 bases, EAC6DBF0]	38	C	g	0	0	0	0	0	1	1	chrX	-	151959628	151959712	151959675	151959678	151959699	151959634	151959655	other	hsa-mir-452_38_C_g	hsa-mir-452 MI0001733 [85 bases, EAC6DBF0] [85 bases, EAC6DBF0] [85 bases, EAC6DBF0] [85 bases, EAC6DBF0] [85 bases, EAC6DBF0] [ [85 bases, EAC6DBF0]	38	C	g	0
hsa-mir-452_38_C_a	hsa-mir-452 MI0001733 [85 bases, EAC6DBF0] [85 bases, EAC6DBF0] [85 bases, EAC6DBF0] [85 bases, EAC6DBF0] [85 bases, EAC6DBF0] [ [85 bases, EAC6DBF0]	38	C	a	1	23	1	23	1	0	0	chrX	-	151959628	151959712	151959675	151959678	151959699	151959634	151959655	other	hsa-mir-452_38_C_a	hsa-mir-452 MI0001733 [85 bases, EAC6DBF0] [85 bases, EAC6DBF0] [85 bases, EAC6DBF0] [85 bases, EAC6DBF0] [85 bases, EAC6DBF0] [ [85 bases, EAC6DBF0]	38	C	a	0	0	0	0	0	1	1	chrX	-	151959628	151959712	151959675	151959678	151959699	151959634	151959655	other	hsa-mir-452_38_C_a	hsa-mir-452 MI0001733 [85 bases, EAC6DBF0] [85 bases, EAC6DBF0] [85 bases, EAC6DBF0] [85 bases, EAC6DBF0] [85 bases, EAC6DBF0] [ [85 bases, EAC6DBF0]	38	C	a	0
hsa-mir-423_16_C_u	hsa-mir-423 MI0001445 [94 bases, D86B2FA] [94 bases, D86B2FA] [94 bases, D86B2FA] [94 bases, D86B2FA] [94 bases, D86B2FA] [94 ba [94 bases, D86B2FA]	16	C	u	0	0	0	0	0	1	1	chr17	+	30117079	30117172	30117094	30117095	30117117	30117131	30117153	C-to-U	hsa-mir-423_16_C_u	hsa-mir-423 MI0001445 [94 bases, D86B2FA] [94 bases, D86B2FA] [94 bases, D86B2FA] [94 bases, D86B2FA] [94 bases, D86B2FA] [94 ba [94 bases, D86B2FA]	16	C	u	0	0	0	0	0	1	1	chr17	+	30117079	30117172	30117094	30117095	30117117	30117131	30117153	C-to-U	hsa-mir-423_16_C_u	hsa-mir-423 MI0001445 [94 bases, D86B2FA] [94 bases, D86B2FA] [94 bases, D86B2FA] [94 bases, D86B2FA] [94 bases, D86B2FA] [94 ba [94 bases, D86B2FA]	16	C	u	0
hsa-mir-423_16_C_a	hsa-mir-423 MI0001445 [94 bases, D86B2FA] [94 bases, D86B2FA] [94 bases, D86B2FA] [94 bases, D86B2FA] [94 bases, D86B2FA] [94 ba [94 bases, D86B2FA]	16	C	a	0	0	0	0	0	1	1	chr17	+	30117079	30117172	30117094	30117095	30117117	30117131	30117153	5', -1	hsa-mir-423_16_C_a	hsa-mir-423 MI0001445 [94 bases, D86B2FA] [94 bases, D86B2FA] [94 bases, D86B2FA] [94 bases, D86B2FA] [94 bases, D86B2FA] [94 ba [94 bases, D86B2FA]	16	C	a	0	0	0	0	0	1	1	chr17	+	30117079	30117172	30117094	30117095	30117117	30117131	30117153	5', -1	hsa-mir-423_16_C_a	hsa-mir-423 MI0001445 [94 bases, D86B2FA] [94 bases, D86B2FA] [94 bases, D86B2FA] [94 bases, D86B2FA] [94 bases, D86B2FA] [94 ba [94 bases, D86B2FA]	16	C	a	0
hsa-let-7e_7_C_a	hsa-let-7e MI0000066 [79 bases, 96D069BB] [79 bases, 96D069BB] [79 bases, 96D069BB] [79 bases, 96D069BB] [79 bases, 96D069BB] [7 [79 bases, 96D069BB]	7	C	a	0	0	0	0	0	1	1	chr19	+	51692786	51692864	51692792	51692793	51692814	51692838	51692859	5', -1	hsa-let-7e_7_C_a	hsa-let-7e MI0000066 [79 bases, 96D069BB] [79 bases, 96D069BB] [79 bases, 96D069BB] [79 bases, 96D069BB] [79 bases, 96D069BB] [7 [79 bases, 96D069BB]	7	C	a	0	0	0	0	0	1	1	chr19	+	51692786	51692864	51692792	51692793	51692814	51692838	51692859	5', -1	hsa-let-7e_7_C_a	hsa-let-7e MI0000066 [79 bases, 96D069BB] [79 bases, 96D069BB] [79 bases, 96D069BB] [79 bases, 96D069BB] [79 bases, 96D069BB] [7 [79 bases, 96D069BB]	7	C	a	0
hsa-mir-142_12_C_a	hsa-mir-142 MI0000458 [87 bases, F20A5351] [87 bases, F20A5351] [87 bases, F20A5351] [87 bases, F20A5351] [87 bases, F20A5351] [ [87 bases, F20A5351]	12	C	a	0	0	0	0	0	1	1	chr17	-	58331232	58331318	58331307	58331283	58331303	58331245	58331267	other	hsa-mir-142_12_C_a	hsa-mir-142 MI0000458 [87 bases, F20A5351] [87 bases, F20A5351] [87 bases, F20A5351] [87 bases, F20A5351] [87 bases, F20A5351] [ [87 bases, F20A5351]	12	C	a	2	28	4	56	0.5	0	0	chr17	-	58331232	58331318	58331307	58331283	58331303	58331245	58331267	other	hsa-mir-142_12_C_a	hsa-mir-142 MI0000458 [87 bases, F20A5351] [87 bases, F20A5351] [87 bases, F20A5351] [87 bases, F20A5351] [87 bases, F20A5351] [ [87 bases, F20A5351]	12	C	a	0
hsa-mir-21_8_U_c	hsa-mir-21 MI0000077 [72 bases, AE189A13] [72 bases, AE189A13] [72 bases, AE189A13] [72 bases, AE189A13] [72 bases, AE189A13] [7 [72 bases, AE189A13]	8	U	c	0	0	0	0	0	1	1	chr17	+	59841266	59841337	59841273	59841273	59841294	59841311	59841331	other	hsa-mir-21_8_U_c	hsa-mir-21 MI0000077 [72 bases, AE189A13] [72 bases, AE189A13] [72 bases, AE189A13] [72 bases, AE189A13] [72 bases, AE189A13] [7 [72 bases, AE189A13]	8	U	c	0	0	0	0	0	1	1	chr17	+	59841266	59841337	59841273	59841273	59841294	59841311	59841331	other	hsa-mir-21_8_U_c	hsa-mir-21 MI0000077 [72 bases, AE189A13] [72 bases, AE189A13] [72 bases, AE189A13] [72 bases, AE189A13] [72 bases, AE189A13] [7 [72 bases, AE189A13]	8	U	c	0
hsa-mir-144_52_U_g	hsa-mir-144 MI0000460 [86 bases, 4BBABE18] [86 bases, 4BBABE18] [86 bases, 4BBABE18] [86 bases, 4BBABE18] [86 bases, 4BBABE18] [ [86 bases, 4BBABE18]	52	U	g	0	0	0	0	0	1	1	chr17	-	28861533	28861618	28861567	28861583	28861604	28861548	28861567	other	hsa-mir-144_52_U_g	hsa-mir-144 MI0000460 [86 bases, 4BBABE18] [86 bases, 4BBABE18] [86 bases, 4BBABE18] [86 bases, 4BBABE18] [86 bases, 4BBABE18] [ [86 bases, 4BBABE18]	52	U	g	0	0	0	0	0	1	1	chr17	-	28861533	28861618	28861567	28861583	28861604	28861548	28861567	other	hsa-mir-144_52_U_g	hsa-mir-144 MI0000460 [86 bases, 4BBABE18] [86 bases, 4BBABE18] [86 bases, 4BBABE18] [86 bases, 4BBABE18] [86 bases, 4BBABE18] [ [86 bases, 4BBABE18]	52	U	g	0
hsa-mir-26b_27_A_g	hsa-mir-26b MI0000084 [77 bases, 4FB4B43A] [77 bases, 4FB4B43A] [77 bases, 4FB4B43A] [77 bases, 4FB4B43A] [77 bases, 4FB4B43A] [ [77 bases, 4FB4B43A]	27	A	g	0	0	0	0	0	1	1	chr2	+	218402646	218402722	218402672	218402657	218402677	218402692	218402713	A-to-I(G)	hsa-mir-26b_27_A_g	hsa-mir-26b MI0000084 [77 bases, 4FB4B43A] [77 bases, 4FB4B43A] [77 bases, 4FB4B43A] [77 bases, 4FB4B43A] [77 bases, 4FB4B43A] [ [77 bases, 4FB4B43A]	27	A	g	0	0	0	0	0	1	1	chr2	+	218402646	218402722	218402672	218402657	218402677	218402692	218402713	A-to-I(G)	hsa-mir-26b_27_A_g	hsa-mir-26b MI0000084 [77 bases, 4FB4B43A] [77 bases, 4FB4B43A] [77 bases, 4FB4B43A] [77 bases, 4FB4B43A] [77 bases, 4FB4B43A] [ [77 bases, 4FB4B43A]	27	A	g	2
hsa-mir-181a-1_46_U_c	hsa-mir-181a-1 MI0000289 [110 bases, 7F8938A1] [110 bases, 7F8938A1] [110 bases, 7F8938A1] [110 bases, 7F8938A1] [110 bases, 7F8 [110 bases, 7F8938A1]	46	U	c	0	0	0	0	0	1	1	chr1	-	198859044	198859153	198859108	198859108	198859130	198859069	198859090	other	hsa-mir-181a-1_46_U_c	hsa-mir-181a-1 MI0000289 [110 bases, 7F8938A1] [110 bases, 7F8938A1] [110 bases, 7F8938A1] [110 bases, 7F8938A1] [110 bases, 7F8 [110 bases, 7F8938A1]	46	U	c	0	0	0	0	0	1	1	chr1	-	198859044	198859153	198859108	198859108	198859130	198859069	198859090	other	hsa-mir-181a-1_46_U_c	hsa-mir-181a-1 MI0000289 [110 bases, 7F8938A1] [110 bases, 7F8938A1] [110 bases, 7F8938A1] [110 bases, 7F8938A1] [110 bases, 7F8 [110 bases, 7F8938A1]	46	U	c	0
hsa-mir-181a-1_46_U_a	hsa-mir-181a-1 MI0000289 [110 bases, 7F8938A1] [110 bases, 7F8938A1] [110 bases, 7F8938A1] [110 bases, 7F8938A1] [110 bases, 7F8 [110 bases, 7F8938A1]	46	U	a	2	46	2	46	1	0	0	chr1	-	198859044	198859153	198859108	198859108	198859130	198859069	198859090	3'-A before central loop	hsa-mir-181a-1_46_U_a	hsa-mir-181a-1 MI0000289 [110 bases, 7F8938A1] [110 bases, 7F8938A1] [110 bases, 7F8938A1] [110 bases, 7F8938A1] [110 bases, 7F8 [110 bases, 7F8938A1]	46	U	a	0	0	0	0	0	1	1	chr1	-	198859044	198859153	198859108	198859108	198859130	198859069	198859090	3'-A before central loop	hsa-mir-181a-1_46_U_a	hsa-mir-181a-1 MI0000289 [110 bases, 7F8938A1] [110 bases, 7F8938A1] [110 bases, 7F8938A1] [110 bases, 7F8938A1] [110 bases, 7F8 [110 bases, 7F8938A1]	46	U	a	0
hsa-mir-25_74_C_u	hsa-mir-25 MI0000082 [84 bases, 6B3FF631] [84 bases, 6B3FF631] [84 bases, 6B3FF631] [84 bases, 6B3FF631] [84 bases, 6B3FF631] [8 [84 bases, 6B3FF631]	74	C	u	1	23	5	115	0.2	7.83e-14	3.11e-13	chr7	-	100093560	100093643	100093570	100093610	100093630	100093571	100093592	3'-U	hsa-mir-25_74_C_u	hsa-mir-25 MI0000082 [84 bases, 6B3FF631] [84 bases, 6B3FF631] [84 bases, 6B3FF631] [84 bases, 6B3FF631] [84 bases, 6B3FF631] [8 [84 bases, 6B3FF631]	74	C	u	0	0	0	0	0	1	1	chr7	-	100093560	100093643	100093570	100093610	100093630	100093571	100093592	3'-U	hsa-mir-25_74_C_u	hsa-mir-25 MI0000082 [84 bases, 6B3FF631] [84 bases, 6B3FF631] [84 bases, 6B3FF631] [84 bases, 6B3FF631] [84 bases, 6B3FF631] [8 [84 bases, 6B3FF631]	74	C	u	0
hsa-mir-25_74_C_g	hsa-mir-25 MI0000082 [84 bases, 6B3FF631] [84 bases, 6B3FF631] [84 bases, 6B3FF631] [84 bases, 6B3FF631] [84 bases, 6B3FF631] [8 [84 bases, 6B3FF631]	74	C	g	0	0	0	0	0	1	1	chr7	-	100093560	100093643	100093570	100093610	100093630	100093571	100093592	3'-Other	hsa-mir-25_74_C_g	hsa-mir-25 MI0000082 [84 bases, 6B3FF631] [84 bases, 6B3FF631] [84 bases, 6B3FF631] [84 bases, 6B3FF631] [84 bases, 6B3FF631] [8 [84 bases, 6B3FF631]	74	C	g	0	0	0	0	0	1	1	chr7	-	100093560	100093643	100093570	100093610	100093630	100093571	100093592	3'-Other	hsa-mir-25_74_C_g	hsa-mir-25 MI0000082 [84 bases, 6B3FF631] [84 bases, 6B3FF631] [84 bases, 6B3FF631] [84 bases, 6B3FF631] [84 bases, 6B3FF631] [8 [84 bases, 6B3FF631]	74	C	g	0
hsa-mir-25_74_C_a	hsa-mir-25 MI0000082 [84 bases, 6B3FF631] [84 bases, 6B3FF631] [84 bases, 6B3FF631] [84 bases, 6B3FF631] [84 bases, 6B3FF631] [8 [84 bases, 6B3FF631]	74	C	a	4	92	5	115	0.8	0	0	chr7	-	100093560	100093643	100093570	100093610	100093630	100093571	100093592	3'-A	hsa-mir-25_74_C_a	hsa-mir-25 MI0000082 [84 bases, 6B3FF631] [84 bases, 6B3FF631] [84 bases, 6B3FF631] [84 bases, 6B3FF631] [84 bases, 6B3FF631] [8 [84 bases, 6B3FF631]	74	C	a	5	70	5	70	1	0	0	chr7	-	100093560	100093643	100093570	100093610	100093630	100093571	100093592	3'-A	hsa-mir-25_74_C_a	hsa-mir-25 MI0000082 [84 bases, 6B3FF631] [84 bases, 6B3FF631] [84 bases, 6B3FF631] [84 bases, 6B3FF631] [84 bases, 6B3FF631] [8 [84 bases, 6B3FF631]	74	C	a	3
hsa-mir-3168_8_U_a	hsa-mir-3168 MI0014199 [82 bases, C1499E1D] [82 bases, C1499E1D] [82 bases, C1499E1D] [82 bases, C1499E1D] [82 bases, C1499E1D] [82 bases, C1499E1D]	8	U	a	0	0	0	0	0	1	1	chr13	-	41101019	41101100	41101093	41101076	41101092	-1	-1	5', -1	hsa-mir-3168_8_U_a	hsa-mir-3168 MI0014199 [82 bases, C1499E1D] [82 bases, C1499E1D] [82 bases, C1499E1D] [82 bases, C1499E1D] [82 bases, C1499E1D] [82 bases, C1499E1D]	8	U	a	0	0	0	0	0	1	1	chr13	-	41101019	41101100	41101093	41101076	41101092	-1	-1	5', -1	hsa-mir-3168_8_U_a	hsa-mir-3168 MI0014199 [82 bases, C1499E1D] [82 bases, C1499E1D] [82 bases, C1499E1D] [82 bases, C1499E1D] [82 bases, C1499E1D] [82 bases, C1499E1D]	8	U	a	0
hsa-mir-25_74_C_-	hsa-mir-25 MI0000082 [84 bases, 6B3FF631] [84 bases, 6B3FF631] [84 bases, 6B3FF631] [84 bases, 6B3FF631] [84 bases, 6B3FF631] [8 [84 bases, 6B3FF631]	74	C	-	0	0	0	0	0	1	1	chr7	-	100093560	100093643	100093570	100093610	100093630	100093571	100093592	3'-Other	hsa-mir-25_74_C_-	hsa-mir-25 MI0000082 [84 bases, 6B3FF631] [84 bases, 6B3FF631] [84 bases, 6B3FF631] [84 bases, 6B3FF631] [84 bases, 6B3FF631] [8 [84 bases, 6B3FF631]	74	C	-	0	0	0	0	0	1	1	chr7	-	100093560	100093643	100093570	100093610	100093630	100093571	100093592	3'-Other	hsa-mir-25_74_C_-	hsa-mir-25 MI0000082 [84 bases, 6B3FF631] [84 bases, 6B3FF631] [84 bases, 6B3FF631] [84 bases, 6B3FF631] [84 bases, 6B3FF631] [8 [84 bases, 6B3FF631]	74	C	-	0
hsa-mir-4746_34_G_a	hsa-mir-4746 MI0017385 [71 bases, 1A6F20FF] [71 bases, 1A6F20FF] [71 bases, 1A6F20FF] [71 bases, 1A6F20FF] [71 bases, 1A6F20FF] [71 bases, 1A6F20FF]	34	G	a	0	0	0	0	0	1	1	chr19	+	4445978	4446048	4446011	4445987	4446009	4446021	4446041	3'-A before central loop	hsa-mir-4746_34_G_a	hsa-mir-4746 MI0017385 [71 bases, 1A6F20FF] [71 bases, 1A6F20FF] [71 bases, 1A6F20FF] [71 bases, 1A6F20FF] [71 bases, 1A6F20FF] [71 bases, 1A6F20FF]	34	G	a	0	0	0	0	0	1	1	chr19	+	4445978	4446048	4446011	4445987	4446009	4446021	4446041	3'-A before central loop	hsa-mir-4746_34_G_a	hsa-mir-4746 MI0017385 [71 bases, 1A6F20FF] [71 bases, 1A6F20FF] [71 bases, 1A6F20FF] [71 bases, 1A6F20FF] [71 bases, 1A6F20FF] [71 bases, 1A6F20FF]	34	G	a	0
hsa-mir-182_50_G_u	hsa-mir-182 MI0000272 [110 bases, 9147DF57] [110 bases, 9147DF57] [110 bases, 9147DF57] [110 bases, 9147DF57] [110 bases, 9147DF [110 bases, 9147DF57]	50	G	u	0	0	0	0	0	1	1	chr7	-	129770383	129770492	129770443	129770447	129770470	129770406	129770426	other	hsa-mir-182_50_G_u	hsa-mir-182 MI0000272 [110 bases, 9147DF57] [110 bases, 9147DF57] [110 bases, 9147DF57] [110 bases, 9147DF57] [110 bases, 9147DF [110 bases, 9147DF57]	50	G	u	0	0	0	0	0	1	1	chr7	-	129770383	129770492	129770443	129770447	129770470	129770406	129770426	other	hsa-mir-182_50_G_u	hsa-mir-182 MI0000272 [110 bases, 9147DF57] [110 bases, 9147DF57] [110 bases, 9147DF57] [110 bases, 9147DF57] [110 bases, 9147DF [110 bases, 9147DF57]	50	G	u	0
hsa-mir-629_82_C_u	hsa-mir-629 MI0003643 [97 bases, FA01B828] [97 bases, FA01B828] [97 bases, FA01B828] [97 bases, FA01B828] [97 bases, FA01B828] [ [97 bases, FA01B828]	82	C	u	0	0	0	0	0	1	1	chr15	-	70079372	70079468	70079387	70079427	70079447	70079387	70079408	C-to-U	hsa-mir-629_82_C_u	hsa-mir-629 MI0003643 [97 bases, FA01B828] [97 bases, FA01B828] [97 bases, FA01B828] [97 bases, FA01B828] [97 bases, FA01B828] [ [97 bases, FA01B828]	82	C	u	0	0	0	0	0	1	1	chr15	-	70079372	70079468	70079387	70079427	70079447	70079387	70079408	C-to-U	hsa-mir-629_82_C_u	hsa-mir-629 MI0003643 [97 bases, FA01B828] [97 bases, FA01B828] [97 bases, FA01B828] [97 bases, FA01B828] [97 bases, FA01B828] [ [97 bases, FA01B828]	82	C	u	0
hsa-mir-425_38_U_c	hsa-mir-425 MI0001448 [87 bases, 66784F93] [87 bases, 66784F93] [87 bases, 66784F93] [87 bases, 66784F93] [87 bases, 66784F93] [ [87 bases, 66784F93]	38	U	c	0	0	0	0	0	1	1	chr3	-	49020148	49020234	49020197	49020199	49020221	49020159	49020180	3'-Other before central loop	hsa-mir-425_38_U_c	hsa-mir-425 MI0001448 [87 bases, 66784F93] [87 bases, 66784F93] [87 bases, 66784F93] [87 bases, 66784F93] [87 bases, 66784F93] [ [87 bases, 66784F93]	38	U	c	1	14	3	42	0.333	0	0	chr3	-	49020148	49020234	49020197	49020199	49020221	49020159	49020180	3'-Other before central loop	hsa-mir-425_38_U_c	hsa-mir-425 MI0001448 [87 bases, 66784F93] [87 bases, 66784F93] [87 bases, 66784F93] [87 bases, 66784F93] [87 bases, 66784F93] [ [87 bases, 66784F93]	38	U	c	1
hsa-mir-130b_18_U_c	hsa-mir-130b MI0000748 [82 bases, 6207FC45] [82 bases, 6207FC45] [82 bases, 6207FC45] [82 bases, 6207FC45] [82 bases, 6207FC45] [82 bases, 6207FC45]	18	U	c	0	0	0	0	0	1	1	chr22	+	21653304	21653385	21653321	21653316	21653336	21653354	21653375	other	hsa-mir-130b_18_U_c	hsa-mir-130b MI0000748 [82 bases, 6207FC45] [82 bases, 6207FC45] [82 bases, 6207FC45] [82 bases, 6207FC45] [82 bases, 6207FC45] [82 bases, 6207FC45]	18	U	c	0	0	0	0	0	1	1	chr22	+	21653304	21653385	21653321	21653316	21653336	21653354	21653375	other	hsa-mir-130b_18_U_c	hsa-mir-130b MI0000748 [82 bases, 6207FC45] [82 bases, 6207FC45] [82 bases, 6207FC45] [82 bases, 6207FC45] [82 bases, 6207FC45] [82 bases, 6207FC45]	18	U	c	0
hsa-mir-342_84_C_a	hsa-mir-342 MI0000805 [99 bases, 4E2C76E3] [99 bases, 4E2C76E3] [99 bases, 4E2C76E3] [99 bases, 4E2C76E3] [99 bases, 4E2C76E3] [ [99 bases, 4E2C76E3]	84	C	a	0	0	0	0	0	1	1	chr14	+	100109655	100109753	100109738	100109673	100109693	100109715	100109737	3'-A	hsa-mir-342_84_C_a	hsa-mir-342 MI0000805 [99 bases, 4E2C76E3] [99 bases, 4E2C76E3] [99 bases, 4E2C76E3] [99 bases, 4E2C76E3] [99 bases, 4E2C76E3] [ [99 bases, 4E2C76E3]	84	C	a	0	0	0	0	0	1	1	chr14	+	100109655	100109753	100109738	100109673	100109693	100109715	100109737	3'-A	hsa-mir-342_84_C_a	hsa-mir-342 MI0000805 [99 bases, 4E2C76E3] [99 bases, 4E2C76E3] [99 bases, 4E2C76E3] [99 bases, 4E2C76E3] [99 bases, 4E2C76E3] [ [99 bases, 4E2C76E3]	84	C	a	0
hsa-mir-342_60_G_c	hsa-mir-342 MI0000805 [99 bases, 4E2C76E3] [99 bases, 4E2C76E3] [99 bases, 4E2C76E3] [99 bases, 4E2C76E3] [99 bases, 4E2C76E3] [ [99 bases, 4E2C76E3]	60	G	c	0	0	0	0	0	1	1	chr14	+	100109655	100109753	100109714	100109673	100109693	100109715	100109737	5', -1	hsa-mir-342_60_G_c	hsa-mir-342 MI0000805 [99 bases, 4E2C76E3] [99 bases, 4E2C76E3] [99 bases, 4E2C76E3] [99 bases, 4E2C76E3] [99 bases, 4E2C76E3] [ [99 bases, 4E2C76E3]	60	G	c	0	0	0	0	0	1	1	chr14	+	100109655	100109753	100109714	100109673	100109693	100109715	100109737	5', -1	hsa-mir-342_60_G_c	hsa-mir-342 MI0000805 [99 bases, 4E2C76E3] [99 bases, 4E2C76E3] [99 bases, 4E2C76E3] [99 bases, 4E2C76E3] [99 bases, 4E2C76E3] [ [99 bases, 4E2C76E3]	60	G	c	0
hsa-mir-423_52_A_c	hsa-mir-423 MI0001445 [94 bases, D86B2FA] [94 bases, D86B2FA] [94 bases, D86B2FA] [94 bases, D86B2FA] [94 bases, D86B2FA] [94 ba [94 bases, D86B2FA]	52	A	c	0	0	0	0	0	1	1	chr17	+	30117079	30117172	30117130	30117095	30117117	30117131	30117153	5', -1	hsa-mir-423_52_A_c	hsa-mir-423 MI0001445 [94 bases, D86B2FA] [94 bases, D86B2FA] [94 bases, D86B2FA] [94 bases, D86B2FA] [94 bases, D86B2FA] [94 ba [94 bases, D86B2FA]	52	A	c	0	0	0	0	0	1	1	chr17	+	30117079	30117172	30117130	30117095	30117117	30117131	30117153	5', -1	hsa-mir-423_52_A_c	hsa-mir-423 MI0001445 [94 bases, D86B2FA] [94 bases, D86B2FA] [94 bases, D86B2FA] [94 bases, D86B2FA] [94 bases, D86B2FA] [94 ba [94 bases, D86B2FA]	52	A	c	0
hsa-mir-16-1_34_C_u	hsa-mir-16-1 MI0000070 [89 bases, 9742DA3F] [89 bases, 9742DA3F] [89 bases, 9742DA3F] [89 bases, 9742DA3F] [89 bases, 9742DA3F] [89 bases, 9742DA3F]	34	C	u	0	0	0	0	0	1	1	chr13	-	50048973	50049061	50049028	50049027	50049048	50048985	50049006	C-to-U	hsa-mir-16-1_34_C_u	hsa-mir-16-1 MI0000070 [89 bases, 9742DA3F] [89 bases, 9742DA3F] [89 bases, 9742DA3F] [89 bases, 9742DA3F] [89 bases, 9742DA3F] [89 bases, 9742DA3F]	34	C	u	0	0	0	0	0	1	1	chr13	-	50048973	50049061	50049028	50049027	50049048	50048985	50049006	C-to-U	hsa-mir-16-1_34_C_u	hsa-mir-16-1 MI0000070 [89 bases, 9742DA3F] [89 bases, 9742DA3F] [89 bases, 9742DA3F] [89 bases, 9742DA3F] [89 bases, 9742DA3F] [89 bases, 9742DA3F]	34	C	u	0
hsa-mir-4659a_71_U_a	hsa-mir-4659a MI0017287 [81 bases, 50FF13A] [81 bases, 50FF13A] [81 bases, 50FF13A] [81 bases, 50FF13A] [81 bases, 50FF13A] [81 [81 bases, 50FF13A]	71	U	a	0	0	0	0	0	1	1	chr8	+	6745164	6745244	6745234	6745177	6745198	6745212	6745233	3'-A	hsa-mir-4659a_71_U_a	hsa-mir-4659a MI0017287 [81 bases, 50FF13A] [81 bases, 50FF13A] [81 bases, 50FF13A] [81 bases, 50FF13A] [81 bases, 50FF13A] [81 [81 bases, 50FF13A]	71	U	a	0	0	0	0	0	1	1	chr8	+	6745164	6745244	6745234	6745177	6745198	6745212	6745233	3'-A	hsa-mir-4659a_71_U_a	hsa-mir-4659a MI0017287 [81 bases, 50FF13A] [81 bases, 50FF13A] [81 bases, 50FF13A] [81 bases, 50FF13A] [81 bases, 50FF13A] [81 [81 bases, 50FF13A]	71	U	a	0
hsa-mir-3180-1_39_G_u	hsa-mir-3180-1 MI0014214 [94 bases, C699AF1A] [94 bases, C699AF1A] [94 bases, C699AF1A] [94 bases, C699AF1A] [94 bases, C699AF1A [94 bases, C699AF1A]	39	G	u	0	0	0	0	0	1	1	chr16	+	14911220	14911313	14911258	14911237	14911261	14911281	14911302	other	hsa-mir-3180-1_39_G_u	hsa-mir-3180-1 MI0014214 [94 bases, C699AF1A] [94 bases, C699AF1A] [94 bases, C699AF1A] [94 bases, C699AF1A] [94 bases, C699AF1A [94 bases, C699AF1A]	39	G	u	0	0	0	0	0	1	1	chr16	+	14911220	14911313	14911258	14911237	14911261	14911281	14911302	other	hsa-mir-3180-1_39_G_u	hsa-mir-3180-1 MI0014214 [94 bases, C699AF1A] [94 bases, C699AF1A] [94 bases, C699AF1A] [94 bases, C699AF1A] [94 bases, C699AF1A [94 bases, C699AF1A]	39	G	u	0
hsa-let-7i_25_G_u	hsa-let-7i MI0000434 [84 bases, C4E76403] [84 bases, C4E76403] [84 bases, C4E76403] [84 bases, C4E76403] [84 bases, C4E76403] [8 [84 bases, C4E76403]	25	G	u	0	0	0	0	0	1	1	chr12	+	62603686	62603769	62603710	62603691	62603712	62603747	62603768	other	hsa-let-7i_25_G_u	hsa-let-7i MI0000434 [84 bases, C4E76403] [84 bases, C4E76403] [84 bases, C4E76403] [84 bases, C4E76403] [84 bases, C4E76403] [8 [84 bases, C4E76403]	25	G	u	4	56	147	2062	0.027	1	1	chr12	+	62603686	62603769	62603710	62603691	62603712	62603747	62603768	other	hsa-let-7i_25_G_u	hsa-let-7i MI0000434 [84 bases, C4E76403] [84 bases, C4E76403] [84 bases, C4E76403] [84 bases, C4E76403] [84 bases, C4E76403] [8 [84 bases, C4E76403]	25	G	u	3
hsa-mir-26a-1_8_C_g	hsa-mir-26a-1 MI0000083 [77 bases, 35E0D14E] [77 bases, 35E0D14E] [77 bases, 35E0D14E] [77 bases, 35E0D14E] [77 bases, 35E0D14E] [77 bases, 35E0D14E]	8	C	g	0	0	0	0	0	1	1	chr3	+	37969404	37969480	37969411	37969413	37969434	37969452	37969473	5', -2	hsa-mir-26a-1_8_C_g	hsa-mir-26a-1 MI0000083 [77 bases, 35E0D14E] [77 bases, 35E0D14E] [77 bases, 35E0D14E] [77 bases, 35E0D14E] [77 bases, 35E0D14E] [77 bases, 35E0D14E]	8	C	g	0	0	0	0	0	1	1	chr3	+	37969404	37969480	37969411	37969413	37969434	37969452	37969473	5', -2	hsa-mir-26a-1_8_C_g	hsa-mir-26a-1 MI0000083 [77 bases, 35E0D14E] [77 bases, 35E0D14E] [77 bases, 35E0D14E] [77 bases, 35E0D14E] [77 bases, 35E0D14E] [77 bases, 35E0D14E]	8	C	g	1
hsa-mir-126_52_U_a	hsa-mir-126 MI0000471 [85 bases, 8D6B9A88] [85 bases, 8D6B9A88] [85 bases, 8D6B9A88] [85 bases, 8D6B9A88] [85 bases, 8D6B9A88] [ [85 bases, 8D6B9A88]	52	U	a	0	0	0	0	0	1	1	chr9	+	136670602	136670686	136670653	136670616	136670636	136670653	136670674	other	hsa-mir-126_52_U_a	hsa-mir-126 MI0000471 [85 bases, 8D6B9A88] [85 bases, 8D6B9A88] [85 bases, 8D6B9A88] [85 bases, 8D6B9A88] [85 bases, 8D6B9A88] [ [85 bases, 8D6B9A88]	52	U	a	0	0	0	0	0	1	1	chr9	+	136670602	136670686	136670653	136670616	136670636	136670653	136670674	other	hsa-mir-126_52_U_a	hsa-mir-126 MI0000471 [85 bases, 8D6B9A88] [85 bases, 8D6B9A88] [85 bases, 8D6B9A88] [85 bases, 8D6B9A88] [85 bases, 8D6B9A88] [ [85 bases, 8D6B9A88]	52	U	a	0
hsa-mir-342_78_A_g	hsa-mir-342 MI0000805 [99 bases, 4E2C76E3] [99 bases, 4E2C76E3] [99 bases, 4E2C76E3] [99 bases, 4E2C76E3] [99 bases, 4E2C76E3] [ [99 bases, 4E2C76E3]	78	A	g	0	0	0	0	0	1	1	chr14	+	100109655	100109753	100109732	100109673	100109693	100109715	100109737	A-to-I(G)	hsa-mir-342_78_A_g	hsa-mir-342 MI0000805 [99 bases, 4E2C76E3] [99 bases, 4E2C76E3] [99 bases, 4E2C76E3] [99 bases, 4E2C76E3] [99 bases, 4E2C76E3] [ [99 bases, 4E2C76E3]	78	A	g	0	0	0	0	0	1	1	chr14	+	100109655	100109753	100109732	100109673	100109693	100109715	100109737	A-to-I(G)	hsa-mir-342_78_A_g	hsa-mir-342 MI0000805 [99 bases, 4E2C76E3] [99 bases, 4E2C76E3] [99 bases, 4E2C76E3] [99 bases, 4E2C76E3] [99 bases, 4E2C76E3] [ [99 bases, 4E2C76E3]	78	A	g	0
[truncated: 160 more rows]
[truncated: 375 more columns]

## Sheet: Table S7.2
Table S7.2 The editing levels of 703 editing sites in 19 Leuk samples.
[truncated: 704 more rows]
